# Supplementary material for: Network Pharmacology-Based Strategy for the Investigation of the Anti-Obesity Effects of an Ethanolic Extract of Zanthoxylum bungeanum Maxim
Source: Front Pharmacol. 2020 Nov 13;11:572387. doi: 10.3389/fphar.2020.572387 (PMC7751641; doi:10.3389/fphar.2020.572387)
Supplement: Supplementary file 5 [file Table3_v1.XLSX]

## Sheet: Sheet1
Supplementary Table S3 | Detailed information of the related targets and gene symbols of the ingredients in ZBM.
MolName	Target	Symbol
linalyl anthranilate	Muscarinic acetylcholine receptor M1	CHRM1
linalyl anthranilate	Estrogen receptor	ESR1
linalyl anthranilate	Muscarinic acetylcholine receptor M3	CHRM3
CLOVENE	Muscarinic acetylcholine receptor M3	CHRM3
CLOVENE	Muscarinic acetylcholine receptor M2	CHRM2
CLOVENE	Gamma-aminobutyric acid receptor subunit alpha-1	GABRA1
CLOVENE	Nuclear receptor coactivator 2	NCOA2
(+)-Ledol	Muscarinic acetylcholine receptor M3	CHRM3
(+)-Ledol	Muscarinic acetylcholine receptor M1	CHRM1
(+)-Ledol	Muscarinic acetylcholine receptor M2	CHRM2
(+)-Ledol	Gamma-aminobutyric acid receptor subunit alpha-1	GABRA1
beta-Gurjunene	Muscarinic acetylcholine receptor M3	CHRM3
beta-Gurjunene	Muscarinic acetylcholine receptor M1	CHRM1
beta-Gurjunene	Gamma-aminobutyric acid receptor subunit alpha-1	GABRA1
beta-Gurjunene	Neuronal acetylcholine receptor subunit alpha-2	CHRNA2
beta-Cubebene	Muscarinic acetylcholine receptor M1	CHRM1
beta-Cubebene	Muscarinic acetylcholine receptor M2	CHRM2
beta-Cubebene	Gamma-aminobutyric acid receptor subunit alpha-1	GABRA1
beta-Cubebene	Neuronal acetylcholine receptor subunit alpha-2	CHRNA2
Skimmianin	Gamma-aminobutyric acid receptor subunit alpha-1	GABRA1
Diosmetin	Prostaglandin G/H synthase 1	PTGS1
Diosmetin	Trypsin-1	PRSS1
Diosmetin	Nuclear receptor coactivator 2	NCOA2
Diosmetin	Nuclear receptor coactivator 1	NCOA1
spathulenol	Muscarinic acetylcholine receptor M3	CHRM3
spathulenol	Muscarinic acetylcholine receptor M1	CHRM1
spathulenol	Muscarinic acetylcholine receptor M2	CHRM2
beta-sitosterol	Progesterone receptor	PGR
beta-sitosterol	Nuclear receptor coactivator 2	NCOA2
beta-sitosterol	Prostaglandin G/H synthase 1	PTGS1
beta-sitosterol	Muscarinic acetylcholine receptor M3	CHRM3
beta-sitosterol	Muscarinic acetylcholine receptor M1	CHRM1
beta-sitosterol	Muscarinic acetylcholine receptor M4	CHRM4
beta-sitosterol	Alpha-1A adrenergic receptor	ADRA1A
beta-sitosterol	Muscarinic acetylcholine receptor M2	CHRM2
beta-sitosterol	Neuronal acetylcholine receptor subunit alpha-2	CHRNA2
beta-sitosterol	Gamma-aminobutyric acid receptor subunit alpha-1	GABRA1
beta-sitosterol	Apoptosis regulator Bcl-2	BCL2
beta-sitosterol	Caspase-9	CASP9
beta-sitosterol	Caspase-3	CASP3
beta-sitosterol	Caspase-8	CASP8
beta-sitosterol	Protein kinase C alpha type	PRKCA
beta-sitosterol	Serum paraoxonase/arylesterase 1	PON1
Hyperin	Trypsin-1	PRSS1
Hyperin	Prostaglandin G/H synthase 1	PTGS1
Hyperin	Nuclear receptor coactivator 2	NCOA2
Ayapanin	Prostaglandin G/H synthase 1	PTGS1
Ayapanin	Muscarinic acetylcholine receptor M1	CHRM1
Ayapanin	Alpha-1A adrenergic receptor	ADRA1A
suberosin	Muscarinic acetylcholine receptor M1	CHRM1
suberosin	Estrogen receptor	ESR1
suberosin	Glycogen synthase kinase-3 beta	GSK3B
suberosin	Prostaglandin G/H synthase 1	PTGS1
suberosin	Androgen receptor	AR
suberosin	Gamma-aminobutyric acid receptor subunit alpha-1	GABRA1
suberosin	Transcription factor p65	RELA
oleic acid	Prostaglandin G/H synthase 1	PTGS1
oleic acid	Nuclear receptor coactivator 2	NCOA2
oleic acid	Alcohol dehydrogenase 1B	ADH1B
oleic acid	Urokinase-type plasminogen activator	PLAU
oleic acid	Telomerase protein component 1	TEP1
oleic acid	Receptor tyrosine-protein kinase erbB-2	ERBB2
oleic acid	Peroxisome proliferator-activated receptor gamma	PPARG
oleic acid	Lipoprotein lipase	LPL
oleic acid	Brain-derived neurotrophic factor	BDNF
oleic acid	C-reactive protein	CRP
oleic acid	Serum paraoxonase/arylesterase 1	PON1
oleic acid	Insulin	INS
oleic acid	Fatty acid-binding protein, liver	FABP1
oleic acid	Mitochondrial uncoupling protein 2	UCP2
oleic acid	Solute carrier family 2, facilitated glucose transporter member 2	SLC2A2
oleic acid	Peptidyl-glycine alpha-amidating monooxygenase	PAM
oleic acid	Cholesteryl ester transfer protein	CETP
oleic acid	Aspartyl aminopeptidase	DNPEP
quercetin	Prostaglandin G/H synthase 1	PTGS1
quercetin	Androgen receptor	AR
quercetin	Peroxisome proliferator activated receptor gamma	PPARG
quercetin	Nuclear receptor coactivator 2	NCOA2
quercetin	Aldose reductase	AKR1B1
quercetin	Trypsin-1	PRSS1
quercetin	Coagulation factor VII	F7
quercetin	Acetylcholinesterase	ACHE
quercetin	Gamma-aminobutyric acid receptor subunit alpha-1	GABRA1
quercetin	Transcription factor p65	RELA
quercetin	Epidermal growth factor receptor	EGFR
quercetin	Vascular endothelial growth factor A	VEGFA
quercetin	G1/S-specific cyclin-D1	CCND1
quercetin	Apoptosis regulator Bcl-2	BCL2
quercetin	Proto-oncogene c-Fos	FOS
quercetin	Eukaryotic translation initiation factor 6	EIF6
quercetin	Caspase-9	CASP9
quercetin	Urokinase-type plasminogen activator	PLAU
quercetin	Retinoblastoma-associated protein	RB1
quercetin	Interleukin-6	IL6
quercetin	Activator of 90 kDa heat shock protein ATPase homolog 1	AHSA1
quercetin	Caspase-3	CASP3
quercetin	Cellular tumor antigen p53	TP63
quercetin	ETS domain-containing protein Elk-1	ELK1
quercetin	NF-kappa-B inhibitor alpha	NFKBIA
quercetin	NADPH--cytochrome P450 reductase	POR
quercetin	Caspase-8	CASP8
quercetin	RAF proto-oncogene serine/threonine-protein kinase	RAF1
quercetin	Protein kinase C alpha type	PRKCA
quercetin	Hypoxia-inducible factor 1-alpha	HIF1A
quercetin	Protein CBFA2T1	RUNX1T1
quercetin	Receptor tyrosine-protein kinase erbB-2	ERBB2
quercetin	Peroxisome proliferator-activated receptor gamma	PPARG
quercetin	Acetyl-CoA carboxylase 1	ACACA
quercetin	Cytochrome P450 3A4	CYP3A4
quercetin	Caveolin-1	CAV1
quercetin	Myc proto-oncogene protein	MYC
quercetin	Cytochrome P450 1A1	CYP1A1
quercetin	Intercellular adhesion molecule 1	ICAM1
quercetin	E-selectin	SELE
quercetin	Vascular cell adhesion protein 1	VCAM1
quercetin	Prostaglandin E2 receptor EP3 subtype	PTGER3
quercetin	Baculoviral IAP repeat-containing protein 5	BIRC5
quercetin	Dual oxidase 2	DUOX2
quercetin	Nitric oxide synthase, endothelial	NOS3
quercetin	Heat shock protein beta-1	HSPB1
quercetin	Maltase-glucoamylase, intestinal	MGAM
quercetin	Cytochrome P450 1B1	CYP1B1
quercetin	G2/mitotic-specific cyclin-B1	CCNB1
quercetin	Arachidonate 5-lipoxygenase	ALOX5
quercetin	Glutathione S-transferase P	GSTP1
quercetin	Nuclear factor erythroid 2-related factor 2	NFE2L2
quercetin	NAD(P)H dehydrogenase [quinone] 1	NQO1
quercetin	Poly [ADP-ribose] polymerase 1	PARP1
quercetin	Aryl hydrocarbon receptor	AHR
quercetin	26S proteasome non-ATPase regulatory subunit 3	PSMD3
quercetin	Solute carrier family 2, facilitated glucose transporter member 4	SLC2A4
quercetin	Collagen alpha-1(III) chain	COL3A1
quercetin	DDB1- and CUL4-associated factor 5	DCAF5
quercetin	Nuclear receptor subfamily 1 group I member 3	NR1I3
quercetin	Serine/threonine-protein kinase Chk2	CHEK2
quercetin	Heat shock factor protein 1	HSF1
quercetin	C-reactive protein	CRP
quercetin	Runt-related transcription factor 2	RUNX2
quercetin	Ras association domain-containing protein 1	RASSF1
quercetin	Cathepsin D	CTSD
quercetin	Insulin-like growth factor-binding protein 3	IGFBP3
quercetin	Insulin-like growth factor II	IGF2
quercetin	Interferon regulatory factor 1	IRF1
quercetin	Receptor tyrosine-protein kinase erbB-3	ERBB3
quercetin	Serum paraoxonase/arylesterase 1	PON1
quercetin	Type I iodothyronine deiodinase	DIO1
quercetin	Puromycin-sensitive aminopeptidase	NPEPPS
quercetin	Hexokinase-2	HK2
quercetin	Ras GTPase-activating protein 1	RASA1
quercetin	Glutathione S-transferase Mu 1	GSTM1
quercetin	Glutathione S-transferase Mu 2	GSTM2
Ayapanin	Prostaglandin G/H synthase 1	PTGS1
Ayapanin	Muscarinic acetylcholine receptor M1	CHRM1
Ayapanin	Alpha-1A adrenergic receptor	ADRA1A
rutin	Transcription factor p65	RELA
rutin	Interleukin-6	IL6
rutin	Caspase-3	CASP3
rutin	NADPH--cytochrome P450 reductase	POR
rutin	Arachidonate 5-lipoxygenase	ALOX5
rutin	Glutathione S-transferase P	GSTP1
rutin	Type I iodothyronine deiodinase	DIO1
rutin	Insulin	INS
rutin	Low affinity immunoglobulin epsilon Fc receptor	FCER2
rutin	Integrin beta-2	ITGB2
rutin	Thromboxane A2 receptor	TBXA2R
Hyperin	Trypsin-1	PRSS1
Hyperin	Prostaglandin G/H synthase 1	PTGS1
Hyperin	Nuclear receptor coactivator 2	NCOA2
Skimmianin	Gamma-aminobutyric acid receptor subunit alpha-1	GABRA1
Hydroxy-α-sashool	Peroxisome proliferator-activated receptor gamma	PPARG
Hydroxy-β-sanshool	Peroxisome proliferator-activated receptor gamma	PPARG
Hydroxy-γ-sanshool	Peroxisome proliferator-activated receptor gamma	PPARG
limonene	Alcohol dehydrogenase 1B	ADH1B
limonene	Gamma-aminobutyric acid receptor subunit alpha-1	GABRA1
linalool	Prostaglandin G/H synthase 1	PTGS1
linalool	Progesterone receptor	PGR
linalool	Nuclear receptor coactivator 2	NCOA2
linalool	Muscarinic acetylcholine receptor M3	CHRM3
linalool	Muscarinic acetylcholine receptor M2	CHRM2
linalool	Gamma-aminobutyric acid receptor subunit alpha-1	GABRA1
