# Supplementary material for: Network Pharmacology-Based Strategy for the Investigation of the Anti-Obesity Effects of an Ethanolic Extract of Zanthoxylum bungeanum Maxim
Source: Front Pharmacol. 2020 Nov 13;11:572387. doi: 10.3389/fphar.2020.572387 (PMC7751641; doi:10.3389/fphar.2020.572387)
Supplement: Supplementary file 6 [file Table4_v1.XLSX]

## Sheet: Sheet1
Supplementary Table S4 | The known therapeutic gene targets for treating obesity.
The known therapeutic gene targets for obesity from GeneCards
Gene Symbol	Description	Category	Gifts	GC Id	Relevance score	GeneCards Link
LEP	Leptin	Protein Coding	54	GC07P128241	101.83	https://www.genecards.org/cgi-bin/carddisp.pl?gene=LEP
MC4R	Melanocortin 4 Receptor	Protein Coding	50	GC18M060371	85.25	https://www.genecards.org/cgi-bin/carddisp.pl?gene=MC4R
FTO	FTO Alpha-Ketoglutarate Dependent Dioxygenase	Protein Coding	51	GC16P053737	72.85	https://www.genecards.org/cgi-bin/carddisp.pl?gene=FTO
LEPR	Leptin Receptor	Protein Coding	55	GC01P065421	71.51	https://www.genecards.org/cgi-bin/carddisp.pl?gene=LEPR
PPARG	Peroxisome Proliferator Activated Receptor Gamma	Protein Coding	59	GC03P012328	63.06	https://www.genecards.org/cgi-bin/carddisp.pl?gene=PPARG
PCSK1	Proprotein Convertase Subtilisin/Kexin Type 1	Protein Coding	53	GC05M096391	62.68	https://www.genecards.org/cgi-bin/carddisp.pl?gene=PCSK1
POMC	Proopiomelanocortin	Protein Coding	54	GC02M025160	62.19	https://www.genecards.org/cgi-bin/carddisp.pl?gene=POMC
INS	Insulin	Protein Coding	54	GC11M002159	54.77	https://www.genecards.org/cgi-bin/carddisp.pl?gene=INS
GHRL	Ghrelin And Obestatin Prepropeptide	Protein Coding	48	GC03M010285	49.04	https://www.genecards.org/cgi-bin/carddisp.pl?gene=GHRL
RETN	Resistin	Protein Coding	49	GC19P007669	47.81	https://www.genecards.org/cgi-bin/carddisp.pl?gene=RETN
ADIPOQ	Adiponectin, C1Q And Collagen Domain Containing	Protein Coding	51	GC03P186842	46.59	https://www.genecards.org/cgi-bin/carddisp.pl?gene=ADIPOQ
IGF1	Insulin Like Growth Factor 1	Protein Coding	55	GC12M102395	44.21	https://www.genecards.org/cgi-bin/carddisp.pl?gene=IGF1
ADRB3	Adrenoceptor Beta 3	Protein Coding	50	GC08M037962	41.26	https://www.genecards.org/cgi-bin/carddisp.pl?gene=ADRB3
UCP3	Uncoupling Protein 3	Protein Coding	48	GC11M074000	39.58	https://www.genecards.org/cgi-bin/carddisp.pl?gene=UCP3
GNAS	GNAS Complex Locus	Protein Coding	57	GC20P058839	38.99	https://www.genecards.org/cgi-bin/carddisp.pl?gene=GNAS
UCP2	Uncoupling Protein 2	Protein Coding	51	GC11M073974	37.69	https://www.genecards.org/cgi-bin/carddisp.pl?gene=UCP2
TNF	Tumor Necrosis Factor	Protein Coding	59	GC06P032499	36.35	https://www.genecards.org/cgi-bin/carddisp.pl?gene=TNF
BBS2	Bardet-Biedl Syndrome 2	Protein Coding	47	GC16M056500	35.89	https://www.genecards.org/cgi-bin/carddisp.pl?gene=BBS2
HSD11B1	Hydroxysteroid 11-Beta Dehydrogenase 1	Protein Coding	56	GC01P209686	35.37	https://www.genecards.org/cgi-bin/carddisp.pl?gene=HSD11B1
ADRB2	Adrenoceptor Beta 2	Protein Coding	56	GC05P148825	34.78	https://www.genecards.org/cgi-bin/carddisp.pl?gene=ADRB2
MC3R	Melanocortin 3 Receptor	Protein Coding	48	GC20P056248	34.02	https://www.genecards.org/cgi-bin/carddisp.pl?gene=MC3R
SIM1	SIM BHLH Transcription Factor 1	Protein Coding	47	GC06M100386	33.68	https://www.genecards.org/cgi-bin/carddisp.pl?gene=SIM1
HCRT	Hypocretin Neuropeptide Precursor	Protein Coding	48	GC17M042185	33.55	https://www.genecards.org/cgi-bin/carddisp.pl?gene=HCRT
AGRP	Agouti Related Neuropeptide	Protein Coding	48	GC16M067482	33.52	https://www.genecards.org/cgi-bin/carddisp.pl?gene=AGRP
BBS4	Bardet-Biedl Syndrome 4	Protein Coding	46	GC15P072686	33.18	https://www.genecards.org/cgi-bin/carddisp.pl?gene=BBS4
BBS1	Bardet-Biedl Syndrome 1	Protein Coding	45	GC11P066499	32.97	https://www.genecards.org/cgi-bin/carddisp.pl?gene=BBS1
GHR	Growth Hormone Receptor	Protein Coding	53	GC05P042429	32.19	https://www.genecards.org/cgi-bin/carddisp.pl?gene=GHR
INSR	Insulin Receptor	Protein Coding	60	GC19M007112	30.94	https://www.genecards.org/cgi-bin/carddisp.pl?gene=INSR
LIPE	Lipase E, Hormone Sensitive Type	Protein Coding	54	GC19M042401	30.88	https://www.genecards.org/cgi-bin/carddisp.pl?gene=LIPE
LEPQTL1	Leptin, Serum Levels Of	Genetic Locus	5	GC02U903086	30.5	https://www.genecards.org/cgi-bin/carddisp.pl?gene=LEPQTL1
ENPP1	Ectonucleotide Pyrophosphatase/Phosphodiesterase 1	Protein Coding	53	GC06P131808	30.21	https://www.genecards.org/cgi-bin/carddisp.pl?gene=ENPP1
IRS1	Insulin Receptor Substrate 1	Protein Coding	53	GC02M226731	30.19	https://www.genecards.org/cgi-bin/carddisp.pl?gene=IRS1
CRP	C-Reactive Protein	Protein Coding	53	GC01M159682	29.42	https://www.genecards.org/cgi-bin/carddisp.pl?gene=CRP
SLC2A4	Solute Carrier Family 2 Member 4	Protein Coding	53	GC17P007282	29.15	https://www.genecards.org/cgi-bin/carddisp.pl?gene=SLC2A4
APOE	Apolipoprotein E	Protein Coding	57	GC19P044906	28.8	https://www.genecards.org/cgi-bin/carddisp.pl?gene=APOE
PYY	Peptide YY	Protein Coding	49	GC17M043952	28.45	https://www.genecards.org/cgi-bin/carddisp.pl?gene=PYY
CEP19	Centrosomal Protein 19	Protein Coding	39	GC03M196706	28.41	https://www.genecards.org/cgi-bin/carddisp.pl?gene=CEP19
MKKS	McKusick-Kaufman Syndrome	Protein Coding	45	GC20M010385	28.25	https://www.genecards.org/cgi-bin/carddisp.pl?gene=MKKS
CCL2	C-C Motif Chemokine Ligand 2	Protein Coding	55	GC17P034255	27.87	https://www.genecards.org/cgi-bin/carddisp.pl?gene=CCL2
DYRK1B	Dual Specificity Tyrosine Phosphorylation Regulated Kinase 1B	Protein Coding	51	GC19M039825	27.36	https://www.genecards.org/cgi-bin/carddisp.pl?gene=DYRK1B
IL6	Interleukin 6	Protein Coding	55	GC07P022765	27.22	https://www.genecards.org/cgi-bin/carddisp.pl?gene=IL6
PHF6	PHD Finger Protein 6	Protein Coding	46	GC0XP134373	27.17	https://www.genecards.org/cgi-bin/carddisp.pl?gene=PHF6
NR0B2	Nuclear Receptor Subfamily 0 Group B Member 2	Protein Coding	48	GC01M026922	26.67	https://www.genecards.org/cgi-bin/carddisp.pl?gene=NR0B2
GCG	Glucagon	Protein Coding	46	GC02M162142	26.34	https://www.genecards.org/cgi-bin/carddisp.pl?gene=GCG
UCP1	Uncoupling Protein 1	Protein Coding	50	GC04M140559	25.85	https://www.genecards.org/cgi-bin/carddisp.pl?gene=UCP1
CNR1	Cannabinoid Receptor 1	Protein Coding	53	GC06M088139	25.68	https://www.genecards.org/cgi-bin/carddisp.pl?gene=CNR1
NPY	Neuropeptide Y	Protein Coding	52	GC07P024290	25.62	https://www.genecards.org/cgi-bin/carddisp.pl?gene=NPY
BBS10	Bardet-Biedl Syndrome 10	Protein Coding	46	GC12M076344	25.48	https://www.genecards.org/cgi-bin/carddisp.pl?gene=BBS10
CCK	Cholecystokinin	Protein Coding	47	GC03M042274	25.12	https://www.genecards.org/cgi-bin/carddisp.pl?gene=CCK
LIPC	Lipase C, Hepatic Type	Protein Coding	52	GC15P058410	24.86	https://www.genecards.org/cgi-bin/carddisp.pl?gene=LIPC
SERPINE1	Serpin Family E Member 1	Protein Coding	57	GC07P101127	24.57	https://www.genecards.org/cgi-bin/carddisp.pl?gene=SERPINE1
CARTPT	CART Prepropeptide	Protein Coding	49	GC05P071719	24.55	https://www.genecards.org/cgi-bin/carddisp.pl?gene=CARTPT
INPP5E	Inositol Polyphosphate-5-Phosphatase E	Protein Coding	47	GC09M136428	24.36	https://www.genecards.org/cgi-bin/carddisp.pl?gene=INPP5E
DLK1	Delta Like Non-Canonical Notch Ligand 1	Protein Coding	50	GC14P103771	24.23	https://www.genecards.org/cgi-bin/carddisp.pl?gene=DLK1
LOC101929710	Uncharacterized LOC101929710	RNA Gene	9	GC05P095962	24.19	https://www.genecards.org/cgi-bin/carddisp.pl?gene=LOC101929710
PNPLA2	Patatin Like Phospholipase Domain Containing 2	Protein Coding	51	GC11P000862	23.92	https://www.genecards.org/cgi-bin/carddisp.pl?gene=PNPLA2
TUB	TUB Bipartite Transcription Factor	Protein Coding	49	GC11P008040	23.89	https://www.genecards.org/cgi-bin/carddisp.pl?gene=TUB
LPL	Lipoprotein Lipase	Protein Coding	57	GC08P019841	23.89	https://www.genecards.org/cgi-bin/carddisp.pl?gene=LPL
NOS3	Nitric Oxide Synthase 3	Protein Coding	57	GC07P150990	23.83	https://www.genecards.org/cgi-bin/carddisp.pl?gene=NOS3
IRS2	Insulin Receptor Substrate 2	Protein Coding	51	GC13M109752	23.71	https://www.genecards.org/cgi-bin/carddisp.pl?gene=IRS2
APOA5	Apolipoprotein A5	Protein Coding	50	GC11M116789	23.63	https://www.genecards.org/cgi-bin/carddisp.pl?gene=APOA5
SLC6A14	Solute Carrier Family 6 Member 14	Protein Coding	46	GC0XP116436	23.53	https://www.genecards.org/cgi-bin/carddisp.pl?gene=SLC6A14
MRAP2	Melanocortin 2 Receptor Accessory Protein 2	Protein Coding	39	GC06P084024	23.47	https://www.genecards.org/cgi-bin/carddisp.pl?gene=MRAP2
AKT1	AKT Serine/Threonine Kinase 1	Protein Coding	62	GC14M104769	23.4	https://www.genecards.org/cgi-bin/carddisp.pl?gene=AKT1
GH1	Growth Hormone 1	Protein Coding	51	GC17M063917	23.14	https://www.genecards.org/cgi-bin/carddisp.pl?gene=GH1
PTPN1	Protein Tyrosine Phosphatase Non-Receptor Type 1	Protein Coding	56	GC20P050510	23.14	https://www.genecards.org/cgi-bin/carddisp.pl?gene=PTPN1
LMNA	Lamin A/C	Protein Coding	53	GC01P156082	23.05	https://www.genecards.org/cgi-bin/carddisp.pl?gene=LMNA
GCK	Glucokinase	Protein Coding	57	GC07M044145	23.02	https://www.genecards.org/cgi-bin/carddisp.pl?gene=GCK
ALMS1	ALMS1 Centrosome And Basal Body Associated Protein	Protein Coding	46	GC02P073385	22.98	https://www.genecards.org/cgi-bin/carddisp.pl?gene=ALMS1
MFN2	Mitofusin 2	Protein Coding	54	GC01P011980	22.94	https://www.genecards.org/cgi-bin/carddisp.pl?gene=MFN2
PRMT7	Protein Arginine Methyltransferase 7	Protein Coding	50	GC16P068344	22.75	https://www.genecards.org/cgi-bin/carddisp.pl?gene=PRMT7
PPARGC1A	PPARG Coactivator 1 Alpha	Protein Coding	53	GC04M023755	22.68	https://www.genecards.org/cgi-bin/carddisp.pl?gene=PPARGC1A
CAPN10	Calpain 10	Protein Coding	48	GC02P240586	22.55	https://www.genecards.org/cgi-bin/carddisp.pl?gene=CAPN10
SDC3	Syndecan 3	Protein Coding	48	GC01M030869	22.54	https://www.genecards.org/cgi-bin/carddisp.pl?gene=SDC3
SHBG	Sex Hormone Binding Globulin	Protein Coding	47	GC17P007613	22.51	https://www.genecards.org/cgi-bin/carddisp.pl?gene=SHBG
BBS7	Bardet-Biedl Syndrome 7	Protein Coding	43	GC04M121824	22.51	https://www.genecards.org/cgi-bin/carddisp.pl?gene=BBS7
H19	H19 Imprinted Maternally Expressed Transcript	RNA Gene	29	GC11M001995	22.45	https://www.genecards.org/cgi-bin/carddisp.pl?gene=H19
BBS5	Bardet-Biedl Syndrome 5	Protein Coding	45	GC02P169480	22.18	https://www.genecards.org/cgi-bin/carddisp.pl?gene=BBS5
KIDINS220	Kinase D Interacting Substrate 220	Protein Coding	47	GC02M008715	22.07	https://www.genecards.org/cgi-bin/carddisp.pl?gene=KIDINS220
NTRK2	Neurotrophic Receptor Tyrosine Kinase 2	Protein Coding	60	GC09P084668	22.06	https://www.genecards.org/cgi-bin/carddisp.pl?gene=NTRK2
MTTP	Microsomal Triglyceride Transfer Protein	Protein Coding	50	GC04P099563	22.05	https://www.genecards.org/cgi-bin/carddisp.pl?gene=MTTP
MLXIPL	MLX Interacting Protein Like	Protein Coding	48	GC07M073593	21.75	https://www.genecards.org/cgi-bin/carddisp.pl?gene=MLXIPL
H6PD	Hexose-6-Phosphate Dehydrogenase/Glucose 1-Dehydrogenase	Protein Coding	48	GC01P009294	21.56	https://www.genecards.org/cgi-bin/carddisp.pl?gene=H6PD
MTOR	Mechanistic Target Of Rapamycin Kinase	Protein Coding	61	GC01M011166	21.54	https://www.genecards.org/cgi-bin/carddisp.pl?gene=MTOR
APOB	Apolipoprotein B	Protein Coding	51	GC02M020956	21.37	https://www.genecards.org/cgi-bin/carddisp.pl?gene=APOB
LDLR	Low Density Lipoprotein Receptor	Protein Coding	56	GC19P011061	21.36	https://www.genecards.org/cgi-bin/carddisp.pl?gene=LDLR
BBS12	Bardet-Biedl Syndrome 12	Protein Coding	40	GC04P122732	21.25	https://www.genecards.org/cgi-bin/carddisp.pl?gene=BBS12
PRKAR1A	Protein Kinase CAMP-Dependent Type I Regulatory Subunit Alpha	Protein Coding	58	GC17P068414	21.09	https://www.genecards.org/cgi-bin/carddisp.pl?gene=PRKAR1A
BBS9	Bardet-Biedl Syndrome 9	Protein Coding	45	GC07P033168	21.02	https://www.genecards.org/cgi-bin/carddisp.pl?gene=BBS9
MAGEL2	MAGE Family Member L2	Protein Coding	43	GC15M023643	20.74	https://www.genecards.org/cgi-bin/carddisp.pl?gene=MAGEL2
RARRES2	Retinoic Acid Receptor Responder 2	Protein Coding	45	GC07M150333	20.65	https://www.genecards.org/cgi-bin/carddisp.pl?gene=RARRES2
IGF2	Insulin Like Growth Factor 2	Protein Coding	54	GC11M002130	20.63	https://www.genecards.org/cgi-bin/carddisp.pl?gene=IGF2
TTC8	Tetratricopeptide Repeat Domain 8	Protein Coding	46	GC14P088942	20.49	https://www.genecards.org/cgi-bin/carddisp.pl?gene=TTC8
GNB3	G Protein Subunit Beta 3	Protein Coding	54	GC12P006839	20.33	https://www.genecards.org/cgi-bin/carddisp.pl?gene=GNB3
NAMPT	Nicotinamide Phosphoribosyltransferase	Protein Coding	54	GC07M106248	20.32	https://www.genecards.org/cgi-bin/carddisp.pl?gene=NAMPT
HDAC8	Histone Deacetylase 8	Protein Coding	53	GC0XM072329	20.29	https://www.genecards.org/cgi-bin/carddisp.pl?gene=HDAC8
VPS13B	Vacuolar Protein Sorting 13 Homolog B	Protein Coding	45	GC08P099011	19.7	https://www.genecards.org/cgi-bin/carddisp.pl?gene=VPS13B
IGFBP1	Insulin Like Growth Factor Binding Protein 1	Protein Coding	49	GC07P046383	19.43	https://www.genecards.org/cgi-bin/carddisp.pl?gene=IGFBP1
IGFBP3	Insulin Like Growth Factor Binding Protein 3	Protein Coding	51	GC07M045912	19.43	https://www.genecards.org/cgi-bin/carddisp.pl?gene=IGFBP3
PHIP	Pleckstrin Homology Domain Interacting Protein	Protein Coding	43	GC06M078934	19.42	https://www.genecards.org/cgi-bin/carddisp.pl?gene=PHIP
PPARA	Peroxisome Proliferator Activated Receptor Alpha	Protein Coding	51	GC22P046150	19.19	https://www.genecards.org/cgi-bin/carddisp.pl?gene=PPARA
LEPROT	Leptin Receptor Overlapping Transcript	Protein Coding	39	GC01P065420	19.17	https://www.genecards.org/cgi-bin/carddisp.pl?gene=LEPROT
PNPLA3	Patatin Like Phospholipase Domain Containing 3	Protein Coding	48	GC22P043923	19.07	https://www.genecards.org/cgi-bin/carddisp.pl?gene=PNPLA3
GPT	Glutamic--Pyruvic Transaminase	Protein Coding	48	GC08P144502	19.07	https://www.genecards.org/cgi-bin/carddisp.pl?gene=GPT
SCN1A	Sodium Voltage-Gated Channel Alpha Subunit 1	Protein Coding	54	GC02M165989	18.91	https://www.genecards.org/cgi-bin/carddisp.pl?gene=SCN1A
KCNH2	Potassium Voltage-Gated Channel Subfamily H Member 2	Protein Coding	57	GC07M150944	18.86	https://www.genecards.org/cgi-bin/carddisp.pl?gene=KCNH2
CYP21A2	Cytochrome P450 Family 21 Subfamily A Member 2	Protein Coding	51	GC06P032526	18.73	https://www.genecards.org/cgi-bin/carddisp.pl?gene=CYP21A2
RBP4	Retinol Binding Protein 4	Protein Coding	51	GC10M093591	18.63	https://www.genecards.org/cgi-bin/carddisp.pl?gene=RBP4
PNLIP	Pancreatic Lipase	Protein Coding	54	GC10P116545	18.57	https://www.genecards.org/cgi-bin/carddisp.pl?gene=PNLIP
SH2B1	SH2B Adaptor Protein 1	Protein Coding	49	GC16P028875	18.56	https://www.genecards.org/cgi-bin/carddisp.pl?gene=SH2B1
SDCCAG8	Serologically Defined Colon Cancer Antigen 8	Protein Coding	48	GC01P243255	18.41	https://www.genecards.org/cgi-bin/carddisp.pl?gene=SDCCAG8
APOA1	Apolipoprotein A1	Protein Coding	56	GC11M116835	18.31	https://www.genecards.org/cgi-bin/carddisp.pl?gene=APOA1
SLC2A2	Solute Carrier Family 2 Member 2	Protein Coding	54	GC03M171018	18.27	https://www.genecards.org/cgi-bin/carddisp.pl?gene=SLC2A2
MIR143	MicroRNA 143	RNA Gene	23	GC05P149410	18.21	https://www.genecards.org/cgi-bin/carddisp.pl?gene=MIR143
ADCY3	Adenylate Cyclase 3	Protein Coding	51	GC02M024819	18.18	https://www.genecards.org/cgi-bin/carddisp.pl?gene=ADCY3
GLDC	Glycine Decarboxylase	Protein Coding	54	GC09M006522	18.16	https://www.genecards.org/cgi-bin/carddisp.pl?gene=GLDC
IGF1R	Insulin Like Growth Factor 1 Receptor	Protein Coding	62	GC15P098648	18.16	https://www.genecards.org/cgi-bin/carddisp.pl?gene=IGF1R
POLG	DNA Polymerase Gamma, Catalytic Subunit	Protein Coding	52	GC15M089316	18.1	https://www.genecards.org/cgi-bin/carddisp.pl?gene=POLG
IL18	Interleukin 18	Protein Coding	50	GC11M112143	18.05	https://www.genecards.org/cgi-bin/carddisp.pl?gene=IL18
NR3C1	Nuclear Receptor Subfamily 3 Group C Member 1	Protein Coding	57	GC05M143241	17.85	https://www.genecards.org/cgi-bin/carddisp.pl?gene=NR3C1
DDHD2	DDHD Domain Containing 2	Protein Coding	47	GC08P038208	17.82	https://www.genecards.org/cgi-bin/carddisp.pl?gene=DDHD2
PDE11A	Phosphodiesterase 11A	Protein Coding	53	GC02M177624	17.78	https://www.genecards.org/cgi-bin/carddisp.pl?gene=PDE11A
SCAPER	S-Phase Cyclin A Associated Protein In The ER	Protein Coding	43	GC15M076347	17.67	https://www.genecards.org/cgi-bin/carddisp.pl?gene=SCAPER
FABP2	Fatty Acid Binding Protein 2	Protein Coding	49	GC04M119317	17.18	https://www.genecards.org/cgi-bin/carddisp.pl?gene=FABP2
LAS1L	LAS1 Like, Ribosome Biogenesis Factor	Protein Coding	42	GC0XM065512	17.18	https://www.genecards.org/cgi-bin/carddisp.pl?gene=LAS1L
SNRPN	Small Nuclear Ribonucleoprotein Polypeptide N	Protein Coding	51	GC15P024823	17.17	https://www.genecards.org/cgi-bin/carddisp.pl?gene=SNRPN
PON1	Paraoxonase 1	Protein Coding	53	GC07M095297	17.1	https://www.genecards.org/cgi-bin/carddisp.pl?gene=PON1
BRCA2	BRCA2 DNA Repair Associated	Protein Coding	55	GC13P032315	16.98	https://www.genecards.org/cgi-bin/carddisp.pl?gene=BRCA2
FASN	Fatty Acid Synthase	Protein Coding	56	GC17M082078	16.95	https://www.genecards.org/cgi-bin/carddisp.pl?gene=FASN
KIF7	Kinesin Family Member 7	Protein Coding	46	GC15M089608	16.93	https://www.genecards.org/cgi-bin/carddisp.pl?gene=KIF7
PRL	Prolactin	Protein Coding	49	GC06M022230	16.93	https://www.genecards.org/cgi-bin/carddisp.pl?gene=PRL
ARL6	ADP Ribosylation Factor Like GTPase 6	Protein Coding	47	GC03P097764	16.77	https://www.genecards.org/cgi-bin/carddisp.pl?gene=ARL6
CYP19A1	Cytochrome P450 Family 19 Subfamily A Member 1	Protein Coding	56	GC15M051208	16.71	https://www.genecards.org/cgi-bin/carddisp.pl?gene=CYP19A1
AKT2	AKT Serine/Threonine Kinase 2	Protein Coding	60	GC19M040230	16.68	https://www.genecards.org/cgi-bin/carddisp.pl?gene=AKT2
WDPCP	WD Repeat Containing Planar Cell Polarity Effector	Protein Coding	43	GC02M063121	16.64	https://www.genecards.org/cgi-bin/carddisp.pl?gene=WDPCP
WT1	WT1 Transcription Factor	Protein Coding	54	GC11M032365	16.44	https://www.genecards.org/cgi-bin/carddisp.pl?gene=WT1
NDN	Necdin, MAGE Family Member	Protein Coding	47	GC15M023686	16.37	https://www.genecards.org/cgi-bin/carddisp.pl?gene=NDN
PPARGC1B	PPARG Coactivator 1 Beta	Protein Coding	42	GC05P149730	16.33	https://www.genecards.org/cgi-bin/carddisp.pl?gene=PPARGC1B
LZTFL1	Leucine Zipper Transcription Factor Like 1	Protein Coding	45	GC03M045840	16.24	https://www.genecards.org/cgi-bin/carddisp.pl?gene=LZTFL1
GGT1	Gamma-Glutamyltransferase 1	Protein Coding	54	GC22P024583	16.21	https://www.genecards.org/cgi-bin/carddisp.pl?gene=GGT1
MKRN3	Makorin Ring Finger Protein 3	Protein Coding	46	GC15P024256	16.11	https://www.genecards.org/cgi-bin/carddisp.pl?gene=MKRN3
FABP4	Fatty Acid Binding Protein 4	Protein Coding	51	GC08M081478	15.92	https://www.genecards.org/cgi-bin/carddisp.pl?gene=FABP4
PLIN1	Perilipin 1	Protein Coding	51	GC15M089664	15.9	https://www.genecards.org/cgi-bin/carddisp.pl?gene=PLIN1
ESR1	Estrogen Receptor 1	Protein Coding	60	GC06P151656	15.75	https://www.genecards.org/cgi-bin/carddisp.pl?gene=ESR1
USP8	Ubiquitin Specific Peptidase 8	Protein Coding	54	GC15P050424	15.66	https://www.genecards.org/cgi-bin/carddisp.pl?gene=USP8
CETP	Cholesteryl Ester Transfer Protein	Protein Coding	53	GC16P056996	15.6	https://www.genecards.org/cgi-bin/carddisp.pl?gene=CETP
TRIM32	Tripartite Motif Containing 32	Protein Coding	49	GC09P116687	15.55	https://www.genecards.org/cgi-bin/carddisp.pl?gene=TRIM32
INPPL1	Inositol Polyphosphate Phosphatase Like 1	Protein Coding	55	GC11P072223	15.55	https://www.genecards.org/cgi-bin/carddisp.pl?gene=INPPL1
ADIPOR1	Adiponectin Receptor 1	Protein Coding	51	GC01M202940	15.44	https://www.genecards.org/cgi-bin/carddisp.pl?gene=ADIPOR1
UBE3A	Ubiquitin Protein Ligase E3A	Protein Coding	54	GC15M025333	15.34	https://www.genecards.org/cgi-bin/carddisp.pl?gene=UBE3A
C3	Complement C3	Protein Coding	54	GC19M006677	15.25	https://www.genecards.org/cgi-bin/carddisp.pl?gene=C3
TCF7L2	Transcription Factor 7 Like 2	Protein Coding	53	GC10P112950	15.24	https://www.genecards.org/cgi-bin/carddisp.pl?gene=TCF7L2
HERC2	HECT And RLD Domain Containing E3 Ubiquitin Protein Ligase 2	Protein Coding	51	GC15M028111	15.21	https://www.genecards.org/cgi-bin/carddisp.pl?gene=HERC2
PWRN1	Prader-Willi Region Non-Protein Coding RNA 1	RNA Gene	20	GC15P024267	15.21	https://www.genecards.org/cgi-bin/carddisp.pl?gene=PWRN1
ARMC5	Armadillo Repeat Containing 5	Protein Coding	43	GC16P031473	15.14	https://www.genecards.org/cgi-bin/carddisp.pl?gene=ARMC5
ITLN1	Intelectin 1	Protein Coding	45	GC01M160846	15.13	https://www.genecards.org/cgi-bin/carddisp.pl?gene=ITLN1
FAAH	Fatty Acid Amide Hydrolase	Protein Coding	53	GC01P046394	15.04	https://www.genecards.org/cgi-bin/carddisp.pl?gene=FAAH
GHRH	Growth Hormone Releasing Hormone	Protein Coding	46	GC20M037251	15.04	https://www.genecards.org/cgi-bin/carddisp.pl?gene=GHRH
HTR2C	5-Hydroxytryptamine Receptor 2C	Protein Coding	53	GC0XP114584	15.01	https://www.genecards.org/cgi-bin/carddisp.pl?gene=HTR2C
DRD2	Dopamine Receptor D2	Protein Coding	56	GC11M113314	15	https://www.genecards.org/cgi-bin/carddisp.pl?gene=DRD2
BDNF	Brain Derived Neurotrophic Factor	Protein Coding	53	GC11M027654	14.91	https://www.genecards.org/cgi-bin/carddisp.pl?gene=BDNF
NPAP1	Nuclear Pore Associated Protein 1	Protein Coding	33	GC15P024675	14.9	https://www.genecards.org/cgi-bin/carddisp.pl?gene=NPAP1
IAPP	Islet Amyloid Polypeptide	Protein Coding	46	GC12P021354	14.82	https://www.genecards.org/cgi-bin/carddisp.pl?gene=IAPP
CDH23	Cadherin Related 23	Protein Coding	48	GC10P071396	14.8	https://www.genecards.org/cgi-bin/carddisp.pl?gene=CDH23
CEP290	Centrosomal Protein 290	Protein Coding	46	GC12M088049	14.78	https://www.genecards.org/cgi-bin/carddisp.pl?gene=CEP290
FGF21	Fibroblast Growth Factor 21	Protein Coding	46	GC19P048756	14.78	https://www.genecards.org/cgi-bin/carddisp.pl?gene=FGF21
SNORD115-1	Small Nucleolar RNA, C/D Box 115-1	RNA Gene	17	GC15P026041	14.77	https://www.genecards.org/cgi-bin/carddisp.pl?gene=SNORD115-1
CRH	Corticotropin Releasing Hormone	Protein Coding	49	GC08M066208	14.71	https://www.genecards.org/cgi-bin/carddisp.pl?gene=CRH
DPP4	Dipeptidyl Peptidase 4	Protein Coding	56	GC02M161992	14.65	https://www.genecards.org/cgi-bin/carddisp.pl?gene=DPP4
APOC3	Apolipoprotein C3	Protein Coding	49	GC11P116829	14.61	https://www.genecards.org/cgi-bin/carddisp.pl?gene=APOC3
ADIPOR2	Adiponectin Receptor 2	Protein Coding	48	GC12P001670	14.52	https://www.genecards.org/cgi-bin/carddisp.pl?gene=ADIPOR2
SREBF1	Sterol Regulatory Element Binding Transcription Factor 1	Protein Coding	50	GC17M017810	14.49	https://www.genecards.org/cgi-bin/carddisp.pl?gene=SREBF1
SERPINA12	Serpin Family A Member 12	Protein Coding	45	GC14M094487	14.48	https://www.genecards.org/cgi-bin/carddisp.pl?gene=SERPINA12
CLOCK	Clock Circadian Regulator	Protein Coding	50	GC04M055427	14.48	https://www.genecards.org/cgi-bin/carddisp.pl?gene=CLOCK
C8orf37	Chromosome 8 Open Reading Frame 37	Protein Coding	42	GC08M095244	14.48	https://www.genecards.org/cgi-bin/carddisp.pl?gene=C8orf37
BBIP1	BBSome Interacting Protein 1	Protein Coding	38	GC10M110898	14.46	https://www.genecards.org/cgi-bin/carddisp.pl?gene=BBIP1
ACE	Angiotensin I Converting Enzyme	Protein Coding	56	GC17P063477	14.46	https://www.genecards.org/cgi-bin/carddisp.pl?gene=ACE
PPARD	Peroxisome Proliferator Activated Receptor Delta	Protein Coding	54	GC06P043121	14.4	https://www.genecards.org/cgi-bin/carddisp.pl?gene=PPARD
PTEN	Phosphatase And Tensin Homolog	Protein Coding	59	GC10P087863	14.38	https://www.genecards.org/cgi-bin/carddisp.pl?gene=PTEN
DGAT1	Diacylglycerol O-Acyltransferase 1	Protein Coding	53	GC08M144316	14.37	https://www.genecards.org/cgi-bin/carddisp.pl?gene=DGAT1
SNORD116-1	Small Nucleolar RNA, C/D Box 116-1	RNA Gene	16	GC15P026017	14.34	https://www.genecards.org/cgi-bin/carddisp.pl?gene=SNORD116-1
EIF2S3	Eukaryotic Translation Initiation Factor 2 Subunit Gamma	Protein Coding	51	GC0XP024072	14.34	https://www.genecards.org/cgi-bin/carddisp.pl?gene=EIF2S3
F2	Coagulation Factor II, Thrombin	Protein Coding	55	GC11P046740	14.3	https://www.genecards.org/cgi-bin/carddisp.pl?gene=F2
AOMS1	Abdominal Obesity-Metabolic Syndrome QTL1	Genetic Locus	4	GC03U990183	14.28	https://www.genecards.org/cgi-bin/carddisp.pl?gene=AOMS1
CPE	Carboxypeptidase E	Protein Coding	51	GC04P165361	14.27	https://www.genecards.org/cgi-bin/carddisp.pl?gene=CPE
APLN	Apelin	Protein Coding	43	GC0XM129645	14.26	https://www.genecards.org/cgi-bin/carddisp.pl?gene=APLN
STAT3	Signal Transducer And Activator Of Transcription 3	Protein Coding	59	GC17M042313	14.17	https://www.genecards.org/cgi-bin/carddisp.pl?gene=STAT3
PIK3CA	Phosphatidylinositol-4,5-Bisphosphate 3-Kinase Catalytic Subunit Alpha	Protein Coding	59	GC03P179148	14.17	https://www.genecards.org/cgi-bin/carddisp.pl?gene=PIK3CA
GLP1R	Glucagon Like Peptide 1 Receptor	Protein Coding	51	GC06P039048	14.09	https://www.genecards.org/cgi-bin/carddisp.pl?gene=GLP1R
CIDEA	Cell Death Inducing DFFA Like Effector A	Protein Coding	47	GC18P012254	14.07	https://www.genecards.org/cgi-bin/carddisp.pl?gene=CIDEA
PRKAB1	Protein Kinase AMP-Activated Non-Catalytic Subunit Beta 1	Protein Coding	54	GC12P119632	14.01	https://www.genecards.org/cgi-bin/carddisp.pl?gene=PRKAB1
PWAR1	Prader Willi/Angelman Region RNA 1	RNA Gene	17	GC15P025135	13.96	https://www.genecards.org/cgi-bin/carddisp.pl?gene=PWAR1
TP53	Tumor Protein P53	Protein Coding	60	GC17M007661	13.94	https://www.genecards.org/cgi-bin/carddisp.pl?gene=TP53
SOCS3	Suppressor Of Cytokine Signaling 3	Protein Coding	50	GC17M078356	13.9	https://www.genecards.org/cgi-bin/carddisp.pl?gene=SOCS3
KCNJ11	Potassium Voltage-Gated Channel Subfamily J Member 11	Protein Coding	54	GC11M017364	13.86	https://www.genecards.org/cgi-bin/carddisp.pl?gene=KCNJ11
IPW	Imprinted In Prader-Willi Syndrome	RNA Gene	17	GC15P025116	13.83	https://www.genecards.org/cgi-bin/carddisp.pl?gene=IPW
MKRN3-AS1	MKRN3 Antisense RNA 1	RNA Gene	10	GC15U901326	13.83	https://www.genecards.org/cgi-bin/carddisp.pl?gene=MKRN3-AS1
AHDC1	AT-Hook DNA Binding Motif Containing 1	Protein Coding	42	GC01M027546	13.82	https://www.genecards.org/cgi-bin/carddisp.pl?gene=AHDC1
GAL	Galanin And GMAP Prepropeptide	Protein Coding	50	GC11P068701	13.82	https://www.genecards.org/cgi-bin/carddisp.pl?gene=GAL
CCDC28B	Coiled-Coil Domain Containing 28B	Protein Coding	43	GC01P032200	13.79	https://www.genecards.org/cgi-bin/carddisp.pl?gene=CCDC28B
SCD	Stearoyl-CoA Desaturase	Protein Coding	55	GC10P100347	13.79	https://www.genecards.org/cgi-bin/carddisp.pl?gene=SCD
MKS1	MKS Transition Zone Complex Subunit 1	Protein Coding	46	GC17M058205	13.75	https://www.genecards.org/cgi-bin/carddisp.pl?gene=MKS1
TLR2	Toll Like Receptor 2	Protein Coding	56	GC04P153684	13.72	https://www.genecards.org/cgi-bin/carddisp.pl?gene=TLR2
LCN2	Lipocalin 2	Protein Coding	50	GC09P128149	13.68	https://www.genecards.org/cgi-bin/carddisp.pl?gene=LCN2
ACACB	Acetyl-CoA Carboxylase Beta	Protein Coding	53	GC12P109116	13.66	https://www.genecards.org/cgi-bin/carddisp.pl?gene=ACACB
COG2	Component Of Oligomeric Golgi Complex 2	Protein Coding	46	GC01P230642	13.58	https://www.genecards.org/cgi-bin/carddisp.pl?gene=COG2
GHSR	Growth Hormone Secretagogue Receptor	Protein Coding	53	GC03M172443	13.56	https://www.genecards.org/cgi-bin/carddisp.pl?gene=GHSR
HNF4A	Hepatocyte Nuclear Factor 4 Alpha	Protein Coding	57	GC20P044355	13.56	https://www.genecards.org/cgi-bin/carddisp.pl?gene=HNF4A
IGFBP2	Insulin Like Growth Factor Binding Protein 2	Protein Coding	50	GC02P216632	13.48	https://www.genecards.org/cgi-bin/carddisp.pl?gene=IGFBP2
NR1H2	Nuclear Receptor Subfamily 1 Group H Member 2	Protein Coding	54	GC19P050329	13.47	https://www.genecards.org/cgi-bin/carddisp.pl?gene=NR1H2
AHSG	Alpha 2-HS Glycoprotein	Protein Coding	50	GC03P186612	13.43	https://www.genecards.org/cgi-bin/carddisp.pl?gene=AHSG
HDAC4	Histone Deacetylase 4	Protein Coding	57	GC02M239048	13.42	https://www.genecards.org/cgi-bin/carddisp.pl?gene=HDAC4
NPY5R	Neuropeptide Y Receptor Y5	Protein Coding	48	GC04P163343	13.33	https://www.genecards.org/cgi-bin/carddisp.pl?gene=NPY5R
MEGF8	Multiple EGF Like Domains 8	Protein Coding	42	GC19P042325	13.32	https://www.genecards.org/cgi-bin/carddisp.pl?gene=MEGF8
LPA	Lipoprotein(A)	Protein Coding	47	GC06M160531	13.3	https://www.genecards.org/cgi-bin/carddisp.pl?gene=LPA
GCKR	Glucokinase Regulator	Protein Coding	46	GC02P027461	13.24	https://www.genecards.org/cgi-bin/carddisp.pl?gene=GCKR
SELE	Selectin E	Protein Coding	50	GC01M169722	13.18	https://www.genecards.org/cgi-bin/carddisp.pl?gene=SELE
MEG3	Maternally Expressed 3	RNA Gene	32	GC14P103811	13.15	https://www.genecards.org/cgi-bin/carddisp.pl?gene=MEG3
RAB23	RAB23, Member RAS Oncogene Family	Protein Coding	50	GC06M057161	13.13	https://www.genecards.org/cgi-bin/carddisp.pl?gene=RAB23
HSD11B2	Hydroxysteroid 11-Beta Dehydrogenase 2	Protein Coding	53	GC16P067465	13.1	https://www.genecards.org/cgi-bin/carddisp.pl?gene=HSD11B2
ACACA	Acetyl-CoA Carboxylase Alpha	Protein Coding	55	GC17M037084	13.09	https://www.genecards.org/cgi-bin/carddisp.pl?gene=ACACA
CTNNB1	Catenin Beta 1	Protein Coding	60	GC03P041236	13.08	https://www.genecards.org/cgi-bin/carddisp.pl?gene=CTNNB1
CREBBP	CREB Binding Protein	Protein Coding	59	GC16M003726	13.06	https://www.genecards.org/cgi-bin/carddisp.pl?gene=CREBBP
AGT	Angiotensinogen	Protein Coding	56	GC01M230702	13.03	https://www.genecards.org/cgi-bin/carddisp.pl?gene=AGT
APOA4	Apolipoprotein A4	Protein Coding	48	GC11M116820	13.02	https://www.genecards.org/cgi-bin/carddisp.pl?gene=APOA4
MCHR1	Melanin Concentrating Hormone Receptor 1	Protein Coding	47	GC22P040679	12.98	https://www.genecards.org/cgi-bin/carddisp.pl?gene=MCHR1
ANGPTL4	Angiopoietin Like 4	Protein Coding	51	GC19P008363	12.96	https://www.genecards.org/cgi-bin/carddisp.pl?gene=ANGPTL4
GIP	Gastric Inhibitory Polypeptide	Protein Coding	45	GC17M048958	12.88	https://www.genecards.org/cgi-bin/carddisp.pl?gene=GIP
MECP2	Methyl-CpG Binding Protein 2	Protein Coding	52	GC0XM154021	12.84	https://www.genecards.org/cgi-bin/carddisp.pl?gene=MECP2
CYP2E1	Cytochrome P450 Family 2 Subfamily E Member 1	Protein Coding	52	GC10P133520	12.81	https://www.genecards.org/cgi-bin/carddisp.pl?gene=CYP2E1
ABCA1	ATP Binding Cassette Subfamily A Member 1	Protein Coding	55	GC09M104781	12.73	https://www.genecards.org/cgi-bin/carddisp.pl?gene=ABCA1
PIK3R1	Phosphoinositide-3-Kinase Regulatory Subunit 1	Protein Coding	58	GC05P068215	12.73	https://www.genecards.org/cgi-bin/carddisp.pl?gene=PIK3R1
MMP9	Matrix Metallopeptidase 9	Protein Coding	60	GC20P046008	12.72	https://www.genecards.org/cgi-bin/carddisp.pl?gene=MMP9
NMB	Neuromedin B	Protein Coding	48	GC15M084655	12.71	https://www.genecards.org/cgi-bin/carddisp.pl?gene=NMB
ADRB1	Adrenoceptor Beta 1	Protein Coding	55	GC10P114044	12.63	https://www.genecards.org/cgi-bin/carddisp.pl?gene=ADRB1
CPT1A	Carnitine Palmitoyltransferase 1A	Protein Coding	55	GC11M068772	12.59	https://www.genecards.org/cgi-bin/carddisp.pl?gene=CPT1A
HNF1B	HNF1 Homeobox B	Protein Coding	51	GC17M037686	12.58	https://www.genecards.org/cgi-bin/carddisp.pl?gene=HNF1B
CFD	Complement Factor D	Protein Coding	51	GC19P000859	12.57	https://www.genecards.org/cgi-bin/carddisp.pl?gene=CFD
SST	Somatostatin	Protein Coding	48	GC03M187668	12.53	https://www.genecards.org/cgi-bin/carddisp.pl?gene=SST
HNF1A	HNF1 Homeobox A	Protein Coding	52	GC12P120978	12.43	https://www.genecards.org/cgi-bin/carddisp.pl?gene=HNF1A
NPY2R	Neuropeptide Y Receptor Y2	Protein Coding	49	GC04P155173	12.41	https://www.genecards.org/cgi-bin/carddisp.pl?gene=NPY2R
IL1B	Interleukin 1 Beta	Protein Coding	54	GC02M112829	12.36	https://www.genecards.org/cgi-bin/carddisp.pl?gene=IL1B
RPGR	Retinitis Pigmentosa GTPase Regulator	Protein Coding	47	GC0XM038269	12.35	https://www.genecards.org/cgi-bin/carddisp.pl?gene=RPGR
TMEM67	Transmembrane Protein 67	Protein Coding	43	GC08P093754	12.35	https://www.genecards.org/cgi-bin/carddisp.pl?gene=TMEM67
PRKAA1	Protein Kinase AMP-Activated Catalytic Subunit Alpha 1	Protein Coding	54	GC05M040759	12.33	https://www.genecards.org/cgi-bin/carddisp.pl?gene=PRKAA1
EP300	E1A Binding Protein P300	Protein Coding	57	GC22P041091	12.33	https://www.genecards.org/cgi-bin/carddisp.pl?gene=EP300
ALB	Albumin	Protein Coding	57	GC04P073397	12.27	https://www.genecards.org/cgi-bin/carddisp.pl?gene=ALB
ASIP	Agouti Signaling Protein	Protein Coding	43	GC20P034194	12.26	https://www.genecards.org/cgi-bin/carddisp.pl?gene=ASIP
MC2R	Melanocortin 2 Receptor	Protein Coding	54	GC18M015731	12.24	https://www.genecards.org/cgi-bin/carddisp.pl?gene=MC2R
STX16	Syntaxin 16	Protein Coding	48	GC20P058652	12.23	https://www.genecards.org/cgi-bin/carddisp.pl?gene=STX16
ACP1	Acid Phosphatase 1	Protein Coding	50	GC02P000254	12.22	https://www.genecards.org/cgi-bin/carddisp.pl?gene=ACP1
BMIQ7	Obesity, Susceptibility To, On Chromosome 4	Genetic Locus	4	GC04U901803	12.18	https://www.genecards.org/cgi-bin/carddisp.pl?gene=BMIQ7
AFF4	AF4/FMR2 Family Member 4	Protein Coding	47	GC05M132875	12.09	https://www.genecards.org/cgi-bin/carddisp.pl?gene=AFF4
IFT74	Intraflagellar Transport 74	Protein Coding	43	GC09P026947	12.09	https://www.genecards.org/cgi-bin/carddisp.pl?gene=IFT74
SLC2A1	Solute Carrier Family 2 Member 1	Protein Coding	58	GC01M042925	12.07	https://www.genecards.org/cgi-bin/carddisp.pl?gene=SLC2A1
AQP7	Aquaporin 7	Protein Coding	50	GC09M033384	12.05	https://www.genecards.org/cgi-bin/carddisp.pl?gene=AQP7
BGLAP	Bone Gamma-Carboxyglutamate Protein	Protein Coding	46	GC01P156211	12	https://www.genecards.org/cgi-bin/carddisp.pl?gene=BGLAP
NR3C2	Nuclear Receptor Subfamily 3 Group C Member 2	Protein Coding	54	GC04M148078	12	https://www.genecards.org/cgi-bin/carddisp.pl?gene=NR3C2
IFT27	Intraflagellar Transport 27	Protein Coding	43	GC22M036759	11.96	https://www.genecards.org/cgi-bin/carddisp.pl?gene=IFT27
TBX1	T-Box 1	Protein Coding	48	GC22P019747	11.95	https://www.genecards.org/cgi-bin/carddisp.pl?gene=TBX1
ICAM1	Intercellular Adhesion Molecule 1	Protein Coding	57	GC19P010270	11.9	https://www.genecards.org/cgi-bin/carddisp.pl?gene=ICAM1
AOC3	Amine Oxidase Copper Containing 3	Protein Coding	50	GC17P042851	11.89	https://www.genecards.org/cgi-bin/carddisp.pl?gene=AOC3
ABCC8	ATP Binding Cassette Subfamily C Member 8	Protein Coding	53	GC11M017392	11.88	https://www.genecards.org/cgi-bin/carddisp.pl?gene=ABCC8
PLTP	Phospholipid Transfer Protein	Protein Coding	48	GC20M045898	11.82	https://www.genecards.org/cgi-bin/carddisp.pl?gene=PLTP
SLC17A5	Solute Carrier Family 17 Member 5	Protein Coding	50	GC06M073593	11.81	https://www.genecards.org/cgi-bin/carddisp.pl?gene=SLC17A5
CNTF	Ciliary Neurotrophic Factor	Protein Coding	48	GC11P058641	11.8	https://www.genecards.org/cgi-bin/carddisp.pl?gene=CNTF
LIPG	Lipase G, Endothelial Type	Protein Coding	50	GC18P049560	11.79	https://www.genecards.org/cgi-bin/carddisp.pl?gene=LIPG
CS	Citrate Synthase	Protein Coding	50	GC12M056271	11.78	https://www.genecards.org/cgi-bin/carddisp.pl?gene=CS
PDX1	Pancreatic And Duodenal Homeobox 1	Protein Coding	53	GC13P027921	11.67	https://www.genecards.org/cgi-bin/carddisp.pl?gene=PDX1
PDE4D	Phosphodiesterase 4D	Protein Coding	55	GC05M058969	11.65	https://www.genecards.org/cgi-bin/carddisp.pl?gene=PDE4D
AIP	Aryl Hydrocarbon Receptor Interacting Protein	Protein Coding	51	GC11P067483	11.64	https://www.genecards.org/cgi-bin/carddisp.pl?gene=AIP
FGFR1	Fibroblast Growth Factor Receptor 1	Protein Coding	62	GC08M038400	11.6	https://www.genecards.org/cgi-bin/carddisp.pl?gene=FGFR1
MSTN	Myostatin	Protein Coding	51	GC02M190055	11.53	https://www.genecards.org/cgi-bin/carddisp.pl?gene=MSTN
GPD1	Glycerol-3-Phosphate Dehydrogenase 1	Protein Coding	52	GC12P050105	11.51	https://www.genecards.org/cgi-bin/carddisp.pl?gene=GPD1
FADS1	Fatty Acid Desaturase 1	Protein Coding	50	GC11M061799	11.51	https://www.genecards.org/cgi-bin/carddisp.pl?gene=FADS1
FFAR4	Free Fatty Acid Receptor 4	Protein Coding	43	GC10P093566	11.49	https://www.genecards.org/cgi-bin/carddisp.pl?gene=FFAR4
SMAD4	SMAD Family Member 4	Protein Coding	57	GC18P051028	11.43	https://www.genecards.org/cgi-bin/carddisp.pl?gene=SMAD4
RPS6KB1	Ribosomal Protein S6 Kinase B1	Protein Coding	56	GC17P059893	11.4	https://www.genecards.org/cgi-bin/carddisp.pl?gene=RPS6KB1
TBX3	T-Box 3	Protein Coding	51	GC12M114670	11.39	https://www.genecards.org/cgi-bin/carddisp.pl?gene=TBX3
PPY	Pancreatic Polypeptide	Protein Coding	46	GC17M043940	11.38	https://www.genecards.org/cgi-bin/carddisp.pl?gene=PPY
MTHFR	Methylenetetrahydrofolate Reductase	Protein Coding	54	GC01M011845	11.37	https://www.genecards.org/cgi-bin/carddisp.pl?gene=MTHFR
HMOX1	Heme Oxygenase 1	Protein Coding	59	GC22P035380	11.37	https://www.genecards.org/cgi-bin/carddisp.pl?gene=HMOX1
IFT172	Intraflagellar Transport 172	Protein Coding	45	GC02M027445	11.32	https://www.genecards.org/cgi-bin/carddisp.pl?gene=IFT172
CEBPA	CCAAT Enhancer Binding Protein Alpha	Protein Coding	52	GC19M033299	11.31	https://www.genecards.org/cgi-bin/carddisp.pl?gene=CEBPA
CCKAR	Cholecystokinin A Receptor	Protein Coding	52	GC04M026483	11.3	https://www.genecards.org/cgi-bin/carddisp.pl?gene=CCKAR
COMT	Catechol-O-Methyltransferase	Protein Coding	58	GC22P019941	11.23	https://www.genecards.org/cgi-bin/carddisp.pl?gene=COMT
PAX4	Paired Box 4	Protein Coding	50	GC07M127610	11.22	https://www.genecards.org/cgi-bin/carddisp.pl?gene=PAX4
LPIN1	Lipin 1	Protein Coding	54	GC02P011649	11.18	https://www.genecards.org/cgi-bin/carddisp.pl?gene=LPIN1
MC1R	Melanocortin 1 Receptor	Protein Coding	54	GC16P089912	11.17	https://www.genecards.org/cgi-bin/carddisp.pl?gene=MC1R
VEGFA	Vascular Endothelial Growth Factor A	Protein Coding	56	GC06P043770	11.13	https://www.genecards.org/cgi-bin/carddisp.pl?gene=VEGFA
NPY1R	Neuropeptide Y Receptor Y1	Protein Coding	52	GC04M163323	11.07	https://www.genecards.org/cgi-bin/carddisp.pl?gene=NPY1R
NR1H4	Nuclear Receptor Subfamily 1 Group H Member 4	Protein Coding	54	GC12P100473	11.06	https://www.genecards.org/cgi-bin/carddisp.pl?gene=NR1H4
HESX1	HESX Homeobox 1	Protein Coding	44	GC03M057207	11.01	https://www.genecards.org/cgi-bin/carddisp.pl?gene=HESX1
CNR2	Cannabinoid Receptor 2	Protein Coding	51	GC01M023870	10.98	https://www.genecards.org/cgi-bin/carddisp.pl?gene=CNR2
SLC30A8	Solute Carrier Family 30 Member 8	Protein Coding	46	GC08P116950	10.96	https://www.genecards.org/cgi-bin/carddisp.pl?gene=SLC30A8
APOA2	Apolipoprotein A2	Protein Coding	50	GC01M161192	10.93	https://www.genecards.org/cgi-bin/carddisp.pl?gene=APOA2
CUL4B	Cullin 4B	Protein Coding	49	GC0XM120524	10.92	https://www.genecards.org/cgi-bin/carddisp.pl?gene=CUL4B
GAD2	Glutamate Decarboxylase 2	Protein Coding	52	GC10P026240	10.88	https://www.genecards.org/cgi-bin/carddisp.pl?gene=GAD2
GNRH1	Gonadotropin Releasing Hormone 1	Protein Coding	48	GC08M025419	10.87	https://www.genecards.org/cgi-bin/carddisp.pl?gene=GNRH1
FOXC2	Forkhead Box C2	Protein Coding	50	GC16P086567	10.84	https://www.genecards.org/cgi-bin/carddisp.pl?gene=FOXC2
CPT1B	Carnitine Palmitoyltransferase 1B	Protein Coding	50	GC22M050569	10.74	https://www.genecards.org/cgi-bin/carddisp.pl?gene=CPT1B
SLC27A1	Solute Carrier Family 27 Member 1	Protein Coding	47	GC19P020617	10.73	https://www.genecards.org/cgi-bin/carddisp.pl?gene=SLC27A1
NMU	Neuromedin U	Protein Coding	44	GC04M055595	10.73	https://www.genecards.org/cgi-bin/carddisp.pl?gene=NMU
FGFR3	Fibroblast Growth Factor Receptor 3	Protein Coding	62	GC04P001795	10.73	https://www.genecards.org/cgi-bin/carddisp.pl?gene=FGFR3
IKBKB	Inhibitor Of Nuclear Factor Kappa B Kinase Subunit Beta	Protein Coding	59	GC08P042247	10.68	https://www.genecards.org/cgi-bin/carddisp.pl?gene=IKBKB
TIMP1	TIMP Metallopeptidase Inhibitor 1	Protein Coding	51	GC0XP047583	10.68	https://www.genecards.org/cgi-bin/carddisp.pl?gene=TIMP1
RHO	Rhodopsin	Protein Coding	54	GC03P130138	10.67	https://www.genecards.org/cgi-bin/carddisp.pl?gene=RHO
BRS3	Bombesin Receptor Subtype 3	Protein Coding	49	GC0XP136482	10.66	https://www.genecards.org/cgi-bin/carddisp.pl?gene=BRS3
PLIN2	Perilipin 2	Protein Coding	49	GC09M019077	10.6	https://www.genecards.org/cgi-bin/carddisp.pl?gene=PLIN2
BDNF-AS	BDNF Antisense RNA	RNA Gene	20	GC11P027531	10.58	https://www.genecards.org/cgi-bin/carddisp.pl?gene=BDNF-AS
BMIQ8	Body Mass Index Quantitative Trait Locus 8	Genetic Locus	4	GC10U901185	10.57	https://www.genecards.org/cgi-bin/carddisp.pl?gene=BMIQ8
PMCH	Pro-Melanin Concentrating Hormone	Protein Coding	41	GC12M102196	10.54	https://www.genecards.org/cgi-bin/carddisp.pl?gene=PMCH
NIPBL	NIPBL Cohesin Loading Factor	Protein Coding	46	GC05P036876	10.54	https://www.genecards.org/cgi-bin/carddisp.pl?gene=NIPBL
JAK2	Janus Kinase 2	Protein Coding	60	GC09P004985	10.52	https://www.genecards.org/cgi-bin/carddisp.pl?gene=JAK2
PDSS1	Decaprenyl Diphosphate Synthase Subunit 1	Protein Coding	50	GC10P026646	10.49	https://www.genecards.org/cgi-bin/carddisp.pl?gene=PDSS1
TFAM	Transcription Factor A, Mitochondrial	Protein Coding	50	GC10P058385	10.45	https://www.genecards.org/cgi-bin/carddisp.pl?gene=TFAM
ARL13B	ADP Ribosylation Factor Like GTPase 13B	Protein Coding	43	GC03P093980	10.41	https://www.genecards.org/cgi-bin/carddisp.pl?gene=ARL13B
PRKACA	Protein Kinase CAMP-Activated Catalytic Subunit Alpha	Protein Coding	58	GC19M014092	10.41	https://www.genecards.org/cgi-bin/carddisp.pl?gene=PRKACA
DIO2	Iodothyronine Deiodinase 2	Protein Coding	45	GC14M080197	10.41	https://www.genecards.org/cgi-bin/carddisp.pl?gene=DIO2
APC	APC Regulator Of WNT Signaling Pathway	Protein Coding	55	GC05P112707	10.4	https://www.genecards.org/cgi-bin/carddisp.pl?gene=APC
ERBB2	Erb-B2 Receptor Tyrosine Kinase 2	Protein Coding	62	GC17P039687	10.36	https://www.genecards.org/cgi-bin/carddisp.pl?gene=ERBB2
PRDM16	PR/SET Domain 16	Protein Coding	52	GC01P003068	10.34	https://www.genecards.org/cgi-bin/carddisp.pl?gene=PRDM16
TRAPPC9	Trafficking Protein Particle Complex 9	Protein Coding	44	GC08M139728	10.31	https://www.genecards.org/cgi-bin/carddisp.pl?gene=TRAPPC9
MIR21	MicroRNA 21	RNA Gene	24	GC17P059841	10.31	https://www.genecards.org/cgi-bin/carddisp.pl?gene=MIR21
BRAF	B-Raf Proto-Oncogene, Serine/Threonine Kinase	Protein Coding	61	GC07M140719	10.27	https://www.genecards.org/cgi-bin/carddisp.pl?gene=BRAF
EGF	Epidermal Growth Factor	Protein Coding	57	GC04P109912	10.22	https://www.genecards.org/cgi-bin/carddisp.pl?gene=EGF
CYP17A1	Cytochrome P450 Family 17 Subfamily A Member 1	Protein Coding	56	GC10M102830	10.18	https://www.genecards.org/cgi-bin/carddisp.pl?gene=CYP17A1
PTH	Parathyroid Hormone	Protein Coding	53	GC11M013470	10.16	https://www.genecards.org/cgi-bin/carddisp.pl?gene=PTH
EGFR	Epidermal Growth Factor Receptor	Protein Coding	62	GC07P055019	10.12	https://www.genecards.org/cgi-bin/carddisp.pl?gene=EGFR
MC5R	Melanocortin 5 Receptor	Protein Coding	48	GC18P013815	10.11	https://www.genecards.org/cgi-bin/carddisp.pl?gene=MC5R
AOMS2	Abdominal Obesity-Metabolic Syndrome QTL2	Genetic Locus	4	GC17U990216	9.99	https://www.genecards.org/cgi-bin/carddisp.pl?gene=AOMS2
F5	Coagulation Factor V	Protein Coding	52	GC01M169481	9.99	https://www.genecards.org/cgi-bin/carddisp.pl?gene=F5
MCHR2	Melanin Concentrating Hormone Receptor 2	Protein Coding	43	GC06M099919	9.98	https://www.genecards.org/cgi-bin/carddisp.pl?gene=MCHR2
XYLT1	Xylosyltransferase 1	Protein Coding	49	GC16M017101	9.96	https://www.genecards.org/cgi-bin/carddisp.pl?gene=XYLT1
CXCL8	C-X-C Motif Chemokine Ligand 8	Protein Coding	46	GC04P073740	9.91	https://www.genecards.org/cgi-bin/carddisp.pl?gene=CXCL8
SREBF2	Sterol Regulatory Element Binding Transcription Factor 2	Protein Coding	50	GC22P041833	9.89	https://www.genecards.org/cgi-bin/carddisp.pl?gene=SREBF2
AHI1	Abelson Helper Integration Site 1	Protein Coding	49	GC06M135283	9.87	https://www.genecards.org/cgi-bin/carddisp.pl?gene=AHI1
KMT2A	Lysine Methyltransferase 2A	Protein Coding	50	GC11P118436	9.84	https://www.genecards.org/cgi-bin/carddisp.pl?gene=KMT2A
CREB1	CAMP Responsive Element Binding Protein 1	Protein Coding	54	GC02P207529	9.82	https://www.genecards.org/cgi-bin/carddisp.pl?gene=CREB1
CCND1	Cyclin D1	Protein Coding	59	GC11P069641	9.78	https://www.genecards.org/cgi-bin/carddisp.pl?gene=CCND1
REN	Renin	Protein Coding	54	GC01M204123	9.72	https://www.genecards.org/cgi-bin/carddisp.pl?gene=REN
PLAT	Plasminogen Activator, Tissue Type	Protein Coding	56	GC08M042174	9.7	https://www.genecards.org/cgi-bin/carddisp.pl?gene=PLAT
MIR126	MicroRNA 126	RNA Gene	23	GC09P136670	9.68	https://www.genecards.org/cgi-bin/carddisp.pl?gene=MIR126
XBP1	X-Box Binding Protein 1	Protein Coding	52	GC22M028794	9.65	https://www.genecards.org/cgi-bin/carddisp.pl?gene=XBP1
SHOX	Short Stature Homeobox	Protein Coding	44	GC0XP000624	9.63	https://www.genecards.org/cgi-bin/carddisp.pl?gene=SHOX
MIR27B	MicroRNA 27b	RNA Gene	21	GC09P095102	9.6	https://www.genecards.org/cgi-bin/carddisp.pl?gene=MIR27B
PTS	6-Pyruvoyltetrahydropterin Synthase	Protein Coding	53	GC11P112226	9.58	https://www.genecards.org/cgi-bin/carddisp.pl?gene=PTS
SETD2	SET Domain Containing 2, Histone Lysine Methyltransferase	Protein Coding	53	GC03M047033	9.53	https://www.genecards.org/cgi-bin/carddisp.pl?gene=SETD2
STEAP4	STEAP4 Metalloreductase	Protein Coding	46	GC07M088276	9.53	https://www.genecards.org/cgi-bin/carddisp.pl?gene=STEAP4
ACSL1	Acyl-CoA Synthetase Long Chain Family Member 1	Protein Coding	51	GC04M184755	9.53	https://www.genecards.org/cgi-bin/carddisp.pl?gene=ACSL1
HBA1	Hemoglobin Subunit Alpha 1	Protein Coding	48	GC16P000574	9.52	https://www.genecards.org/cgi-bin/carddisp.pl?gene=HBA1
GNPDA2	Glucosamine-6-Phosphate Deaminase 2	Protein Coding	45	GC04M044684	9.49	https://www.genecards.org/cgi-bin/carddisp.pl?gene=GNPDA2
NEUROD1	Neuronal Differentiation 1	Protein Coding	50	GC02M181673	9.47	https://www.genecards.org/cgi-bin/carddisp.pl?gene=NEUROD1
THOC2	THO Complex 2	Protein Coding	45	GC0XM123600	9.46	https://www.genecards.org/cgi-bin/carddisp.pl?gene=THOC2
ESRRA	Estrogen Related Receptor Alpha	Protein Coding	53	GC11P064305	9.4	https://www.genecards.org/cgi-bin/carddisp.pl?gene=ESRRA
VDR	Vitamin D Receptor	Protein Coding	57	GC12M047841	9.4	https://www.genecards.org/cgi-bin/carddisp.pl?gene=VDR
EDN1	Endothelin 1	Protein Coding	53	GC06P012290	9.38	https://www.genecards.org/cgi-bin/carddisp.pl?gene=EDN1
MIR125A	MicroRNA 125a	RNA Gene	21	GC19P051733	9.35	https://www.genecards.org/cgi-bin/carddisp.pl?gene=MIR125A
OFD1	OFD1 Centriole And Centriolar Satellite Protein	Protein Coding	48	GC0XP013752	9.34	https://www.genecards.org/cgi-bin/carddisp.pl?gene=OFD1
GPAM	Glycerol-3-Phosphate Acyltransferase, Mitochondrial	Protein Coding	48	GC10M112148	9.29	https://www.genecards.org/cgi-bin/carddisp.pl?gene=GPAM
MYT1L	Myelin Transcription Factor 1 Like	Protein Coding	47	GC02M001763	9.27	https://www.genecards.org/cgi-bin/carddisp.pl?gene=MYT1L
MEN1	Menin 1	Protein Coding	53	GC11M064821	9.27	https://www.genecards.org/cgi-bin/carddisp.pl?gene=MEN1
PLA2G7	Phospholipase A2 Group VII	Protein Coding	56	GC06M046704	9.26	https://www.genecards.org/cgi-bin/carddisp.pl?gene=PLA2G7
VWF	Von Willebrand Factor	Protein Coding	55	GC12M005917	9.24	https://www.genecards.org/cgi-bin/carddisp.pl?gene=VWF
PDE8B	Phosphodiesterase 8B	Protein Coding	54	GC05P077180	9.21	https://www.genecards.org/cgi-bin/carddisp.pl?gene=PDE8B
DCC	DCC Netrin 1 Receptor	Protein Coding	52	GC18P052340	9.2	https://www.genecards.org/cgi-bin/carddisp.pl?gene=DCC
CDK4	Cyclin Dependent Kinase 4	Protein Coding	62	GC12M057743	9.16	https://www.genecards.org/cgi-bin/carddisp.pl?gene=CDK4
IGF2BP2	Insulin Like Growth Factor 2 MRNA Binding Protein 2	Protein Coding	50	GC03M185643	9.06	https://www.genecards.org/cgi-bin/carddisp.pl?gene=IGF2BP2
TGFB1	Transforming Growth Factor Beta 1	Protein Coding	59	GC19M041301	9.03	https://www.genecards.org/cgi-bin/carddisp.pl?gene=TGFB1
NMUR2	Neuromedin U Receptor 2	Protein Coding	45	GC05M152391	9.02	https://www.genecards.org/cgi-bin/carddisp.pl?gene=NMUR2
NPPB	Natriuretic Peptide B	Protein Coding	50	GC01M011918	9.01	https://www.genecards.org/cgi-bin/carddisp.pl?gene=NPPB
MIR6719	MicroRNA 6719	RNA Gene	13	GC19M039829	9	https://www.genecards.org/cgi-bin/carddisp.pl?gene=MIR6719
NPPA	Natriuretic Peptide A	Protein Coding	53	GC01M011909	9	https://www.genecards.org/cgi-bin/carddisp.pl?gene=NPPA
BRCA1	BRCA1 DNA Repair Associated	Protein Coding	57	GC17M043044	8.99	https://www.genecards.org/cgi-bin/carddisp.pl?gene=BRCA1
NPB	Neuropeptide B	Protein Coding	37	GC17P081900	8.99	https://www.genecards.org/cgi-bin/carddisp.pl?gene=NPB
HMGA2	High Mobility Group AT-Hook 2	Protein Coding	51	GC12P065824	8.99	https://www.genecards.org/cgi-bin/carddisp.pl?gene=HMGA2
SAG	S-Antigen Visual Arrestin	Protein Coding	52	GC02P233309	8.95	https://www.genecards.org/cgi-bin/carddisp.pl?gene=SAG
NFE2L2	Nuclear Factor, Erythroid 2 Like 2	Protein Coding	54	GC02M177227	8.95	https://www.genecards.org/cgi-bin/carddisp.pl?gene=NFE2L2
SLC7A7	Solute Carrier Family 7 Member 7	Protein Coding	53	GC14M022773	8.93	https://www.genecards.org/cgi-bin/carddisp.pl?gene=SLC7A7
XRCC4	X-Ray Repair Cross Complementing 4	Protein Coding	49	GC05P083077	8.93	https://www.genecards.org/cgi-bin/carddisp.pl?gene=XRCC4
KCNQ1	Potassium Voltage-Gated Channel Subfamily Q Member 1	Protein Coding	56	GC11P002444	8.92	https://www.genecards.org/cgi-bin/carddisp.pl?gene=KCNQ1
EDNRA	Endothelin Receptor Type A	Protein Coding	56	GC04P147480	8.88	https://www.genecards.org/cgi-bin/carddisp.pl?gene=EDNRA
BSCL2	BSCL2 Lipid Droplet Biogenesis Associated, Seipin	Protein Coding	48	GC11M062983	8.87	https://www.genecards.org/cgi-bin/carddisp.pl?gene=BSCL2
GNAI2	G Protein Subunit Alpha I2	Protein Coding	53	GC03P050226	8.84	https://www.genecards.org/cgi-bin/carddisp.pl?gene=GNAI2
SNHG11	Small Nucleolar RNA Host Gene 11	RNA Gene	23	GC20P038446	8.81	https://www.genecards.org/cgi-bin/carddisp.pl?gene=SNHG11
SIRT1	Sirtuin 1	Protein Coding	56	GC10P067884	8.8	https://www.genecards.org/cgi-bin/carddisp.pl?gene=SIRT1
HRAS	HRas Proto-Oncogene, GTPase	Protein Coding	59	GC11M000522	8.8	https://www.genecards.org/cgi-bin/carddisp.pl?gene=HRAS
OXT	Oxytocin/Neurophysin I Prepropeptide	Protein Coding	46	GC20P003064	8.69	https://www.genecards.org/cgi-bin/carddisp.pl?gene=OXT
TBC1D4	TBC1 Domain Family Member 4	Protein Coding	50	GC13M075284	8.69	https://www.genecards.org/cgi-bin/carddisp.pl?gene=TBC1D4
MAN1B1	Mannosidase Alpha Class 1B Member 1	Protein Coding	53	GC09P137086	8.67	https://www.genecards.org/cgi-bin/carddisp.pl?gene=MAN1B1
PROM1	Prominin 1	Protein Coding	51	GC04M015965	8.67	https://www.genecards.org/cgi-bin/carddisp.pl?gene=PROM1
MEHMO	Mental Retardation, Epileptic Seizures, Hypogonadism And -Genitalism, Microcephaly And Obesity Syndrome	Genetic Locus	7	GC0XU990268	8.65	https://www.genecards.org/cgi-bin/carddisp.pl?gene=MEHMO
EHMT1	Euchromatic Histone Lysine Methyltransferase 1	Protein Coding	53	GC09P137618	8.62	https://www.genecards.org/cgi-bin/carddisp.pl?gene=EHMT1
KCNQ1OT1	KCNQ1 Opposite Strand/Antisense Transcript 1	RNA Gene	28	GC11M002661	8.61	https://www.genecards.org/cgi-bin/carddisp.pl?gene=KCNQ1OT1
ARL3	ADP Ribosylation Factor Like GTPase 3	Protein Coding	51	GC10M102673	8.57	https://www.genecards.org/cgi-bin/carddisp.pl?gene=ARL3
CDKN3	Cyclin Dependent Kinase Inhibitor 3	Protein Coding	47	GC14P054398	8.57	https://www.genecards.org/cgi-bin/carddisp.pl?gene=CDKN3
KISS1R	KISS1 Receptor	Protein Coding	50	GC19P000917	8.54	https://www.genecards.org/cgi-bin/carddisp.pl?gene=KISS1R
RPGRIP1L	RPGRIP1 Like	Protein Coding	46	GC16M053597	8.52	https://www.genecards.org/cgi-bin/carddisp.pl?gene=RPGRIP1L
ZBTB20	Zinc Finger And BTB Domain Containing 20	Protein Coding	47	GC03M114315	8.45	https://www.genecards.org/cgi-bin/carddisp.pl?gene=ZBTB20
AGTR1	Angiotensin II Receptor Type 1	Protein Coding	56	GC03P148697	8.45	https://www.genecards.org/cgi-bin/carddisp.pl?gene=AGTR1
NPHP1	Nephrocystin 1	Protein Coding	50	GC02M110122	8.44	https://www.genecards.org/cgi-bin/carddisp.pl?gene=NPHP1
HIRA	Histone Cell Cycle Regulator	Protein Coding	49	GC22M019318	8.44	https://www.genecards.org/cgi-bin/carddisp.pl?gene=HIRA
PRKAA2	Protein Kinase AMP-Activated Catalytic Subunit Alpha 2	Protein Coding	56	GC01P056645	8.42	https://www.genecards.org/cgi-bin/carddisp.pl?gene=PRKAA2
SLC6A4	Solute Carrier Family 6 Member 4	Protein Coding	54	GC17M030194	8.34	https://www.genecards.org/cgi-bin/carddisp.pl?gene=SLC6A4
MMP2	Matrix Metallopeptidase 2	Protein Coding	60	GC16P055424	8.33	https://www.genecards.org/cgi-bin/carddisp.pl?gene=MMP2
HLA-DRB1	Major Histocompatibility Complex, Class II, DR Beta 1	Protein Coding	52	GC06M032578	8.31	https://www.genecards.org/cgi-bin/carddisp.pl?gene=HLA-DRB1
PTPN2	Protein Tyrosine Phosphatase Non-Receptor Type 2	Protein Coding	53	GC18M015726	8.27	https://www.genecards.org/cgi-bin/carddisp.pl?gene=PTPN2
TMEM18	Transmembrane Protein 18	Protein Coding	39	GC02M000660	8.22	https://www.genecards.org/cgi-bin/carddisp.pl?gene=TMEM18
MIR148A	MicroRNA 148a	RNA Gene	19	GC07M025993	8.19	https://www.genecards.org/cgi-bin/carddisp.pl?gene=MIR148A
WWOX	WW Domain Containing Oxidoreductase	Protein Coding	53	GC16P078099	8.12	https://www.genecards.org/cgi-bin/carddisp.pl?gene=WWOX
MIR34A	MicroRNA 34a	RNA Gene	23	GC01M009151	8.07	https://www.genecards.org/cgi-bin/carddisp.pl?gene=MIR34A
KRAS	KRAS Proto-Oncogene, GTPase	Protein Coding	57	GC12M025204	8.06	https://www.genecards.org/cgi-bin/carddisp.pl?gene=KRAS
DPYD	Dihydropyrimidine Dehydrogenase	Protein Coding	59	GC01M097015	8.04	https://www.genecards.org/cgi-bin/carddisp.pl?gene=DPYD
TLR4	Toll Like Receptor 4	Protein Coding	57	GC09P117704	8.02	https://www.genecards.org/cgi-bin/carddisp.pl?gene=TLR4
IGFALS	Insulin Like Growth Factor Binding Protein Acid Labile Subunit	Protein Coding	50	GC16M001790	8	https://www.genecards.org/cgi-bin/carddisp.pl?gene=IGFALS
PROK2	Prokineticin 2	Protein Coding	49	GC03M071820	7.98	https://www.genecards.org/cgi-bin/carddisp.pl?gene=PROK2
MAPK8	Mitogen-Activated Protein Kinase 8	Protein Coding	56	GC10P048306	7.96	https://www.genecards.org/cgi-bin/carddisp.pl?gene=MAPK8
CCL5	C-C Motif Chemokine Ligand 5	Protein Coding	50	GC17M035871	7.94	https://www.genecards.org/cgi-bin/carddisp.pl?gene=CCL5
INSL3	Insulin Like 3	Protein Coding	46	GC19M017788	7.92	https://www.genecards.org/cgi-bin/carddisp.pl?gene=INSL3
SOD1	Superoxide Dismutase 1	Protein Coding	59	GC21P031659	7.92	https://www.genecards.org/cgi-bin/carddisp.pl?gene=SOD1
SMARCA4	SWI/SNF Related, Matrix Associated, Actin Dependent Regulator Of Chromatin, Subfamily A, Member 4	Protein Coding	57	GC19P010932	7.88	https://www.genecards.org/cgi-bin/carddisp.pl?gene=SMARCA4
TIMP2	TIMP Metallopeptidase Inhibitor 2	Protein Coding	50	GC17M078852	7.87	https://www.genecards.org/cgi-bin/carddisp.pl?gene=TIMP2
MIR223	MicroRNA 223	RNA Gene	21	GC0XP066018	7.87	https://www.genecards.org/cgi-bin/carddisp.pl?gene=MIR223
WFS1	Wolframin ER Transmembrane Glycoprotein	Protein Coding	50	GC04P006271	7.86	https://www.genecards.org/cgi-bin/carddisp.pl?gene=WFS1
HLA-DQB1	Major Histocompatibility Complex, Class II, DQ Beta 1	Protein Coding	50	GC06M032629	7.82	https://www.genecards.org/cgi-bin/carddisp.pl?gene=HLA-DQB1
FAS	Fas Cell Surface Death Receptor	Protein Coding	56	GC10P088969	7.81	https://www.genecards.org/cgi-bin/carddisp.pl?gene=FAS
MIR155	MicroRNA 155	RNA Gene	18	GC21P025573	7.81	https://www.genecards.org/cgi-bin/carddisp.pl?gene=MIR155
MTNR1B	Melatonin Receptor 1B	Protein Coding	50	GC11P092969	7.81	https://www.genecards.org/cgi-bin/carddisp.pl?gene=MTNR1B
FGFR2	Fibroblast Growth Factor Receptor 2	Protein Coding	61	GC10M121401	7.8	https://www.genecards.org/cgi-bin/carddisp.pl?gene=FGFR2
SEMA3A	Semaphorin 3A	Protein Coding	51	GC07M083955	7.77	https://www.genecards.org/cgi-bin/carddisp.pl?gene=SEMA3A
MAPK8IP1	Mitogen-Activated Protein Kinase 8 Interacting Protein 1	Protein Coding	51	GC11P045929	7.76	https://www.genecards.org/cgi-bin/carddisp.pl?gene=MAPK8IP1
DEAF1	DEAF1 Transcription Factor	Protein Coding	47	GC11M000644	7.73	https://www.genecards.org/cgi-bin/carddisp.pl?gene=DEAF1
IFNG	Interferon Gamma	Protein Coding	54	GC12M068064	7.72	https://www.genecards.org/cgi-bin/carddisp.pl?gene=IFNG
SIN3A	SIN3 Transcription Regulator Family Member A	Protein Coding	52	GC15M075369	7.7	https://www.genecards.org/cgi-bin/carddisp.pl?gene=SIN3A
HIF1A	Hypoxia Inducible Factor 1 Subunit Alpha	Protein Coding	54	GC14P061695	7.69	https://www.genecards.org/cgi-bin/carddisp.pl?gene=HIF1A
TERT	Telomerase Reverse Transcriptase	Protein Coding	57	GC05M001253	7.61	https://www.genecards.org/cgi-bin/carddisp.pl?gene=TERT
CAT	Catalase	Protein Coding	56	GC11P034460	7.61	https://www.genecards.org/cgi-bin/carddisp.pl?gene=CAT
SMC3	Structural Maintenance Of Chromosomes 3	Protein Coding	52	GC10P110567	7.58	https://www.genecards.org/cgi-bin/carddisp.pl?gene=SMC3
SMC1A	Structural Maintenance Of Chromosomes 1A	Protein Coding	51	GC0XM053401	7.58	https://www.genecards.org/cgi-bin/carddisp.pl?gene=SMC1A
RAD21	RAD21 Cohesin Complex Component	Protein Coding	51	GC08M116846	7.58	https://www.genecards.org/cgi-bin/carddisp.pl?gene=RAD21
PSMD12	Proteasome 26S Subunit, Non-ATPase 12	Protein Coding	48	GC17M067337	7.58	https://www.genecards.org/cgi-bin/carddisp.pl?gene=PSMD12
PCNT	Pericentrin	Protein Coding	48	GC21P046324	7.58	https://www.genecards.org/cgi-bin/carddisp.pl?gene=PCNT
BPTF	Bromodomain PHD Finger Transcription Factor	Protein Coding	46	GC17P067825	7.58	https://www.genecards.org/cgi-bin/carddisp.pl?gene=BPTF
SETD5	SET Domain Containing 5	Protein Coding	44	GC03P009402	7.58	https://www.genecards.org/cgi-bin/carddisp.pl?gene=SETD5
HUWE1	HECT, UBA And WWE Domain Containing E3 Ubiquitin Protein Ligase 1	Protein Coding	51	GC0XM053532	7.57	https://www.genecards.org/cgi-bin/carddisp.pl?gene=HUWE1
EMD	Emerin	Protein Coding	51	GC0XP154379	7.57	https://www.genecards.org/cgi-bin/carddisp.pl?gene=EMD
ELN	Elastin	Protein Coding	50	GC07P074027	7.57	https://www.genecards.org/cgi-bin/carddisp.pl?gene=ELN
TRAF3IP1	TRAF3 Interacting Protein 1	Protein Coding	44	GC02P238320	7.57	https://www.genecards.org/cgi-bin/carddisp.pl?gene=TRAF3IP1
TRH	Thyrotropin Releasing Hormone	Protein Coding	48	GC03P129974	7.56	https://www.genecards.org/cgi-bin/carddisp.pl?gene=TRH
CDH1	Cadherin 1	Protein Coding	57	GC16P068737	7.54	https://www.genecards.org/cgi-bin/carddisp.pl?gene=CDH1
INSIG2	Insulin Induced Gene 2	Protein Coding	46	GC02P118088	7.5	https://www.genecards.org/cgi-bin/carddisp.pl?gene=INSIG2
TNFRSF11B	TNF Receptor Superfamily Member 11b	Protein Coding	54	GC08M118923	7.48	https://www.genecards.org/cgi-bin/carddisp.pl?gene=TNFRSF11B
GIPR	Gastric Inhibitory Polypeptide Receptor	Protein Coding	50	GC19P045668	7.46	https://www.genecards.org/cgi-bin/carddisp.pl?gene=GIPR
PPP1R3A	Protein Phosphatase 1 Regulatory Subunit 3A	Protein Coding	48	GC07M113876	7.44	https://www.genecards.org/cgi-bin/carddisp.pl?gene=PPP1R3A
MIR141	MicroRNA 141	RNA Gene	22	GC12P007639	7.42	https://www.genecards.org/cgi-bin/carddisp.pl?gene=MIR141
FHIT	Fragile Histidine Triad Diadenosine Triphosphatase	Protein Coding	51	GC03M059712	7.41	https://www.genecards.org/cgi-bin/carddisp.pl?gene=FHIT
TGFBR2	Transforming Growth Factor Beta Receptor 2	Protein Coding	58	GC03P030623	7.38	https://www.genecards.org/cgi-bin/carddisp.pl?gene=TGFBR2
MIR205	MicroRNA 205	RNA Gene	20	GC01P209432	7.38	https://www.genecards.org/cgi-bin/carddisp.pl?gene=MIR205
IL10	Interleukin 10	Protein Coding	53	GC01M206767	7.38	https://www.genecards.org/cgi-bin/carddisp.pl?gene=IL10
VCAM1	Vascular Cell Adhesion Molecule 1	Protein Coding	52	GC01P100719	7.38	https://www.genecards.org/cgi-bin/carddisp.pl?gene=VCAM1
RIC3	RIC3 Acetylcholine Receptor Chaperone	Protein Coding	39	GC11M008092	7.36	https://www.genecards.org/cgi-bin/carddisp.pl?gene=RIC3
HMGA1	High Mobility Group AT-Hook 1	Protein Coding	51	GC06P043092	7.36	https://www.genecards.org/cgi-bin/carddisp.pl?gene=HMGA1
TNFRSF1B	TNF Receptor Superfamily Member 1B	Protein Coding	54	GC01P012167	7.33	https://www.genecards.org/cgi-bin/carddisp.pl?gene=TNFRSF1B
SELP	Selectin P	Protein Coding	52	GC01M169558	7.31	https://www.genecards.org/cgi-bin/carddisp.pl?gene=SELP
MT-ATP6	Mitochondrially Encoded ATP Synthase Membrane Subunit 6	Protein Coding	35	GCMTP008531	7.3	https://www.genecards.org/cgi-bin/carddisp.pl?gene=MT-ATP6
CDKN1C	Cyclin Dependent Kinase Inhibitor 1C	Protein Coding	53	GC11M002904	7.28	https://www.genecards.org/cgi-bin/carddisp.pl?gene=CDKN1C
BMIQ16	Chromosome 16p11.2 Deletion Syndrome, 220kb	Genetic Locus	3	GC16U901374	7.28	https://www.genecards.org/cgi-bin/carddisp.pl?gene=BMIQ16
LCAT	Lecithin-Cholesterol Acyltransferase	Protein Coding	53	GC16M067939	7.28	https://www.genecards.org/cgi-bin/carddisp.pl?gene=LCAT
HTR2A	5-Hydroxytryptamine Receptor 2A	Protein Coding	53	GC13M046831	7.27	https://www.genecards.org/cgi-bin/carddisp.pl?gene=HTR2A
IRAK1BP1	Interleukin 1 Receptor Associated Kinase 1 Binding Protein 1	Protein Coding	35	GC06P078867	7.24	https://www.genecards.org/cgi-bin/carddisp.pl?gene=IRAK1BP1
RREB1	Ras Responsive Element Binding Protein 1	Protein Coding	49	GC06P007107	7.23	https://www.genecards.org/cgi-bin/carddisp.pl?gene=RREB1
FNDC5	Fibronectin Type III Domain Containing 5	Protein Coding	40	GC01M032830	7.22	https://www.genecards.org/cgi-bin/carddisp.pl?gene=FNDC5
CDKAL1	CDK5 Regulatory Subunit Associated Protein 1 Like 1	Protein Coding	43	GC06P020534	7.22	https://www.genecards.org/cgi-bin/carddisp.pl?gene=CDKAL1
ITGAM	Integrin Subunit Alpha M	Protein Coding	53	GC16P031326	7.18	https://www.genecards.org/cgi-bin/carddisp.pl?gene=ITGAM
NEGR1	Neuronal Growth Regulator 1	Protein Coding	45	GC01M071395	7.16	https://www.genecards.org/cgi-bin/carddisp.pl?gene=NEGR1
AGER	Advanced Glycosylation End-Product Specific Receptor	Protein Coding	50	GC06M032180	7.16	https://www.genecards.org/cgi-bin/carddisp.pl?gene=AGER
STAT5B	Signal Transducer And Activator Of Transcription 5B	Protein Coding	56	GC17M042199	7.15	https://www.genecards.org/cgi-bin/carddisp.pl?gene=STAT5B
SPP1	Secreted Phosphoprotein 1	Protein Coding	52	GC04P087975	7.13	https://www.genecards.org/cgi-bin/carddisp.pl?gene=SPP1
OTOP1	Otopetrin 1	Protein Coding	36	GC04M004190	7.08	https://www.genecards.org/cgi-bin/carddisp.pl?gene=OTOP1
AHR	Aryl Hydrocarbon Receptor	Protein Coding	56	GC07P016916	7.08	https://www.genecards.org/cgi-bin/carddisp.pl?gene=AHR
SLC27A4	Solute Carrier Family 27 Member 4	Protein Coding	51	GC09P128340	7.07	https://www.genecards.org/cgi-bin/carddisp.pl?gene=SLC27A4
FGF23	Fibroblast Growth Factor 23	Protein Coding	51	GC12M004347	7.07	https://www.genecards.org/cgi-bin/carddisp.pl?gene=FGF23
BAIAP2L1	BAI1 Associated Protein 2 Like 1	Protein Coding	42	GC07M098292	7.05	https://www.genecards.org/cgi-bin/carddisp.pl?gene=BAIAP2L1
PTGS2	Prostaglandin-Endoperoxide Synthase 2	Protein Coding	56	GC01M186640	7.03	https://www.genecards.org/cgi-bin/carddisp.pl?gene=PTGS2
PAX6	Paired Box 6	Protein Coding	54	GC11M031806	7.02	https://www.genecards.org/cgi-bin/carddisp.pl?gene=PAX6
PIK3CG	Phosphatidylinositol-4,5-Bisphosphate 3-Kinase Catalytic Subunit Gamma	Protein Coding	54	GC07P106865	7.01	https://www.genecards.org/cgi-bin/carddisp.pl?gene=PIK3CG
SLC25A4	Solute Carrier Family 25 Member 4	Protein Coding	53	GC04P185143	7.01	https://www.genecards.org/cgi-bin/carddisp.pl?gene=SLC25A4
CYP7A1	Cytochrome P450 Family 7 Subfamily A Member 1	Protein Coding	49	GC08M058476	7	https://www.genecards.org/cgi-bin/carddisp.pl?gene=CYP7A1
CASP8	Caspase 8	Protein Coding	59	GC02P201233	6.99	https://www.genecards.org/cgi-bin/carddisp.pl?gene=CASP8
MIR122	MicroRNA 122	RNA Gene	21	GC18P058451	6.95	https://www.genecards.org/cgi-bin/carddisp.pl?gene=MIR122
CACNA1H	Calcium Voltage-Gated Channel Subunit Alpha1 H	Protein Coding	56	GC16P001153	6.93	https://www.genecards.org/cgi-bin/carddisp.pl?gene=CACNA1H
MAPK1	Mitogen-Activated Protein Kinase 1	Protein Coding	58	GC22M021754	6.91	https://www.genecards.org/cgi-bin/carddisp.pl?gene=MAPK1
WNT4	Wnt Family Member 4	Protein Coding	53	GC01M022190	6.91	https://www.genecards.org/cgi-bin/carddisp.pl?gene=WNT4
IDH1	Isocitrate Dehydrogenase (NADP(+)) 1, Cytosolic	Protein Coding	59	GC02M208236	6.9	https://www.genecards.org/cgi-bin/carddisp.pl?gene=IDH1
GRP	Gastrin Releasing Peptide	Protein Coding	46	GC18P059220	6.88	https://www.genecards.org/cgi-bin/carddisp.pl?gene=GRP
CLMP	CXADR Like Membrane Protein	Protein Coding	46	GC11M123069	6.88	https://www.genecards.org/cgi-bin/carddisp.pl?gene=CLMP
HP	Haptoglobin	Protein Coding	50	GC16P072089	6.86	https://www.genecards.org/cgi-bin/carddisp.pl?gene=HP
CDKN2A	Cyclin Dependent Kinase Inhibitor 2A	Protein Coding	57	GC09M021957	6.86	https://www.genecards.org/cgi-bin/carddisp.pl?gene=CDKN2A
MIR221	MicroRNA 221	RNA Gene	21	GC0XM045746	6.82	https://www.genecards.org/cgi-bin/carddisp.pl?gene=MIR221
HACE1	HECT Domain And Ankyrin Repeat Containing E3 Ubiquitin Protein Ligase 1	Protein Coding	46	GC06M104728	6.82	https://www.genecards.org/cgi-bin/carddisp.pl?gene=HACE1
MIR222	MicroRNA 222	RNA Gene	21	GC0XM045747	6.77	https://www.genecards.org/cgi-bin/carddisp.pl?gene=MIR222
ERCC1	ERCC Excision Repair 1, Endonuclease Non-Catalytic Subunit	Protein Coding	52	GC19M045409	6.7	https://www.genecards.org/cgi-bin/carddisp.pl?gene=ERCC1
RNF41	Ring Finger Protein 41	Protein Coding	46	GC12M056202	6.68	https://www.genecards.org/cgi-bin/carddisp.pl?gene=RNF41
FGF2	Fibroblast Growth Factor 2	Protein Coding	54	GC04P122826	6.67	https://www.genecards.org/cgi-bin/carddisp.pl?gene=FGF2
ATRX	ATRX Chromatin Remodeler	Protein Coding	52	GC0XM077504	6.66	https://www.genecards.org/cgi-bin/carddisp.pl?gene=ATRX
FOXP1	Forkhead Box P1	Protein Coding	51	GC03M070926	6.66	https://www.genecards.org/cgi-bin/carddisp.pl?gene=FOXP1
NSD1	Nuclear Receptor Binding SET Domain Protein 1	Protein Coding	49	GC05P177134	6.66	https://www.genecards.org/cgi-bin/carddisp.pl?gene=NSD1
JMJD1C	Jumonji Domain Containing 1C	Protein Coding	47	GC10M063167	6.66	https://www.genecards.org/cgi-bin/carddisp.pl?gene=JMJD1C
RBP3	Retinol Binding Protein 3	Protein Coding	46	GC10P047348	6.66	https://www.genecards.org/cgi-bin/carddisp.pl?gene=RBP3
ARVCF	ARVCF Delta Catenin Family Member	Protein Coding	45	GC22M019966	6.66	https://www.genecards.org/cgi-bin/carddisp.pl?gene=ARVCF
MET	MET Proto-Oncogene, Receptor Tyrosine Kinase	Protein Coding	62	GC07P116672	6.64	https://www.genecards.org/cgi-bin/carddisp.pl?gene=MET
IGF2R	Insulin Like Growth Factor 2 Receptor	Protein Coding	51	GC06P159969	6.62	https://www.genecards.org/cgi-bin/carddisp.pl?gene=IGF2R
GATA4	GATA Binding Protein 4	Protein Coding	54	GC08P011676	6.61	https://www.genecards.org/cgi-bin/carddisp.pl?gene=GATA4
EHMT2	Euchromatic Histone Lysine Methyltransferase 2	Protein Coding	52	GC06M031879	6.61	https://www.genecards.org/cgi-bin/carddisp.pl?gene=EHMT2
MTCH2	Mitochondrial Carrier 2	Protein Coding	45	GC11M056047	6.6	https://www.genecards.org/cgi-bin/carddisp.pl?gene=MTCH2
SELL	Selectin L	Protein Coding	48	GC01M169659	6.6	https://www.genecards.org/cgi-bin/carddisp.pl?gene=SELL
NEK2	NIMA Related Kinase 2	Protein Coding	57	GC01M211658	6.59	https://www.genecards.org/cgi-bin/carddisp.pl?gene=NEK2
RAI1	Retinoic Acid Induced 1	Protein Coding	46	GC17P017682	6.57	https://www.genecards.org/cgi-bin/carddisp.pl?gene=RAI1
CA4	Carbonic Anhydrase 4	Protein Coding	53	GC17P060149	6.56	https://www.genecards.org/cgi-bin/carddisp.pl?gene=CA4
HBEGF	Heparin Binding EGF Like Growth Factor	Protein Coding	49	GC05M140332	6.56	https://www.genecards.org/cgi-bin/carddisp.pl?gene=HBEGF
CASP3	Caspase 3	Protein Coding	57	GC04M184627	6.55	https://www.genecards.org/cgi-bin/carddisp.pl?gene=CASP3
STK11	Serine/Threonine Kinase 11	Protein Coding	55	GC19P001205	6.55	https://www.genecards.org/cgi-bin/carddisp.pl?gene=STK11
FGF8	Fibroblast Growth Factor 8	Protein Coding	54	GC10M101770	6.53	https://www.genecards.org/cgi-bin/carddisp.pl?gene=FGF8
CACNA1S	Calcium Voltage-Gated Channel Subunit Alpha1 S	Protein Coding	54	GC01M201008	6.53	https://www.genecards.org/cgi-bin/carddisp.pl?gene=CACNA1S
FHL1	Four And A Half LIM Domains 1	Protein Coding	52	GC0XP136146	6.53	https://www.genecards.org/cgi-bin/carddisp.pl?gene=FHL1
SKI	SKI Proto-Oncogene	Protein Coding	52	GC01P002228	6.53	https://www.genecards.org/cgi-bin/carddisp.pl?gene=SKI
GABRD	Gamma-Aminobutyric Acid Type A Receptor Delta Subunit	Protein Coding	51	GC01P002019	6.53	https://www.genecards.org/cgi-bin/carddisp.pl?gene=GABRD
MOG	Myelin Oligodendrocyte Glycoprotein	Protein Coding	51	GC06P032405	6.53	https://www.genecards.org/cgi-bin/carddisp.pl?gene=MOG
SEC24C	SEC24 Homolog C, COPII Coat Complex Component	Protein Coding	51	GC10P073744	6.53	https://www.genecards.org/cgi-bin/carddisp.pl?gene=SEC24C
PNPLA6	Patatin Like Phospholipase Domain Containing 6	Protein Coding	50	GC19P007534	6.53	https://www.genecards.org/cgi-bin/carddisp.pl?gene=PNPLA6
GP1BB	Glycoprotein Ib Platelet Subunit Beta	Protein Coding	49	GC22P019722	6.53	https://www.genecards.org/cgi-bin/carddisp.pl?gene=GP1BB
MTFMT	Mitochondrial Methionyl-TRNA Formyltransferase	Protein Coding	48	GC15M065001	6.53	https://www.genecards.org/cgi-bin/carddisp.pl?gene=MTFMT
KCNAB2	Potassium Voltage-Gated Channel Subfamily A Regulatory Beta Subunit 2	Protein Coding	48	GC01P006020	6.53	https://www.genecards.org/cgi-bin/carddisp.pl?gene=KCNAB2
RERE	Arginine-Glutamic Acid Dipeptide Repeats	Protein Coding	47	GC01M008412	6.53	https://www.genecards.org/cgi-bin/carddisp.pl?gene=RERE
IQSEC2	IQ Motif And Sec7 Domain 2	Protein Coding	46	GC0XM053278	6.53	https://www.genecards.org/cgi-bin/carddisp.pl?gene=IQSEC2
CEP164	Centrosomal Protein 164	Protein Coding	46	GC11P117314	6.53	https://www.genecards.org/cgi-bin/carddisp.pl?gene=CEP164
SYNE1	Spectrin Repeat Containing Nuclear Envelope Protein 1	Protein Coding	46	GC06M152121	6.53	https://www.genecards.org/cgi-bin/carddisp.pl?gene=SYNE1
TMEM43	Transmembrane Protein 43	Protein Coding	46	GC03P014124	6.53	https://www.genecards.org/cgi-bin/carddisp.pl?gene=TMEM43
SYNE2	Spectrin Repeat Containing Nuclear Envelope Protein 2	Protein Coding	45	GC14P063852	6.53	https://www.genecards.org/cgi-bin/carddisp.pl?gene=SYNE2
WDR34	WD Repeat Domain 34	Protein Coding	44	GC09M128633	6.53	https://www.genecards.org/cgi-bin/carddisp.pl?gene=WDR34
SRY	Sex Determining Region Y	Protein Coding	41	GC0YM002698	6.53	https://www.genecards.org/cgi-bin/carddisp.pl?gene=SRY
UFD1	Ubiquitin Recognition Factor In ER Associated Degradation 1	Protein Coding	40	GC22M019450	6.53	https://www.genecards.org/cgi-bin/carddisp.pl?gene=UFD1
SERPINC1	Serpin Family C Member 1	Protein Coding	54	GC01M174079	6.51	https://www.genecards.org/cgi-bin/carddisp.pl?gene=SERPINC1
KLLN	Killin, P53 Regulated DNA Replication Inhibitor	Protein Coding	36	GC10M087860	6.51	https://www.genecards.org/cgi-bin/carddisp.pl?gene=KLLN
MIR203A	MicroRNA 203a	RNA Gene	21	GC14P104119	6.51	https://www.genecards.org/cgi-bin/carddisp.pl?gene=MIR203A
MIR30E	MicroRNA 30e	RNA Gene	21	GC01P040754	6.51	https://www.genecards.org/cgi-bin/carddisp.pl?gene=MIR30E
GSTP1	Glutathione S-Transferase Pi 1	Protein Coding	57	GC11P067583	6.5	https://www.genecards.org/cgi-bin/carddisp.pl?gene=GSTP1
IL6R	Interleukin 6 Receptor	Protein Coding	54	GC01P154377	6.49	https://www.genecards.org/cgi-bin/carddisp.pl?gene=IL6R
TBL2	Transducin Beta Like 2	Protein Coding	45	GC07M073568	6.49	https://www.genecards.org/cgi-bin/carddisp.pl?gene=TBL2
GCGR	Glucagon Receptor	Protein Coding	53	GC17P081804	6.48	https://www.genecards.org/cgi-bin/carddisp.pl?gene=GCGR
TULP1	TUB Like Protein 1	Protein Coding	48	GC06M039649	6.48	https://www.genecards.org/cgi-bin/carddisp.pl?gene=TULP1
WDR11	WD Repeat Domain 11	Protein Coding	43	GC10P120851	6.47	https://www.genecards.org/cgi-bin/carddisp.pl?gene=WDR11
CDKN1A	Cyclin Dependent Kinase Inhibitor 1A	Protein Coding	57	GC06P043169	6.43	https://www.genecards.org/cgi-bin/carddisp.pl?gene=CDKN1A
CD36	CD36 Molecule	Protein Coding	54	GC07P080369	6.42	https://www.genecards.org/cgi-bin/carddisp.pl?gene=CD36
HFE	Homeostatic Iron Regulator	Protein Coding	50	GC06P026087	6.4	https://www.genecards.org/cgi-bin/carddisp.pl?gene=HFE
CRB1	Crumbs Cell Polarity Complex Component 1	Protein Coding	49	GC01P197170	6.36	https://www.genecards.org/cgi-bin/carddisp.pl?gene=CRB1
IFT88	Intraflagellar Transport 88	Protein Coding	46	GC13P020566	6.36	https://www.genecards.org/cgi-bin/carddisp.pl?gene=IFT88
IL1A	Interleukin 1 Alpha	Protein Coding	50	GC02M112773	6.36	https://www.genecards.org/cgi-bin/carddisp.pl?gene=IL1A
SNHG14	Small Nucleolar RNA Host Gene 14	RNA Gene	14	GC15P025035	6.34	https://www.genecards.org/cgi-bin/carddisp.pl?gene=SNHG14
NOS2	Nitric Oxide Synthase 2	Protein Coding	56	GC17M027756	6.33	https://www.genecards.org/cgi-bin/carddisp.pl?gene=NOS2
HGF	Hepatocyte Growth Factor	Protein Coding	58	GC07M081699	6.31	https://www.genecards.org/cgi-bin/carddisp.pl?gene=HGF
GSK3B	Glycogen Synthase Kinase 3 Beta	Protein Coding	57	GC03M119821	6.31	https://www.genecards.org/cgi-bin/carddisp.pl?gene=GSK3B
KMT2D	Lysine Methyltransferase 2D	Protein Coding	48	GC12M049018	6.28	https://www.genecards.org/cgi-bin/carddisp.pl?gene=KMT2D
SLC6A3	Solute Carrier Family 6 Member 3	Protein Coding	56	GC05M001392	6.27	https://www.genecards.org/cgi-bin/carddisp.pl?gene=SLC6A3
CIDEC	Cell Death Inducing DFFA Like Effector C	Protein Coding	46	GC03M009866	6.26	https://www.genecards.org/cgi-bin/carddisp.pl?gene=CIDEC
MIR181A1	MicroRNA 181a-1	RNA Gene	19	GC01M198860	6.25	https://www.genecards.org/cgi-bin/carddisp.pl?gene=MIR181A1
CST3	Cystatin C	Protein Coding	51	GC20M023608	6.25	https://www.genecards.org/cgi-bin/carddisp.pl?gene=CST3
SOX3	SRY-Box 3	Protein Coding	50	GC0XM140502	6.23	https://www.genecards.org/cgi-bin/carddisp.pl?gene=SOX3
NR1H3	Nuclear Receptor Subfamily 1 Group H Member 3	Protein Coding	53	GC11P047269	6.2	https://www.genecards.org/cgi-bin/carddisp.pl?gene=NR1H3
PTPRF	Protein Tyrosine Phosphatase Receptor Type F	Protein Coding	56	GC01P043527	6.19	https://www.genecards.org/cgi-bin/carddisp.pl?gene=PTPRF
CD5L	CD5 Molecule Like	Protein Coding	42	GC01M157800	6.19	https://www.genecards.org/cgi-bin/carddisp.pl?gene=CD5L
CDKN2B	Cyclin Dependent Kinase Inhibitor 2B	Protein Coding	53	GC09M021992	6.18	https://www.genecards.org/cgi-bin/carddisp.pl?gene=CDKN2B
NLRP3	NLR Family Pyrin Domain Containing 3	Protein Coding	53	GC01P247415	6.18	https://www.genecards.org/cgi-bin/carddisp.pl?gene=NLRP3
GDF15	Growth Differentiation Factor 15	Protein Coding	48	GC19P020641	6.18	https://www.genecards.org/cgi-bin/carddisp.pl?gene=GDF15
THBD	Thrombomodulin	Protein Coding	50	GC20M023026	6.16	https://www.genecards.org/cgi-bin/carddisp.pl?gene=THBD
SNURF	SNRPN Upstream Reading Frame	Protein Coding	38	GC15P024954	6.1	https://www.genecards.org/cgi-bin/carddisp.pl?gene=SNURF
WT1-AS	WT1 Antisense RNA	RNA Gene	26	GC11P032489	6.09	https://www.genecards.org/cgi-bin/carddisp.pl?gene=WT1-AS
MT-CYB	Mitochondrially Encoded Cytochrome B	Protein Coding	35	GCMTP014749	6.08	https://www.genecards.org/cgi-bin/carddisp.pl?gene=MT-CYB
SOD2	Superoxide Dismutase 2	Protein Coding	57	GC06M159669	6.08	https://www.genecards.org/cgi-bin/carddisp.pl?gene=SOD2
GABRB3	Gamma-Aminobutyric Acid Type A Receptor Beta3 Subunit	Protein Coding	55	GC15M026543	6.06	https://www.genecards.org/cgi-bin/carddisp.pl?gene=GABRB3
SLC7A14	Solute Carrier Family 7 Member 14	Protein Coding	47	GC03M170459	6.05	https://www.genecards.org/cgi-bin/carddisp.pl?gene=SLC7A14
MIR27A	MicroRNA 27a	RNA Gene	23	GC19M013946	6.05	https://www.genecards.org/cgi-bin/carddisp.pl?gene=MIR27A
BMP6	Bone Morphogenetic Protein 6	Protein Coding	50	GC06P007726	6.04	https://www.genecards.org/cgi-bin/carddisp.pl?gene=BMP6
IRX3	Iroquois Homeobox 3	Protein Coding	42	GC16M054283	6.03	https://www.genecards.org/cgi-bin/carddisp.pl?gene=IRX3
ENPP2	Ectonucleotide Pyrophosphatase/Phosphodiesterase 2	Protein Coding	50	GC08M119556	6.03	https://www.genecards.org/cgi-bin/carddisp.pl?gene=ENPP2
NIPA1	NIPA Magnesium Transporter 1	Protein Coding	44	GC15P022773	6	https://www.genecards.org/cgi-bin/carddisp.pl?gene=NIPA1
NIPA2	NIPA Magnesium Transporter 2	Protein Coding	42	GC15P022842	6	https://www.genecards.org/cgi-bin/carddisp.pl?gene=NIPA2
IL1R1	Interleukin 1 Receptor Type 1	Protein Coding	52	GC02P102136	5.99	https://www.genecards.org/cgi-bin/carddisp.pl?gene=IL1R1
HSD17B1	Hydroxysteroid 17-Beta Dehydrogenase 1	Protein Coding	50	GC17P042548	5.97	https://www.genecards.org/cgi-bin/carddisp.pl?gene=HSD17B1
LOC106728418	LEP 5' Regulatory Region	Biological Region	3	GC07U904649	5.95	https://www.genecards.org/cgi-bin/carddisp.pl?gene=LOC106728418
HMGCR	3-Hydroxy-3-Methylglutaryl-CoA Reductase	Protein Coding	52	GC05P075336	5.94	https://www.genecards.org/cgi-bin/carddisp.pl?gene=HMGCR
MIR146A	MicroRNA 146a	RNA Gene	23	GC05P160485	5.93	https://www.genecards.org/cgi-bin/carddisp.pl?gene=MIR146A
TRIM27	Tripartite Motif Containing 27	Protein Coding	47	GC06M028903	5.91	https://www.genecards.org/cgi-bin/carddisp.pl?gene=TRIM27
TFAP2B	Transcription Factor AP-2 Beta	Protein Coding	52	GC06P050894	5.9	https://www.genecards.org/cgi-bin/carddisp.pl?gene=TFAP2B
GABRA5	Gamma-Aminobutyric Acid Type A Receptor Alpha5 Subunit	Protein Coding	51	GC15P026866	5.87	https://www.genecards.org/cgi-bin/carddisp.pl?gene=GABRA5
PDGFB	Platelet Derived Growth Factor Subunit B	Protein Coding	56	GC22M043950	5.87	https://www.genecards.org/cgi-bin/carddisp.pl?gene=PDGFB
FLCN	Folliculin	Protein Coding	47	GC17M017212	5.86	https://www.genecards.org/cgi-bin/carddisp.pl?gene=FLCN
BAMBI	BMP And Activin Membrane Bound Inhibitor	Protein Coding	49	GC10P028685	5.85	https://www.genecards.org/cgi-bin/carddisp.pl?gene=BAMBI
MITF	Melanocyte Inducing Transcription Factor	Protein Coding	53	GC03P069788	5.84	https://www.genecards.org/cgi-bin/carddisp.pl?gene=MITF
YAP1	Yes Associated Protein 1	Protein Coding	54	GC11P102110	5.83	https://www.genecards.org/cgi-bin/carddisp.pl?gene=YAP1
KNG1	Kininogen 1	Protein Coding	50	GC03P186717	5.82	https://www.genecards.org/cgi-bin/carddisp.pl?gene=KNG1
NFKB1	Nuclear Factor Kappa B Subunit 1	Protein Coding	59	GC04P102501	5.81	https://www.genecards.org/cgi-bin/carddisp.pl?gene=NFKB1
CC2D2A	Coiled-Coil And C2 Domain Containing 2A	Protein Coding	46	GC04P015471	5.81	https://www.genecards.org/cgi-bin/carddisp.pl?gene=CC2D2A
PDP1	Pyruvate Dehyrogenase Phosphatase Catalytic Subunit 1	Protein Coding	52	GC08P093857	5.8	https://www.genecards.org/cgi-bin/carddisp.pl?gene=PDP1
ABCB1	ATP Binding Cassette Subfamily B Member 1	Protein Coding	57	GC07M087504	5.79	https://www.genecards.org/cgi-bin/carddisp.pl?gene=ABCB1
ABCG2	ATP Binding Cassette Subfamily G Member 2 (Junior Blood Group)	Protein Coding	57	GC04M088090	5.79	https://www.genecards.org/cgi-bin/carddisp.pl?gene=ABCG2
MIR200C	MicroRNA 200c	RNA Gene	21	GC12P007638	5.78	https://www.genecards.org/cgi-bin/carddisp.pl?gene=MIR200C
CHEK2	Checkpoint Kinase 2	Protein Coding	60	GC22M028687	5.77	https://www.genecards.org/cgi-bin/carddisp.pl?gene=CHEK2
RPGRIP1	RPGR Interacting Protein 1	Protein Coding	46	GC14P021288	5.77	https://www.genecards.org/cgi-bin/carddisp.pl?gene=RPGRIP1
MIR145	MicroRNA 145	RNA Gene	23	GC05P149430	5.77	https://www.genecards.org/cgi-bin/carddisp.pl?gene=MIR145
MIR181A2	MicroRNA 181a-2	RNA Gene	20	GC09P124692	5.77	https://www.genecards.org/cgi-bin/carddisp.pl?gene=MIR181A2
FLT1	Fms Related Tyrosine Kinase 1	Protein Coding	57	GC13M028300	5.74	https://www.genecards.org/cgi-bin/carddisp.pl?gene=FLT1
PGR	Progesterone Receptor	Protein Coding	57	GC11M100943	5.72	https://www.genecards.org/cgi-bin/carddisp.pl?gene=PGR
CDKN1B	Cyclin Dependent Kinase Inhibitor 1B	Protein Coding	55	GC12P012716	5.72	https://www.genecards.org/cgi-bin/carddisp.pl?gene=CDKN1B
HCRTR2	Hypocretin Receptor 2	Protein Coding	50	GC06P055106	5.72	https://www.genecards.org/cgi-bin/carddisp.pl?gene=HCRTR2
GSTM1	Glutathione S-Transferase Mu 1	Protein Coding	48	GC01P109687	5.71	https://www.genecards.org/cgi-bin/carddisp.pl?gene=GSTM1
LINC00237	Long Intergenic Non-Protein Coding RNA 237	RNA Gene	15	GC20M021075	5.7	https://www.genecards.org/cgi-bin/carddisp.pl?gene=LINC00237
ADRA2B	Adrenoceptor Alpha 2B	Protein Coding	53	GC02M096112	5.69	https://www.genecards.org/cgi-bin/carddisp.pl?gene=ADRA2B
MMP1	Matrix Metallopeptidase 1	Protein Coding	58	GC11M102810	5.68	https://www.genecards.org/cgi-bin/carddisp.pl?gene=MMP1
SEC16B	SEC16 Homolog B, Endoplasmic Reticulum Export Factor	Protein Coding	43	GC01M177923	5.68	https://www.genecards.org/cgi-bin/carddisp.pl?gene=SEC16B
CD44	CD44 Molecule (Indian Blood Group)	Protein Coding	54	GC11P035168	5.66	https://www.genecards.org/cgi-bin/carddisp.pl?gene=CD44
F7	Coagulation Factor VII	Protein Coding	53	GC13P113105	5.64	https://www.genecards.org/cgi-bin/carddisp.pl?gene=F7
NRAS	NRAS Proto-Oncogene, GTPase	Protein Coding	57	GC01M114704	5.64	https://www.genecards.org/cgi-bin/carddisp.pl?gene=NRAS
RAD51	RAD51 Recombinase	Protein Coding	57	GC15P040694	5.64	https://www.genecards.org/cgi-bin/carddisp.pl?gene=RAD51
MSR1	Macrophage Scavenger Receptor 1	Protein Coding	53	GC08M016009	5.64	https://www.genecards.org/cgi-bin/carddisp.pl?gene=MSR1
MRPL23	Mitochondrial Ribosomal Protein L23	Protein Coding	43	GC11P001972	5.64	https://www.genecards.org/cgi-bin/carddisp.pl?gene=MRPL23
TSSC4	Tumor Suppressing Subtransferable Candidate 4	Protein Coding	40	GC11P002400	5.64	https://www.genecards.org/cgi-bin/carddisp.pl?gene=TSSC4
MIR200A	MicroRNA 200a	RNA Gene	22	GC01P001206	5.64	https://www.genecards.org/cgi-bin/carddisp.pl?gene=MIR200A
MIR206	MicroRNA 206	RNA Gene	22	GC06P052144	5.64	https://www.genecards.org/cgi-bin/carddisp.pl?gene=MIR206
MIR29A	MicroRNA 29a	RNA Gene	22	GC07M130876	5.64	https://www.genecards.org/cgi-bin/carddisp.pl?gene=MIR29A
MIR373	MicroRNA 373	RNA Gene	21	GC19P054026	5.64	https://www.genecards.org/cgi-bin/carddisp.pl?gene=MIR373
MIR182	MicroRNA 182	RNA Gene	20	GC07M129770	5.64	https://www.genecards.org/cgi-bin/carddisp.pl?gene=MIR182
MIR96	MicroRNA 96	RNA Gene	20	GC07M129774	5.64	https://www.genecards.org/cgi-bin/carddisp.pl?gene=MIR96
MIR29C	MicroRNA 29c	RNA Gene	18	GC01M207802	5.64	https://www.genecards.org/cgi-bin/carddisp.pl?gene=MIR29C
WAGRO	WAGRO Syndrome	Genetic Locus	3	GC11U901232	5.64	https://www.genecards.org/cgi-bin/carddisp.pl?gene=WAGRO
ATF4	Activating Transcription Factor 4	Protein Coding	53	GC22P039519	5.61	https://www.genecards.org/cgi-bin/carddisp.pl?gene=ATF4
IL15	Interleukin 15	Protein Coding	47	GC04P141636	5.6	https://www.genecards.org/cgi-bin/carddisp.pl?gene=IL15
TACR3	Tachykinin Receptor 3	Protein Coding	53	GC04M103586	5.6	https://www.genecards.org/cgi-bin/carddisp.pl?gene=TACR3
FLRT3	Fibronectin Leucine Rich Transmembrane Protein 3	Protein Coding	51	GC20M014322	5.6	https://www.genecards.org/cgi-bin/carddisp.pl?gene=FLRT3
GTF2I	General Transcription Factor IIi	Protein Coding	48	GC07P074658	5.6	https://www.genecards.org/cgi-bin/carddisp.pl?gene=GTF2I
PROKR2	Prokineticin Receptor 2	Protein Coding	48	GC20M005301	5.6	https://www.genecards.org/cgi-bin/carddisp.pl?gene=PROKR2
MAPK14	Mitogen-Activated Protein Kinase 14	Protein Coding	59	GC06P043143	5.6	https://www.genecards.org/cgi-bin/carddisp.pl?gene=MAPK14
RELA	RELA Proto-Oncogene, NF-KB Subunit	Protein Coding	56	GC11M065671	5.58	https://www.genecards.org/cgi-bin/carddisp.pl?gene=RELA
ESR2	Estrogen Receptor 2	Protein Coding	56	GC14M064084	5.58	https://www.genecards.org/cgi-bin/carddisp.pl?gene=ESR2
FOXO1	Forkhead Box O1	Protein Coding	54	GC13M040555	5.57	https://www.genecards.org/cgi-bin/carddisp.pl?gene=FOXO1
TBX5	T-Box 5	Protein Coding	52	GC12M114353	5.57	https://www.genecards.org/cgi-bin/carddisp.pl?gene=TBX5
TGFA	Transforming Growth Factor Alpha	Protein Coding	53	GC02M070410	5.56	https://www.genecards.org/cgi-bin/carddisp.pl?gene=TGFA
IL2	Interleukin 2	Protein Coding	52	GC04M122451	5.55	https://www.genecards.org/cgi-bin/carddisp.pl?gene=IL2
GFER	Growth Factor, Augmenter Of Liver Regeneration	Protein Coding	51	GC16P001984	5.53	https://www.genecards.org/cgi-bin/carddisp.pl?gene=GFER
SETDB1	SET Domain Bifurcated Histone Lysine Methyltransferase 1	Protein Coding	48	GC01P150926	5.53	https://www.genecards.org/cgi-bin/carddisp.pl?gene=SETDB1
CYFIP1	Cytoplasmic FMR1 Interacting Protein 1	Protein Coding	47	GC15M022867	5.53	https://www.genecards.org/cgi-bin/carddisp.pl?gene=CYFIP1
WHAMM	WASP Homolog Associated With Actin, Golgi Membranes And Microtubules	Protein Coding	40	GC15P082808	5.53	https://www.genecards.org/cgi-bin/carddisp.pl?gene=WHAMM
TUBGCP5	Tubulin Gamma Complex Associated Protein 5	Protein Coding	39	GC15M022983	5.53	https://www.genecards.org/cgi-bin/carddisp.pl?gene=TUBGCP5
SNORD116-11	Small Nucleolar RNA, C/D Box 116-11	RNA Gene	14	GC15P026025	5.53	https://www.genecards.org/cgi-bin/carddisp.pl?gene=SNORD116-11
PDK4	Pyruvate Dehydrogenase Kinase 4	Protein Coding	51	GC07M095583	5.51	https://www.genecards.org/cgi-bin/carddisp.pl?gene=PDK4
HCRTR1	Hypocretin Receptor 1	Protein Coding	49	GC01P031587	5.49	https://www.genecards.org/cgi-bin/carddisp.pl?gene=HCRTR1
GAD1	Glutamate Decarboxylase 1	Protein Coding	57	GC02P170813	5.49	https://www.genecards.org/cgi-bin/carddisp.pl?gene=GAD1
KDM6A	Lysine Demethylase 6A	Protein Coding	53	GC0XP044873	5.47	https://www.genecards.org/cgi-bin/carddisp.pl?gene=KDM6A
ANOS1	Anosmin 1	Protein Coding	40	GC0XM008528	5.47	https://www.genecards.org/cgi-bin/carddisp.pl?gene=ANOS1
SLC8A1	Solute Carrier Family 8 Member A1	Protein Coding	50	GC02M040078	5.46	https://www.genecards.org/cgi-bin/carddisp.pl?gene=SLC8A1
IFT140	Intraflagellar Transport 140	Protein Coding	45	GC16M001520	5.45	https://www.genecards.org/cgi-bin/carddisp.pl?gene=IFT140
UBE2A	Ubiquitin Conjugating Enzyme E2 A	Protein Coding	51	GC0XP119574	5.44	https://www.genecards.org/cgi-bin/carddisp.pl?gene=UBE2A
MALAT1	Metastasis Associated Lung Adenocarcinoma Transcript 1	RNA Gene	24	GC11P065497	5.43	https://www.genecards.org/cgi-bin/carddisp.pl?gene=MALAT1
LATS1	Large Tumor Suppressor Kinase 1	Protein Coding	50	GC06M149658	5.4	https://www.genecards.org/cgi-bin/carddisp.pl?gene=LATS1
OCA2	OCA2 Melanosomal Transmembrane Protein	Protein Coding	48	GC15M027754	5.4	https://www.genecards.org/cgi-bin/carddisp.pl?gene=OCA2
UBE3B	Ubiquitin Protein Ligase E3B	Protein Coding	48	GC12P109477	5.4	https://www.genecards.org/cgi-bin/carddisp.pl?gene=UBE3B
FMO2	Flavin Containing Dimethylaniline Monoxygenase 2	Protein Coding	46	GC01P171154	5.4	https://www.genecards.org/cgi-bin/carddisp.pl?gene=FMO2
DIO3	Iodothyronine Deiodinase 3	Protein Coding	46	GC14P103770	5.4	https://www.genecards.org/cgi-bin/carddisp.pl?gene=DIO3
TESK1	Testis Associated Actin Remodelling Kinase 1	Protein Coding	46	GC09P035605	5.4	https://www.genecards.org/cgi-bin/carddisp.pl?gene=TESK1
SAV1	Salvador Family WW Domain Containing Protein 1	Protein Coding	45	GC14M050632	5.4	https://www.genecards.org/cgi-bin/carddisp.pl?gene=SAV1
POU6F2	POU Class 6 Homeobox 2	Protein Coding	44	GC07P038977	5.4	https://www.genecards.org/cgi-bin/carddisp.pl?gene=POU6F2
TRO	Trophinin	Protein Coding	44	GC0XP054920	5.4	https://www.genecards.org/cgi-bin/carddisp.pl?gene=TRO
HIST1H2AI	Histone Cluster 1 H2A Family Member I	Protein Coding	43	GC06P027808	5.4	https://www.genecards.org/cgi-bin/carddisp.pl?gene=HIST1H2AI
AMER1	APC Membrane Recruitment Protein 1	Protein Coding	43	GC0XM064185	5.4	https://www.genecards.org/cgi-bin/carddisp.pl?gene=AMER1
HIST1H2AH	Histone Cluster 1 H2A Family Member H	Protein Coding	42	GC06P027544	5.4	https://www.genecards.org/cgi-bin/carddisp.pl?gene=HIST1H2AH
ZNF195	Zinc Finger Protein 195	Protein Coding	42	GC11M003336	5.4	https://www.genecards.org/cgi-bin/carddisp.pl?gene=ZNF195
MEX3A	Mex-3 RNA Binding Family Member A	Protein Coding	41	GC01M156072	5.4	https://www.genecards.org/cgi-bin/carddisp.pl?gene=MEX3A
HIST2H2AA3	Histone Cluster 2 H2A Family Member A3	Protein Coding	40	GC01M149848	5.4	https://www.genecards.org/cgi-bin/carddisp.pl?gene=HIST2H2AA3
FIBIN	Fin Bud Initiation Factor Homolog	Protein Coding	38	GC11P026973	5.4	https://www.genecards.org/cgi-bin/carddisp.pl?gene=FIBIN
SNORD64	Small Nucleolar RNA, C/D Box 64	RNA Gene	16	GC15P026013	5.4	https://www.genecards.org/cgi-bin/carddisp.pl?gene=SNORD64
SNORD109B	Small Nucleolar RNA, C/D Box 109B	RNA Gene	15	GC15P026057	5.4	https://www.genecards.org/cgi-bin/carddisp.pl?gene=SNORD109B
SNORD115-37	Small Nucleolar RNA, C/D Box 115-37	RNA Gene	14	GC15P026070	5.4	https://www.genecards.org/cgi-bin/carddisp.pl?gene=SNORD115-37
SNORD115-38	Small Nucleolar RNA, C/D Box 115-38	RNA Gene	14	GC15P026045	5.4	https://www.genecards.org/cgi-bin/carddisp.pl?gene=SNORD115-38
PWARSN	Prader Willi/Angelman Region RNA, SNRPN Neighbor	RNA Gene	12	GC15P026016	5.4	https://www.genecards.org/cgi-bin/carddisp.pl?gene=PWARSN
SNORD116@	Small Nucleolar RNA, C/D Box 116 Cluster	Gene Cluster	10	GC15P025051	5.4	https://www.genecards.org/cgi-bin/carddisp.pl?gene=SNORD116%40
PRKCH	Protein Kinase C Eta	Protein Coding	56	GC14P061187	5.39	https://www.genecards.org/cgi-bin/carddisp.pl?gene=PRKCH
RPS6KA3	Ribosomal Protein S6 Kinase A3	Protein Coding	59	GC0XM020149	5.37	https://www.genecards.org/cgi-bin/carddisp.pl?gene=RPS6KA3
BLK	BLK Proto-Oncogene, Src Family Tyrosine Kinase	Protein Coding	57	GC08P011388	5.37	https://www.genecards.org/cgi-bin/carddisp.pl?gene=BLK
DUSP6	Dual Specificity Phosphatase 6	Protein Coding	55	GC12M089347	5.37	https://www.genecards.org/cgi-bin/carddisp.pl?gene=DUSP6
PRPH2	Peripherin 2	Protein Coding	46	GC06M042664	5.37	https://www.genecards.org/cgi-bin/carddisp.pl?gene=PRPH2
RP1	RP1 Axonemal Microtubule Associated	Protein Coding	44	GC08P054555	5.37	https://www.genecards.org/cgi-bin/carddisp.pl?gene=RP1
MYC	MYC Proto-Oncogene, BHLH Transcription Factor	Protein Coding	59	GC08P127735	5.37	https://www.genecards.org/cgi-bin/carddisp.pl?gene=MYC
GPC6	Glypican 6	Protein Coding	50	GC13P093226	5.37	https://www.genecards.org/cgi-bin/carddisp.pl?gene=GPC6
CYP1A1	Cytochrome P450 Family 1 Subfamily A Member 1	Protein Coding	53	GC15M074719	5.36	https://www.genecards.org/cgi-bin/carddisp.pl?gene=CYP1A1
MTRR	5-Methyltetrahydrofolate-Homocysteine Methyltransferase Reductase	Protein Coding	49	GC05P007851	5.34	https://www.genecards.org/cgi-bin/carddisp.pl?gene=MTRR
MERTK	MER Proto-Oncogene, Tyrosine Kinase	Protein Coding	56	GC02P111898	5.31	https://www.genecards.org/cgi-bin/carddisp.pl?gene=MERTK
IMPDH1	Inosine Monophosphate Dehydrogenase 1	Protein Coding	56	GC07M128392	5.31	https://www.genecards.org/cgi-bin/carddisp.pl?gene=IMPDH1
CTSH	Cathepsin H	Protein Coding	53	GC15M078925	5.31	https://www.genecards.org/cgi-bin/carddisp.pl?gene=CTSH
CHD7	Chromodomain Helicase DNA Binding Protein 7	Protein Coding	52	GC08P060678	5.31	https://www.genecards.org/cgi-bin/carddisp.pl?gene=CHD7
LRAT	Lecithin Retinol Acyltransferase	Protein Coding	51	GC04P154626	5.31	https://www.genecards.org/cgi-bin/carddisp.pl?gene=LRAT
NSMF	NMDA Receptor Synaptonuclear Signaling And Neuronal Migration Factor	Protein Coding	45	GC09M137447	5.31	https://www.genecards.org/cgi-bin/carddisp.pl?gene=NSMF
USH2A	Usherin	Protein Coding	44	GC01M215622	5.31	https://www.genecards.org/cgi-bin/carddisp.pl?gene=USH2A
EYS	Eyes Shut Homolog	Protein Coding	42	GC06M063719	5.31	https://www.genecards.org/cgi-bin/carddisp.pl?gene=EYS
CCL3	C-C Motif Chemokine Ligand 3	Protein Coding	45	GC17M036088	5.31	https://www.genecards.org/cgi-bin/carddisp.pl?gene=CCL3
LIPI	Lipase I	Protein Coding	43	GC21M014108	5.31	https://www.genecards.org/cgi-bin/carddisp.pl?gene=LIPI
KCNJ5	Potassium Voltage-Gated Channel Subfamily J Member 5	Protein Coding	54	GC11P128891	5.3	https://www.genecards.org/cgi-bin/carddisp.pl?gene=KCNJ5
MMP3	Matrix Metallopeptidase 3	Protein Coding	57	GC11M102835	5.28	https://www.genecards.org/cgi-bin/carddisp.pl?gene=MMP3
ANGPTL8	Angiopoietin Like 8	Protein Coding	34	GC19P011238	5.28	https://www.genecards.org/cgi-bin/carddisp.pl?gene=ANGPTL8
SPX	Spexin Hormone	Protein Coding	32	GC12P021526	5.27	https://www.genecards.org/cgi-bin/carddisp.pl?gene=SPX
CYP11B2	Cytochrome P450 Family 11 Subfamily B Member 2	Protein Coding	53	GC08M142910	5.27	https://www.genecards.org/cgi-bin/carddisp.pl?gene=CYP11B2
RARB	Retinoic Acid Receptor Beta	Protein Coding	56	GC03P025194	5.27	https://www.genecards.org/cgi-bin/carddisp.pl?gene=RARB
DRD4	Dopamine Receptor D4	Protein Coding	51	GC11P000666	5.25	https://www.genecards.org/cgi-bin/carddisp.pl?gene=DRD4
HK2	Hexokinase 2	Protein Coding	53	GC02P074796	5.25	https://www.genecards.org/cgi-bin/carddisp.pl?gene=HK2
IL4	Interleukin 4	Protein Coding	53	GC05P132673	5.25	https://www.genecards.org/cgi-bin/carddisp.pl?gene=IL4
UBL5	Ubiquitin Like 5	Protein Coding	42	GC19P009827	5.25	https://www.genecards.org/cgi-bin/carddisp.pl?gene=UBL5
CXCR4	C-X-C Motif Chemokine Receptor 4	Protein Coding	59	GC02M136114	5.23	https://www.genecards.org/cgi-bin/carddisp.pl?gene=CXCR4
FAIM2	Fas Apoptotic Inhibitory Molecule 2	Protein Coding	42	GC12M049866	5.22	https://www.genecards.org/cgi-bin/carddisp.pl?gene=FAIM2
PDCD4	Programmed Cell Death 4	Protein Coding	49	GC10P110871	5.22	https://www.genecards.org/cgi-bin/carddisp.pl?gene=PDCD4
ASTN2	Astrotactin 2	Protein Coding	42	GC09M116425	5.22	https://www.genecards.org/cgi-bin/carddisp.pl?gene=ASTN2
PHB	Prohibitin	Protein Coding	51	GC17M049404	5.2	https://www.genecards.org/cgi-bin/carddisp.pl?gene=PHB
ANXA1	Annexin A1	Protein Coding	55	GC09P073151	5.2	https://www.genecards.org/cgi-bin/carddisp.pl?gene=ANXA1
PIK3C2A	Phosphatidylinositol-4-Phosphate 3-Kinase Catalytic Subunit Type 2 Alpha	Protein Coding	51	GC11M017136	5.19	https://www.genecards.org/cgi-bin/carddisp.pl?gene=PIK3C2A
LIMK1	LIM Domain Kinase 1	Protein Coding	56	GC07P074082	5.18	https://www.genecards.org/cgi-bin/carddisp.pl?gene=LIMK1
FGF17	Fibroblast Growth Factor 17	Protein Coding	53	GC08P022042	5.18	https://www.genecards.org/cgi-bin/carddisp.pl?gene=FGF17
PDE6A	Phosphodiesterase 6A	Protein Coding	53	GC05M149857	5.18	https://www.genecards.org/cgi-bin/carddisp.pl?gene=PDE6A
PDE6B	Phosphodiesterase 6B	Protein Coding	53	GC04P000587	5.18	https://www.genecards.org/cgi-bin/carddisp.pl?gene=PDE6B
RAP1A	RAP1A, Member Of RAS Oncogene Family	Protein Coding	53	GC01P111542	5.18	https://www.genecards.org/cgi-bin/carddisp.pl?gene=RAP1A
SOX10	SRY-Box 10	Protein Coding	52	GC22M044201	5.18	https://www.genecards.org/cgi-bin/carddisp.pl?gene=SOX10
RDH12	Retinol Dehydrogenase 12	Protein Coding	52	GC14P067701	5.18	https://www.genecards.org/cgi-bin/carddisp.pl?gene=RDH12
RAP1B	RAP1B, Member Of RAS Oncogene Family	Protein Coding	52	GC12P068520	5.18	https://www.genecards.org/cgi-bin/carddisp.pl?gene=RAP1B
IDH3B	Isocitrate Dehydrogenase (NAD(+)) 3 Beta	Protein Coding	51	GC20M002658	5.18	https://www.genecards.org/cgi-bin/carddisp.pl?gene=IDH3B
ABCA4	ATP Binding Cassette Subfamily A Member 4	Protein Coding	51	GC01M093992	5.18	https://www.genecards.org/cgi-bin/carddisp.pl?gene=ABCA4
CNGA1	Cyclic Nucleotide Gated Channel Alpha 1	Protein Coding	51	GC04M047853	5.18	https://www.genecards.org/cgi-bin/carddisp.pl?gene=CNGA1
POMGNT1	Protein O-Linked Mannose N-Acetylglucosaminyltransferase 1 (Beta 1,2-)	Protein Coding	51	GC01M046188	5.18	https://www.genecards.org/cgi-bin/carddisp.pl?gene=POMGNT1
SEMA4A	Semaphorin 4A	Protein Coding	51	GC01P156119	5.18	https://www.genecards.org/cgi-bin/carddisp.pl?gene=SEMA4A
PDE6G	Phosphodiesterase 6G	Protein Coding	51	GC17M081650	5.18	https://www.genecards.org/cgi-bin/carddisp.pl?gene=PDE6G
RPE65	Retinoid Isomerohydrolase RPE65	Protein Coding	51	GC01M068428	5.18	https://www.genecards.org/cgi-bin/carddisp.pl?gene=RPE65
RLBP1	Retinaldehyde Binding Protein 1	Protein Coding	51	GC15M089209	5.18	https://www.genecards.org/cgi-bin/carddisp.pl?gene=RLBP1
CANT1	Calcium Activated Nucleotidase 1	Protein Coding	50	GC17M078992	5.18	https://www.genecards.org/cgi-bin/carddisp.pl?gene=CANT1
GABRA3	Gamma-Aminobutyric Acid Type A Receptor Alpha3 Subunit	Protein Coding	50	GC0XM152166	5.18	https://www.genecards.org/cgi-bin/carddisp.pl?gene=GABRA3
RFC2	Replication Factor C Subunit 2	Protein Coding	50	GC07M074231	5.18	https://www.genecards.org/cgi-bin/carddisp.pl?gene=RFC2
SPRY4	Sprouty RTK Signaling Antagonist 4	Protein Coding	50	GC05M142272	5.18	https://www.genecards.org/cgi-bin/carddisp.pl?gene=SPRY4
P2RY11	Purinergic Receptor P2Y11	Protein Coding	50	GC19P010137	5.18	https://www.genecards.org/cgi-bin/carddisp.pl?gene=P2RY11
DHDDS	Dehydrodolichyl Diphosphate Synthase Subunit	Protein Coding	50	GC01P026432	5.18	https://www.genecards.org/cgi-bin/carddisp.pl?gene=DHDDS
BEST1	Bestrophin 1	Protein Coding	49	GC11P061949	5.18	https://www.genecards.org/cgi-bin/carddisp.pl?gene=BEST1
CNGB1	Cyclic Nucleotide Gated Channel Beta 1	Protein Coding	49	GC16M057884	5.18	https://www.genecards.org/cgi-bin/carddisp.pl?gene=CNGB1
PRPF3	Pre-MRNA Processing Factor 3	Protein Coding	49	GC01P150321	5.18	https://www.genecards.org/cgi-bin/carddisp.pl?gene=PRPF3
ROM1	Retinal Outer Segment Membrane Protein 1	Protein Coding	49	GC11P062611	5.18	https://www.genecards.org/cgi-bin/carddisp.pl?gene=ROM1
CRX	Cone-Rod Homeobox	Protein Coding	49	GC19P047819	5.18	https://www.genecards.org/cgi-bin/carddisp.pl?gene=CRX
SNRNP200	Small Nuclear Ribonucleoprotein U5 Subunit 200	Protein Coding	49	GC02M096304	5.18	https://www.genecards.org/cgi-bin/carddisp.pl?gene=SNRNP200
TOPORS	TOP1 Binding Arginine/Serine Rich Protein	Protein Coding	49	GC09M032496	5.18	https://www.genecards.org/cgi-bin/carddisp.pl?gene=TOPORS
IL17RD	Interleukin 17 Receptor D	Protein Coding	48	GC03M057124	5.18	https://www.genecards.org/cgi-bin/carddisp.pl?gene=IL17RD
HS6ST1	Heparan Sulfate 6-O-Sulfotransferase 1	Protein Coding	48	GC02M128236	5.18	https://www.genecards.org/cgi-bin/carddisp.pl?gene=HS6ST1
GTF2IRD1	GTF2I Repeat Domain Containing 1	Protein Coding	48	GC07P074455	5.18	https://www.genecards.org/cgi-bin/carddisp.pl?gene=GTF2IRD1
GUCA1B	Guanylate Cyclase Activator 1B	Protein Coding	48	GC06M042151	5.18	https://www.genecards.org/cgi-bin/carddisp.pl?gene=GUCA1B
MAK	Male Germ Cell Associated Kinase	Protein Coding	48	GC06M010820	5.18	https://www.genecards.org/cgi-bin/carddisp.pl?gene=MAK
FLII	FLII Actin Remodeling Protein	Protein Coding	48	GC17M018244	5.18	https://www.genecards.org/cgi-bin/carddisp.pl?gene=FLII
ARHGEF18	Rho/Rac Guanine Nucleotide Exchange Factor 18	Protein Coding	48	GC19P007351	5.18	https://www.genecards.org/cgi-bin/carddisp.pl?gene=ARHGEF18
CNNM2	Cyclin And CBS Domain Divalent Metal Cation Transport Mediator 2	Protein Coding	48	GC10P102918	5.18	https://www.genecards.org/cgi-bin/carddisp.pl?gene=CNNM2
PRPF31	Pre-MRNA Processing Factor 31	Protein Coding	48	GC19P054116	5.18	https://www.genecards.org/cgi-bin/carddisp.pl?gene=PRPF31
PRPF4	Pre-MRNA Processing Factor 4	Protein Coding	48	GC09P113275	5.18	https://www.genecards.org/cgi-bin/carddisp.pl?gene=PRPF4
PRPF6	Pre-MRNA Processing Factor 6	Protein Coding	48	GC20P063981	5.18	https://www.genecards.org/cgi-bin/carddisp.pl?gene=PRPF6
PRPF8	Pre-MRNA Processing Factor 8	Protein Coding	48	GC17M001650	5.18	https://www.genecards.org/cgi-bin/carddisp.pl?gene=PRPF8
SHANK3	SH3 And Multiple Ankyrin Repeat Domains 3	Protein Coding	48	GC22P050674	5.18	https://www.genecards.org/cgi-bin/carddisp.pl?gene=SHANK3
NR2E3	Nuclear Receptor Subfamily 2 Group E Member 3	Protein Coding	48	GC15P071792	5.18	https://www.genecards.org/cgi-bin/carddisp.pl?gene=NR2E3
RBMX	RNA Binding Motif Protein X-Linked	Protein Coding	48	GC0XM136848	5.18	https://www.genecards.org/cgi-bin/carddisp.pl?gene=RBMX
RGR	Retinal G Protein Coupled Receptor	Protein Coding	48	GC10P084245	5.18	https://www.genecards.org/cgi-bin/carddisp.pl?gene=RGR
RP2	RP2 Activator Of ARL3 GTPase	Protein Coding	48	GC0XP046836	5.18	https://www.genecards.org/cgi-bin/carddisp.pl?gene=RP2
NRL	Neural Retina Leucine Zipper	Protein Coding	48	GC14M024078	5.18	https://www.genecards.org/cgi-bin/carddisp.pl?gene=NRL
DHX38	DEAH-Box Helicase 38	Protein Coding	48	GC16P072127	5.18	https://www.genecards.org/cgi-bin/carddisp.pl?gene=DHX38
BAZ1B	Bromodomain Adjacent To Zinc Finger Domain 1B	Protein Coding	47	GC07M073440	5.18	https://www.genecards.org/cgi-bin/carddisp.pl?gene=BAZ1B
POU3F4	POU Class 3 Homeobox 4	Protein Coding	47	GC0XP083508	5.18	https://www.genecards.org/cgi-bin/carddisp.pl?gene=POU3F4
KLHL7	Kelch Like Family Member 7	Protein Coding	46	GC07P023105	5.18	https://www.genecards.org/cgi-bin/carddisp.pl?gene=KLHL7
ADNP	Activity Dependent Neuroprotector Homeobox	Protein Coding	46	GC20M050888	5.18	https://www.genecards.org/cgi-bin/carddisp.pl?gene=ADNP
APC2	APC Regulator Of WNT Signaling Pathway 2	Protein Coding	46	GC19P001451	5.18	https://www.genecards.org/cgi-bin/carddisp.pl?gene=APC2
REEP6	Receptor Accessory Protein 6	Protein Coding	46	GC19P001491	5.18	https://www.genecards.org/cgi-bin/carddisp.pl?gene=REEP6
TNFSF4	TNF Superfamily Member 4	Protein Coding	46	GC01M173152	5.18	https://www.genecards.org/cgi-bin/carddisp.pl?gene=TNFSF4
HGSNAT	Heparan-Alpha-Glucosaminide N-Acetyltransferase	Protein Coding	45	GC08P043140	5.18	https://www.genecards.org/cgi-bin/carddisp.pl?gene=HGSNAT
IMPG2	Interphotoreceptor Matrix Proteoglycan 2	Protein Coding	45	GC03M101222	5.18	https://www.genecards.org/cgi-bin/carddisp.pl?gene=IMPG2
CDHR1	Cadherin Related Family Member 1	Protein Coding	45	GC10P084194	5.18	https://www.genecards.org/cgi-bin/carddisp.pl?gene=CDHR1
CERKL	Ceramide Kinase Like	Protein Coding	45	GC02M181536	5.18	https://www.genecards.org/cgi-bin/carddisp.pl?gene=CERKL
FSCN2	Fascin Actin-Bundling Protein 2, Retinal	Protein Coding	45	GC17P081519	5.18	https://www.genecards.org/cgi-bin/carddisp.pl?gene=FSCN2
AGBL5	ATP/GTP Binding Protein Like 5	Protein Coding	45	GC02P027016	5.18	https://www.genecards.org/cgi-bin/carddisp.pl?gene=AGBL5
SPG11	SPG11 Vesicle Trafficking Associated, Spatacsin	Protein Coding	45	GC15M044562	5.18	https://www.genecards.org/cgi-bin/carddisp.pl?gene=SPG11
RP9	RP9 Pre-MRNA Splicing Factor	Protein Coding	45	GC07M033134	5.18	https://www.genecards.org/cgi-bin/carddisp.pl?gene=RP9
ZNF365	Zinc Finger Protein 365	Protein Coding	45	GC10P062374	5.18	https://www.genecards.org/cgi-bin/carddisp.pl?gene=ZNF365
ARL2BP	ADP Ribosylation Factor Like GTPase 2 Binding Protein	Protein Coding	44	GC16P057245	5.18	https://www.genecards.org/cgi-bin/carddisp.pl?gene=ARL2BP
KIAA1549	KIAA1549	Protein Coding	43	GC07M138831	5.18	https://www.genecards.org/cgi-bin/carddisp.pl?gene=KIAA1549
FEZF1	FEZ Family Zinc Finger 1	Protein Coding	43	GC07M122301	5.18	https://www.genecards.org/cgi-bin/carddisp.pl?gene=FEZF1
CLIP2	CAP-Gly Domain Containing Linker Protein 2	Protein Coding	43	GC07P074289	5.18	https://www.genecards.org/cgi-bin/carddisp.pl?gene=CLIP2
SPATA7	Spermatogenesis Associated 7	Protein Coding	43	GC14P088384	5.18	https://www.genecards.org/cgi-bin/carddisp.pl?gene=SPATA7
ZNF408	Zinc Finger Protein 408	Protein Coding	43	GC11P046722	5.18	https://www.genecards.org/cgi-bin/carddisp.pl?gene=ZNF408
ZNF513	Zinc Finger Protein 513	Protein Coding	43	GC02M027342	5.18	https://www.genecards.org/cgi-bin/carddisp.pl?gene=ZNF513
CLRN1	Clarin 1	Protein Coding	42	GC03M150926	5.18	https://www.genecards.org/cgi-bin/carddisp.pl?gene=CLRN1
CCDC141	Coiled-Coil Domain Containing 141	Protein Coding	42	GC02M178829	5.18	https://www.genecards.org/cgi-bin/carddisp.pl?gene=CCDC141
KIZ	Kizuna Centrosomal Protein	Protein Coding	41	GC20P021125	5.18	https://www.genecards.org/cgi-bin/carddisp.pl?gene=KIZ
FAM161A	FAM161 Centrosomal Protein A	Protein Coding	41	GC02M061792	5.18	https://www.genecards.org/cgi-bin/carddisp.pl?gene=FAM161A
ERMARD	ER Membrane Associated RNA Degradation	Protein Coding	37	GC06P169751	5.18	https://www.genecards.org/cgi-bin/carddisp.pl?gene=ERMARD
PRCD	Photoreceptor Disc Component	Protein Coding	34	GC17P076527	5.18	https://www.genecards.org/cgi-bin/carddisp.pl?gene=PRCD
PCARE	Photoreceptor Cilium Actin Regulator	Protein Coding	33	GC02M029060	5.18	https://www.genecards.org/cgi-bin/carddisp.pl?gene=PCARE
KCNJ18	Potassium Voltage-Gated Channel Subfamily J Member 18	Protein Coding	30	GC17P025372	5.18	https://www.genecards.org/cgi-bin/carddisp.pl?gene=KCNJ18
GNAS-AS1	GNAS Antisense RNA 1	RNA Gene	23	GC20M058838	5.18	https://www.genecards.org/cgi-bin/carddisp.pl?gene=GNAS-AS1
CCR3	C-C Motif Chemokine Receptor 3	Protein Coding	53	GC03P046227	5.18	https://www.genecards.org/cgi-bin/carddisp.pl?gene=CCR3
PKD1	Polycystin 1, Transient Receptor Potential Channel Interacting	Protein Coding	51	GC16M002117	5.16	https://www.genecards.org/cgi-bin/carddisp.pl?gene=PKD1
PROP1	PROP Paired-Like Homeobox 1	Protein Coding	45	GC05M177992	5.16	https://www.genecards.org/cgi-bin/carddisp.pl?gene=PROP1
MIR196A2	MicroRNA 196a-2	RNA Gene	21	GC12P054118	5.16	https://www.genecards.org/cgi-bin/carddisp.pl?gene=MIR196A2
KCTD15	Potassium Channel Tetramerization Domain Containing 15	Protein Coding	43	GC19P033797	5.15	https://www.genecards.org/cgi-bin/carddisp.pl?gene=KCTD15
COX6C	Cytochrome C Oxidase Subunit 6C	Protein Coding	43	GC08M099899	5.15	https://www.genecards.org/cgi-bin/carddisp.pl?gene=COX6C
VPS13B-DT	VPS13B Divergent Transcript	RNA Gene	8	GC08M098998	5.15	https://www.genecards.org/cgi-bin/carddisp.pl?gene=VPS13B-DT
COL18A1	Collagen Type XVIII Alpha 1 Chain	Protein Coding	51	GC21P045405	5.12	https://www.genecards.org/cgi-bin/carddisp.pl?gene=COL18A1
CENPO	Centromere Protein O	Protein Coding	41	GC02P024793	5.12	https://www.genecards.org/cgi-bin/carddisp.pl?gene=CENPO
KISS1	KiSS-1 Metastasis Suppressor	Protein Coding	48	GC01M204190	5.09	https://www.genecards.org/cgi-bin/carddisp.pl?gene=KISS1
ERVW-1	Endogenous Retrovirus Group W Member 1, Envelope	Protein Coding	37	GC07M092468	5.09	https://www.genecards.org/cgi-bin/carddisp.pl?gene=ERVW-1
MIR106A	MicroRNA 106a	RNA Gene	18	GC0XM134233	5.08	https://www.genecards.org/cgi-bin/carddisp.pl?gene=MIR106A
MIR335	MicroRNA 335	RNA Gene	18	GC07P130496	5.08	https://www.genecards.org/cgi-bin/carddisp.pl?gene=MIR335
H19-ICR	H19/IGF2 Imprinting Control Region	Biological Region	6	GC11U902738	5.08	https://www.genecards.org/cgi-bin/carddisp.pl?gene=H19-ICR
RORC	RAR Related Orphan Receptor C	Protein Coding	51	GC01M151806	5.08	https://www.genecards.org/cgi-bin/carddisp.pl?gene=RORC
NUCB2	Nucleobindin 2	Protein Coding	45	GC11P017212	5.06	https://www.genecards.org/cgi-bin/carddisp.pl?gene=NUCB2
LIPF	Lipase F, Gastric Type	Protein Coding	48	GC10P088664	5.04	https://www.genecards.org/cgi-bin/carddisp.pl?gene=LIPF
MIR195	MicroRNA 195	RNA Gene	20	GC17M007018	5.02	https://www.genecards.org/cgi-bin/carddisp.pl?gene=MIR195
GAST	Gastrin	Protein Coding	46	GC17P041712	5.02	https://www.genecards.org/cgi-bin/carddisp.pl?gene=GAST
GAS5	Growth Arrest Specific 5	RNA Gene	23	GC01M174052	5.02	https://www.genecards.org/cgi-bin/carddisp.pl?gene=GAS5
MIR22	MicroRNA 22	RNA Gene	20	GC17M001713	5.01	https://www.genecards.org/cgi-bin/carddisp.pl?gene=MIR22
ADM	Adrenomedullin	Protein Coding	50	GC11P010304	4.99	https://www.genecards.org/cgi-bin/carddisp.pl?gene=ADM
CASP9	Caspase 9	Protein Coding	54	GC01M015565	4.99	https://www.genecards.org/cgi-bin/carddisp.pl?gene=CASP9
NOTCH1	Notch Receptor 1	Protein Coding	59	GC09M136558	4.98	https://www.genecards.org/cgi-bin/carddisp.pl?gene=NOTCH1
HHEX	Hematopoietically Expressed Homeobox	Protein Coding	49	GC10P092689	4.98	https://www.genecards.org/cgi-bin/carddisp.pl?gene=HHEX
POU1F1	POU Class 1 Homeobox 1	Protein Coding	50	GC03M087259	4.98	https://www.genecards.org/cgi-bin/carddisp.pl?gene=POU1F1
FGA	Fibrinogen Alpha Chain	Protein Coding	54	GC04M154583	4.98	https://www.genecards.org/cgi-bin/carddisp.pl?gene=FGA
S100A9	S100 Calcium Binding Protein A9	Protein Coding	50	GC01P153357	4.95	https://www.genecards.org/cgi-bin/carddisp.pl?gene=S100A9
MAPK3	Mitogen-Activated Protein Kinase 3	Protein Coding	56	GC16M030125	4.94	https://www.genecards.org/cgi-bin/carddisp.pl?gene=MAPK3
RB1	RB Transcriptional Corepressor 1	Protein Coding	56	GC13P048303	4.93	https://www.genecards.org/cgi-bin/carddisp.pl?gene=RB1
CYP3A4	Cytochrome P450 Family 3 Subfamily A Member 4	Protein Coding	56	GC07M099759	4.93	https://www.genecards.org/cgi-bin/carddisp.pl?gene=CYP3A4
MAF	MAF BZIP Transcription Factor	Protein Coding	52	GC16M079212	4.93	https://www.genecards.org/cgi-bin/carddisp.pl?gene=MAF
MIR146B	MicroRNA 146b	RNA Gene	20	GC10P102436	4.92	https://www.genecards.org/cgi-bin/carddisp.pl?gene=MIR146B
TNFSF11	TNF Superfamily Member 11	Protein Coding	54	GC13P042562	4.9	https://www.genecards.org/cgi-bin/carddisp.pl?gene=TNFSF11
PCK2	Phosphoenolpyruvate Carboxykinase 2, Mitochondrial	Protein Coding	52	GC14P024094	4.89	https://www.genecards.org/cgi-bin/carddisp.pl?gene=PCK2
NPHP3	Nephrocystin 3	Protein Coding	45	GC03M132683	4.89	https://www.genecards.org/cgi-bin/carddisp.pl?gene=NPHP3
CHI3L1	Chitinase 3 Like 1	Protein Coding	49	GC01M203148	4.88	https://www.genecards.org/cgi-bin/carddisp.pl?gene=CHI3L1
MIR4677	MicroRNA 4677	RNA Gene	16	GC01P243346	4.86	https://www.genecards.org/cgi-bin/carddisp.pl?gene=MIR4677
PCNA	Proliferating Cell Nuclear Antigen	Protein Coding	57	GC20M005114	4.86	https://www.genecards.org/cgi-bin/carddisp.pl?gene=PCNA
SHC1	SHC Adaptor Protein 1	Protein Coding	51	GC01M154962	4.86	https://www.genecards.org/cgi-bin/carddisp.pl?gene=SHC1
ALPP	Alkaline Phosphatase, Placental	Protein Coding	51	GC02P232378	4.85	https://www.genecards.org/cgi-bin/carddisp.pl?gene=ALPP
EPO	Erythropoietin	Protein Coding	48	GC07P100720	4.85	https://www.genecards.org/cgi-bin/carddisp.pl?gene=EPO
ETV5	ETS Variant 5	Protein Coding	45	GC03M186046	4.85	https://www.genecards.org/cgi-bin/carddisp.pl?gene=ETV5
S100B	S100 Calcium Binding Protein B	Protein Coding	52	GC21M046922	4.84	https://www.genecards.org/cgi-bin/carddisp.pl?gene=S100B
ATM	ATM Serine/Threonine Kinase	Protein Coding	60	GC11P108127	4.83	https://www.genecards.org/cgi-bin/carddisp.pl?gene=ATM
CYP27B1	Cytochrome P450 Family 27 Subfamily B Member 1	Protein Coding	53	GC12M057757	4.82	https://www.genecards.org/cgi-bin/carddisp.pl?gene=CYP27B1
MPO	Myeloperoxidase	Protein Coding	57	GC17M058269	4.82	https://www.genecards.org/cgi-bin/carddisp.pl?gene=MPO
AKT3	AKT Serine/Threonine Kinase 3	Protein Coding	59	GC01M243488	4.81	https://www.genecards.org/cgi-bin/carddisp.pl?gene=AKT3
F3	Coagulation Factor III, Tissue Factor	Protein Coding	51	GC01M094466	4.81	https://www.genecards.org/cgi-bin/carddisp.pl?gene=F3
PCSK2	Proprotein Convertase Subtilisin/Kexin Type 2	Protein Coding	48	GC20P017226	4.81	https://www.genecards.org/cgi-bin/carddisp.pl?gene=PCSK2
MT-ND1	Mitochondrially Encoded NADH:Ubiquinone Oxidoreductase Core Subunit 1	Protein Coding	36	GCMTP003309	4.8	https://www.genecards.org/cgi-bin/carddisp.pl?gene=MT-ND1
FMR1	Fragile X Mental Retardation 1	Protein Coding	51	GC0XP147912	4.8	https://www.genecards.org/cgi-bin/carddisp.pl?gene=FMR1
PCSK1N	Proprotein Convertase Subtilisin/Kexin Type 1 Inhibitor	Protein Coding	40	GC0XM048831	4.8	https://www.genecards.org/cgi-bin/carddisp.pl?gene=PCSK1N
TCF4	Transcription Factor 4	Protein Coding	53	GC18M055222	4.79	https://www.genecards.org/cgi-bin/carddisp.pl?gene=TCF4
IDE	Insulin Degrading Enzyme	Protein Coding	54	GC10M092451	4.79	https://www.genecards.org/cgi-bin/carddisp.pl?gene=IDE
LOC110806262	Solute Carrier Family 6 Member 4 Gene Promoter	Biological Region	3	GC17U902739	4.78	https://www.genecards.org/cgi-bin/carddisp.pl?gene=LOC110806262
SERPINF1	Serpin Family F Member 1	Protein Coding	51	GC17P001761	4.77	https://www.genecards.org/cgi-bin/carddisp.pl?gene=SERPINF1
SOCS1	Suppressor Of Cytokine Signaling 1	Protein Coding	50	GC16M011255	4.77	https://www.genecards.org/cgi-bin/carddisp.pl?gene=SOCS1
JUN	Jun Proto-Oncogene, AP-1 Transcription Factor Subunit	Protein Coding	56	GC01M058780	4.76	https://www.genecards.org/cgi-bin/carddisp.pl?gene=JUN
SOX2	SRY-Box 2	Protein Coding	53	GC03P181711	4.75	https://www.genecards.org/cgi-bin/carddisp.pl?gene=SOX2
ADCY10	Adenylate Cyclase 10	Protein Coding	51	GC01M167778	4.74	https://www.genecards.org/cgi-bin/carddisp.pl?gene=ADCY10
IDH2	Isocitrate Dehydrogenase (NADP(+)) 2, Mitochondrial	Protein Coding	58	GC15M090083	4.74	https://www.genecards.org/cgi-bin/carddisp.pl?gene=IDH2
DMD	Dystrophin	Protein Coding	52	GC0XM031047	4.74	https://www.genecards.org/cgi-bin/carddisp.pl?gene=DMD
VHL	Von Hippel-Lindau Tumor Suppressor	Protein Coding	52	GC03P010189	4.74	https://www.genecards.org/cgi-bin/carddisp.pl?gene=VHL
ERCC6	ERCC Excision Repair 6, Chromatin Remodeling Factor	Protein Coding	51	GC10M049454	4.74	https://www.genecards.org/cgi-bin/carddisp.pl?gene=ERCC6
PVT1	Pvt1 Oncogene	RNA Gene	26	GC08P127808	4.74	https://www.genecards.org/cgi-bin/carddisp.pl?gene=PVT1
DEL1P36	Chromosome 1p36 Deletion Syndrome	Genetic Locus	4	GC01U902343	4.74	https://www.genecards.org/cgi-bin/carddisp.pl?gene=DEL1P36
OGG1	8-Oxoguanine DNA Glycosylase	Protein Coding	53	GC03P009751	4.73	https://www.genecards.org/cgi-bin/carddisp.pl?gene=OGG1
PTHLH	Parathyroid Hormone Like Hormone	Protein Coding	52	GC12M027959	4.73	https://www.genecards.org/cgi-bin/carddisp.pl?gene=PTHLH
LHX3	LIM Homeobox 3	Protein Coding	49	GC09M136196	4.73	https://www.genecards.org/cgi-bin/carddisp.pl?gene=LHX3
CPT2	Carnitine Palmitoyltransferase 2	Protein Coding	56	GC01P053196	4.72	https://www.genecards.org/cgi-bin/carddisp.pl?gene=CPT2
MYD88	MYD88 Innate Immune Signal Transduction Adaptor	Protein Coding	56	GC03P038179	4.7	https://www.genecards.org/cgi-bin/carddisp.pl?gene=MYD88
HSPA5	Heat Shock Protein Family A (Hsp70) Member 5	Protein Coding	53	GC09M125234	4.7	https://www.genecards.org/cgi-bin/carddisp.pl?gene=HSPA5
CTNNBL1	Catenin Beta Like 1	Protein Coding	45	GC20P037693	4.69	https://www.genecards.org/cgi-bin/carddisp.pl?gene=CTNNBL1
CYP11A1	Cytochrome P450 Family 11 Subfamily A Member 1	Protein Coding	55	GC15M074337	4.69	https://www.genecards.org/cgi-bin/carddisp.pl?gene=CYP11A1
FASLG	Fas Ligand	Protein Coding	54	GC01P172628	4.69	https://www.genecards.org/cgi-bin/carddisp.pl?gene=FASLG
GYS1	Glycogen Synthase 1	Protein Coding	56	GC19M048970	4.68	https://www.genecards.org/cgi-bin/carddisp.pl?gene=GYS1
SORBS1	Sorbin And SH3 Domain Containing 1	Protein Coding	48	GC10M095311	4.67	https://www.genecards.org/cgi-bin/carddisp.pl?gene=SORBS1
MAOA	Monoamine Oxidase A	Protein Coding	55	GC0XP043654	4.65	https://www.genecards.org/cgi-bin/carddisp.pl?gene=MAOA
CYBB	Cytochrome B-245 Beta Chain	Protein Coding	53	GC0XP037780	4.65	https://www.genecards.org/cgi-bin/carddisp.pl?gene=CYBB
ATF6	Activating Transcription Factor 6	Protein Coding	53	GC01P161766	4.64	https://www.genecards.org/cgi-bin/carddisp.pl?gene=ATF6
WNT5A	Wnt Family Member 5A	Protein Coding	56	GC03M055474	4.63	https://www.genecards.org/cgi-bin/carddisp.pl?gene=WNT5A
TM6SF2	Transmembrane 6 Superfamily Member 2	Protein Coding	35	GC19M019264	4.63	https://www.genecards.org/cgi-bin/carddisp.pl?gene=TM6SF2
FGF13	Fibroblast Growth Factor 13	Protein Coding	47	GC0XM138631	4.62	https://www.genecards.org/cgi-bin/carddisp.pl?gene=FGF13
CBS	Cystathionine-Beta-Synthase	Protein Coding	56	GC21M043053	4.62	https://www.genecards.org/cgi-bin/carddisp.pl?gene=CBS
NTS	Neurotensin	Protein Coding	45	GC12P085876	4.62	https://www.genecards.org/cgi-bin/carddisp.pl?gene=NTS
AR	Androgen Receptor	Protein Coding	59	GC0XP067544	4.61	https://www.genecards.org/cgi-bin/carddisp.pl?gene=AR
FST	Follistatin	Protein Coding	53	GC05P053480	4.61	https://www.genecards.org/cgi-bin/carddisp.pl?gene=FST
DRD1	Dopamine Receptor D1	Protein Coding	49	GC05M175440	4.61	https://www.genecards.org/cgi-bin/carddisp.pl?gene=DRD1
KRT18	Keratin 18	Protein Coding	55	GC12P052948	4.61	https://www.genecards.org/cgi-bin/carddisp.pl?gene=KRT18
GLI1	GLI Family Zinc Finger 1	Protein Coding	53	GC12P057460	4.61	https://www.genecards.org/cgi-bin/carddisp.pl?gene=GLI1
NOTCH3	Notch Receptor 3	Protein Coding	56	GC19M015131	4.6	https://www.genecards.org/cgi-bin/carddisp.pl?gene=NOTCH3
ABCB4	ATP Binding Cassette Subfamily B Member 4	Protein Coding	52	GC07M087401	4.6	https://www.genecards.org/cgi-bin/carddisp.pl?gene=ABCB4
GPD2	Glycerol-3-Phosphate Dehydrogenase 2	Protein Coding	51	GC02P156435	4.6	https://www.genecards.org/cgi-bin/carddisp.pl?gene=GPD2
CDKL5	Cyclin Dependent Kinase Like 5	Protein Coding	50	GC0XP018443	4.6	https://www.genecards.org/cgi-bin/carddisp.pl?gene=CDKL5
CLN3	CLN3 Lysosomal/Endosomal Transmembrane Protein, Battenin	Protein Coding	49	GC16M028466	4.6	https://www.genecards.org/cgi-bin/carddisp.pl?gene=CLN3
HBA2	Hemoglobin Subunit Alpha 2	Protein Coding	48	GC16P000576	4.6	https://www.genecards.org/cgi-bin/carddisp.pl?gene=HBA2
SLC22A18	Solute Carrier Family 22 Member 18	Protein Coding	48	GC11P002920	4.6	https://www.genecards.org/cgi-bin/carddisp.pl?gene=SLC22A18
HEPACAM	Hepatic And Glial Cell Adhesion Molecule	Protein Coding	46	GC11M124919	4.6	https://www.genecards.org/cgi-bin/carddisp.pl?gene=HEPACAM
LZTS1	Leucine Zipper Tumor Suppressor 1	Protein Coding	45	GC08M020246	4.6	https://www.genecards.org/cgi-bin/carddisp.pl?gene=LZTS1
RNF6	Ring Finger Protein 6	Protein Coding	45	GC13M026132	4.6	https://www.genecards.org/cgi-bin/carddisp.pl?gene=RNF6
SLC10A7	Solute Carrier Family 10 Member 7	Protein Coding	44	GC04M146253	4.6	https://www.genecards.org/cgi-bin/carddisp.pl?gene=SLC10A7
DLEC1	DLEC1 Cilia And Flagella Associated Protein	Protein Coding	43	GC03P038080	4.6	https://www.genecards.org/cgi-bin/carddisp.pl?gene=DLEC1
PRCC	Proline Rich Mitotic Checkpoint Control Factor	Protein Coding	43	GC01P156720	4.6	https://www.genecards.org/cgi-bin/carddisp.pl?gene=PRCC
IFT52	Intraflagellar Transport 52	Protein Coding	42	GC20P043590	4.6	https://www.genecards.org/cgi-bin/carddisp.pl?gene=IFT52
RNPC3	RNA Binding Region (RNP1, RRM) Containing 3	Protein Coding	41	GC01P103525	4.6	https://www.genecards.org/cgi-bin/carddisp.pl?gene=RNPC3
ZDHHC24	Zinc Finger DHHC-Type Containing 24	Protein Coding	40	GC11M066521	4.6	https://www.genecards.org/cgi-bin/carddisp.pl?gene=ZDHHC24
RTL1	Retrotransposon Gag Like 1	Protein Coding	37	GC14M100880	4.6	https://www.genecards.org/cgi-bin/carddisp.pl?gene=RTL1
DIRC3	Disrupted In Renal Carcinoma 3	RNA Gene	23	GC02M217284	4.6	https://www.genecards.org/cgi-bin/carddisp.pl?gene=DIRC3
MIR106B	MicroRNA 106b	RNA Gene	22	GC07M100199	4.6	https://www.genecards.org/cgi-bin/carddisp.pl?gene=MIR106B
MIR191	MicroRNA 191	RNA Gene	21	GC03M049100	4.6	https://www.genecards.org/cgi-bin/carddisp.pl?gene=MIR191
MIR200B	MicroRNA 200b	RNA Gene	21	GC01P001167	4.6	https://www.genecards.org/cgi-bin/carddisp.pl?gene=MIR200B
MIR93	MicroRNA 93	RNA Gene	21	GC07M100198	4.6	https://www.genecards.org/cgi-bin/carddisp.pl?gene=MIR93
MIR127	MicroRNA 127	RNA Gene	20	GC14P103659	4.6	https://www.genecards.org/cgi-bin/carddisp.pl?gene=MIR127
MIR181B1	MicroRNA 181b-1	RNA Gene	20	GC01M198858	4.6	https://www.genecards.org/cgi-bin/carddisp.pl?gene=MIR181B1
MIR199B	MicroRNA 199b	RNA Gene	20	GC09M128244	4.6	https://www.genecards.org/cgi-bin/carddisp.pl?gene=MIR199B
MIR25	MicroRNA 25	RNA Gene	20	GC07M100093	4.6	https://www.genecards.org/cgi-bin/carddisp.pl?gene=MIR25
MIR31	MicroRNA 31	RNA Gene	20	GC09M021507	4.6	https://www.genecards.org/cgi-bin/carddisp.pl?gene=MIR31
MIR19A	MicroRNA 19a	RNA Gene	19	GC13P091411	4.6	https://www.genecards.org/cgi-bin/carddisp.pl?gene=MIR19A
MIR20A	MicroRNA 20a	RNA Gene	19	GC13P091412	4.6	https://www.genecards.org/cgi-bin/carddisp.pl?gene=MIR20A
MIR16-2	MicroRNA 16-2	RNA Gene	18	GC03P160418	4.6	https://www.genecards.org/cgi-bin/carddisp.pl?gene=MIR16-2
MIR18A	MicroRNA 18a	RNA Gene	18	GC13P091405	4.6	https://www.genecards.org/cgi-bin/carddisp.pl?gene=MIR18A
MIR657	MicroRNA 657	RNA Gene	18	GC17M081125	4.6	https://www.genecards.org/cgi-bin/carddisp.pl?gene=MIR657
MIR15A	MicroRNA 15a	RNA Gene	16	GC13M050049	4.6	https://www.genecards.org/cgi-bin/carddisp.pl?gene=MIR15A
FRA16E	Fragile Site, Distamycin A Type, Rare, Fra(16)(P12.1)	Genetic Locus	9	GC16U990025	4.6	https://www.genecards.org/cgi-bin/carddisp.pl?gene=FRA16E
NIDDM2	Non Insulin Dependent Diabetes Mellitus 2	Genetic Locus	8	GC12U990063	4.6	https://www.genecards.org/cgi-bin/carddisp.pl?gene=NIDDM2
PCOS1	Polycystic Ovary Syndrome 1	Genetic Locus	7	GC19U901631	4.6	https://www.genecards.org/cgi-bin/carddisp.pl?gene=PCOS1
NIDDM3	Noninsulin-Dependent Diabetes Mellitus 3	Genetic Locus	4	GC20U990048	4.6	https://www.genecards.org/cgi-bin/carddisp.pl?gene=NIDDM3
HBHR	Alpha-Thalassemia/Mental Retardation Syndrome, Type 1	Genetic Locus	3	GC16U990067	4.6	https://www.genecards.org/cgi-bin/carddisp.pl?gene=HBHR
DEL16P12.1P11.2	Chromosome 16p12.2-P11.2 Deletion Syndrome	Genetic Locus	3	GC16U901267	4.6	https://www.genecards.org/cgi-bin/carddisp.pl?gene=DEL16P12.1P11.2
DUPXQ27.3Q28	Chromosome Xq27.3-Q28 Duplication Syndrome	Genetic Locus	3	GC0XU901813	4.6	https://www.genecards.org/cgi-bin/carddisp.pl?gene=DUPXQ27.3Q28
NIDDM4	Diabetes Mellitus, Noninsulin-Dependent	Genetic Locus	3	GC05U901023	4.6	https://www.genecards.org/cgi-bin/carddisp.pl?gene=NIDDM4
CVMRF	Cubitus Valgus With Mental Retardation And Unusual Facies	Genetic Locus	3	GC0XU900834	4.6	https://www.genecards.org/cgi-bin/carddisp.pl?gene=CVMRF
TEMPS	Temple Syndrome	Genetic Locus	3	GC14U901824	4.6	https://www.genecards.org/cgi-bin/carddisp.pl?gene=TEMPS
IL1RN	Interleukin 1 Receptor Antagonist	Protein Coding	54	GC02P114223	4.6	https://www.genecards.org/cgi-bin/carddisp.pl?gene=IL1RN
EIF2S1	Eukaryotic Translation Initiation Factor 2 Subunit Alpha	Protein Coding	51	GC14P067359	4.6	https://www.genecards.org/cgi-bin/carddisp.pl?gene=EIF2S1
SLC4A4	Solute Carrier Family 4 Member 4	Protein Coding	52	GC04P071092	4.59	https://www.genecards.org/cgi-bin/carddisp.pl?gene=SLC4A4
ARID1A	AT-Rich Interaction Domain 1A	Protein Coding	51	GC01P026706	4.59	https://www.genecards.org/cgi-bin/carddisp.pl?gene=ARID1A
ARID1B	AT-Rich Interaction Domain 1B	Protein Coding	51	GC06P156777	4.59	https://www.genecards.org/cgi-bin/carddisp.pl?gene=ARID1B
CGA	Glycoprotein Hormones, Alpha Polypeptide	Protein Coding	49	GC06M087085	4.59	https://www.genecards.org/cgi-bin/carddisp.pl?gene=CGA
MAP3K5	Mitogen-Activated Protein Kinase Kinase Kinase 5	Protein Coding	54	GC06M136500	4.59	https://www.genecards.org/cgi-bin/carddisp.pl?gene=MAP3K5
DCTN1	Dynactin Subunit 1	Protein Coding	53	GC02M074361	4.58	https://www.genecards.org/cgi-bin/carddisp.pl?gene=DCTN1
MDH1	Malate Dehydrogenase 1	Protein Coding	51	GC02P063557	4.57	https://www.genecards.org/cgi-bin/carddisp.pl?gene=MDH1
PCM1	Pericentriolar Material 1	Protein Coding	46	GC08P017922	4.57	https://www.genecards.org/cgi-bin/carddisp.pl?gene=PCM1
CSF2	Colony Stimulating Factor 2	Protein Coding	50	GC05P132073	4.57	https://www.genecards.org/cgi-bin/carddisp.pl?gene=CSF2
PCBD1	Pterin-4 Alpha-Carbinolamine Dehydratase 1	Protein Coding	52	GC10M070882	4.55	https://www.genecards.org/cgi-bin/carddisp.pl?gene=PCBD1
DBI	Diazepam Binding Inhibitor, Acyl-CoA Binding Protein	Protein Coding	51	GC02P119366	4.54	https://www.genecards.org/cgi-bin/carddisp.pl?gene=DBI
ALOX5AP	Arachidonate 5-Lipoxygenase Activating Protein	Protein Coding	50	GC13P030713	4.54	https://www.genecards.org/cgi-bin/carddisp.pl?gene=ALOX5AP
MIR10B	MicroRNA 10b	RNA Gene	21	GC02P176150	4.54	https://www.genecards.org/cgi-bin/carddisp.pl?gene=MIR10B
HTR1A	5-Hydroxytryptamine Receptor 1A	Protein Coding	54	GC05M063960	4.54	https://www.genecards.org/cgi-bin/carddisp.pl?gene=HTR1A
MIF	Macrophage Migration Inhibitory Factor	Protein Coding	55	GC22P023894	4.52	https://www.genecards.org/cgi-bin/carddisp.pl?gene=MIF
HTR2B	5-Hydroxytryptamine Receptor 2B	Protein Coding	48	GC02M231108	4.52	https://www.genecards.org/cgi-bin/carddisp.pl?gene=HTR2B
MT-RNR1	Mitochondrially Encoded 12S RRNA	RNA Gene	16	GCMTP000651	4.5	https://www.genecards.org/cgi-bin/carddisp.pl?gene=MT-RNR1
CDKN2B-AS1	CDKN2B Antisense RNA 1	RNA Gene	21	GC09P021994	4.49	https://www.genecards.org/cgi-bin/carddisp.pl?gene=CDKN2B-AS1
RAB28	RAB28, Member RAS Oncogene Family	Protein Coding	46	GC04M013296	4.49	https://www.genecards.org/cgi-bin/carddisp.pl?gene=RAB28
PDGFA	Platelet Derived Growth Factor Subunit A	Protein Coding	50	GC07M000497	4.47	https://www.genecards.org/cgi-bin/carddisp.pl?gene=PDGFA
MMP7	Matrix Metallopeptidase 7	Protein Coding	54	GC11M102425	4.47	https://www.genecards.org/cgi-bin/carddisp.pl?gene=MMP7
TRIB3	Tribbles Pseudokinase 3	Protein Coding	50	GC20P000361	4.45	https://www.genecards.org/cgi-bin/carddisp.pl?gene=TRIB3
GRB14	Growth Factor Receptor Bound Protein 14	Protein Coding	49	GC02M164492	4.45	https://www.genecards.org/cgi-bin/carddisp.pl?gene=GRB14
SRD5A1	Steroid 5 Alpha-Reductase 1	Protein Coding	50	GC05P006633	4.45	https://www.genecards.org/cgi-bin/carddisp.pl?gene=SRD5A1
PID1	Phosphotyrosine Interaction Domain Containing 1	Protein Coding	40	GC02M228850	4.45	https://www.genecards.org/cgi-bin/carddisp.pl?gene=PID1
SERPINF2	Serpin Family F Member 2	Protein Coding	50	GC17P001742	4.44	https://www.genecards.org/cgi-bin/carddisp.pl?gene=SERPINF2
EHD1	EH Domain Containing 1	Protein Coding	48	GC11M064870	4.44	https://www.genecards.org/cgi-bin/carddisp.pl?gene=EHD1
DNAH5	Dynein Axonemal Heavy Chain 5	Protein Coding	46	GC05M013745	4.44	https://www.genecards.org/cgi-bin/carddisp.pl?gene=DNAH5
ERCC2	ERCC Excision Repair 2, TFIIH Core Complex Helicase Subunit	Protein Coding	53	GC19M045349	4.43	https://www.genecards.org/cgi-bin/carddisp.pl?gene=ERCC2
DDIT3	DNA Damage Inducible Transcript 3	Protein Coding	51	GC12M057516	4.43	https://www.genecards.org/cgi-bin/carddisp.pl?gene=DDIT3
RET	Ret Proto-Oncogene	Protein Coding	60	GC10P043040	4.42	https://www.genecards.org/cgi-bin/carddisp.pl?gene=RET
MAP3K8	Mitogen-Activated Protein Kinase Kinase Kinase 8	Protein Coding	54	GC10P030458	4.41	https://www.genecards.org/cgi-bin/carddisp.pl?gene=MAP3K8
GHRLOS	Ghrelin Opposite Strand/Antisense RNA	RNA Gene	16	GC03P010705	4.41	https://www.genecards.org/cgi-bin/carddisp.pl?gene=GHRLOS
SMARCA2	SWI/SNF Related, Matrix Associated, Actin Dependent Regulator Of Chromatin, Subfamily A, Member 2	Protein Coding	56	GC09P002005	4.41	https://www.genecards.org/cgi-bin/carddisp.pl?gene=SMARCA2
SI	Sucrase-Isomaltase	Protein Coding	50	GC03M164978	4.4	https://www.genecards.org/cgi-bin/carddisp.pl?gene=SI
GRN	Granulin Precursor	Protein Coding	53	GC17P044345	4.4	https://www.genecards.org/cgi-bin/carddisp.pl?gene=GRN
TYMP	Thymidine Phosphorylase	Protein Coding	53	GC22M050525	4.4	https://www.genecards.org/cgi-bin/carddisp.pl?gene=TYMP
FOXA2	Forkhead Box A2	Protein Coding	50	GC20M022581	4.39	https://www.genecards.org/cgi-bin/carddisp.pl?gene=FOXA2
SLC4A5	Solute Carrier Family 4 Member 5	Protein Coding	47	GC02M074217	4.39	https://www.genecards.org/cgi-bin/carddisp.pl?gene=SLC4A5
MIAT	Myocardial Infarction Associated Transcript	RNA Gene	25	GC22P026646	4.38	https://www.genecards.org/cgi-bin/carddisp.pl?gene=MIAT
MLN	Motilin	Protein Coding	41	GC06M033762	4.38	https://www.genecards.org/cgi-bin/carddisp.pl?gene=MLN
ACOT11	Acyl-CoA Thioesterase 11	Protein Coding	42	GC01P054542	4.34	https://www.genecards.org/cgi-bin/carddisp.pl?gene=ACOT11
ITGB3	Integrin Subunit Beta 3	Protein Coding	56	GC17P047254	4.34	https://www.genecards.org/cgi-bin/carddisp.pl?gene=ITGB3
IL13	Interleukin 13	Protein Coding	50	GC05P132656	4.34	https://www.genecards.org/cgi-bin/carddisp.pl?gene=IL13
ANGPTL6	Angiopoietin Like 6	Protein Coding	46	GC19M010092	4.34	https://www.genecards.org/cgi-bin/carddisp.pl?gene=ANGPTL6
APOC2	Apolipoprotein C2	Protein Coding	51	GC19P044945	4.32	https://www.genecards.org/cgi-bin/carddisp.pl?gene=APOC2
BCDIN3D	BCDIN3 Domain Containing RNA Methyltransferase	Protein Coding	39	GC12M049839	4.32	https://www.genecards.org/cgi-bin/carddisp.pl?gene=BCDIN3D
LGALS1	Galectin 1	Protein Coding	49	GC22P037675	4.31	https://www.genecards.org/cgi-bin/carddisp.pl?gene=LGALS1
P4HB	Prolyl 4-Hydroxylase Subunit Beta	Protein Coding	56	GC17M081843	4.31	https://www.genecards.org/cgi-bin/carddisp.pl?gene=P4HB
DNAI1	Dynein Axonemal Intermediate Chain 1	Protein Coding	47	GC09P034457	4.31	https://www.genecards.org/cgi-bin/carddisp.pl?gene=DNAI1
IQCC	IQ Motif Containing C	Protein Coding	38	GC01P032205	4.31	https://www.genecards.org/cgi-bin/carddisp.pl?gene=IQCC
FGF1	Fibroblast Growth Factor 1	Protein Coding	54	GC05M142555	4.31	https://www.genecards.org/cgi-bin/carddisp.pl?gene=FGF1
HMGB1	High Mobility Group Box 1	Protein Coding	50	GC13M030456	4.3	https://www.genecards.org/cgi-bin/carddisp.pl?gene=HMGB1
WNT10B	Wnt Family Member 10B	Protein Coding	55	GC12M048965	4.29	https://www.genecards.org/cgi-bin/carddisp.pl?gene=WNT10B
PTPN11	Protein Tyrosine Phosphatase Non-Receptor Type 11	Protein Coding	58	GC12P112418	4.29	https://www.genecards.org/cgi-bin/carddisp.pl?gene=PTPN11
SMARCB1	SWI/SNF Related, Matrix Associated, Actin Dependent Regulator Of Chromatin, Subfamily B, Member 1	Protein Coding	51	GC22P023786	4.27	https://www.genecards.org/cgi-bin/carddisp.pl?gene=SMARCB1
SMARCE1	SWI/SNF Related, Matrix Associated, Actin Dependent Regulator Of Chromatin, Subfamily E, Member 1	Protein Coding	51	GC17M040624	4.27	https://www.genecards.org/cgi-bin/carddisp.pl?gene=SMARCE1
BMIQ10	Obesity, Susceptibility To, On Chromosome 10q	Genetic Locus	3	GC00U936552	4.27	https://www.genecards.org/cgi-bin/carddisp.pl?gene=BMIQ10
APOH	Apolipoprotein H	Protein Coding	50	GC17M066212	4.27	https://www.genecards.org/cgi-bin/carddisp.pl?gene=APOH
ARNTL	Aryl Hydrocarbon Receptor Nuclear Translocator Like	Protein Coding	48	GC11P013276	4.26	https://www.genecards.org/cgi-bin/carddisp.pl?gene=ARNTL
TNFRSF1A	TNF Receptor Superfamily Member 1A	Protein Coding	56	GC12M006308	4.26	https://www.genecards.org/cgi-bin/carddisp.pl?gene=TNFRSF1A
TTC21B	Tetratricopeptide Repeat Domain 21B	Protein Coding	43	GC02M165905	4.25	https://www.genecards.org/cgi-bin/carddisp.pl?gene=TTC21B
PTX3	Pentraxin 3	Protein Coding	48	GC03P157436	4.24	https://www.genecards.org/cgi-bin/carddisp.pl?gene=PTX3
KIT	KIT Proto-Oncogene, Receptor Tyrosine Kinase	Protein Coding	59	GC04P054657	4.23	https://www.genecards.org/cgi-bin/carddisp.pl?gene=KIT
KRT7	Keratin 7	Protein Coding	48	GC12P052232	4.23	https://www.genecards.org/cgi-bin/carddisp.pl?gene=KRT7
FN1	Fibronectin 1	Protein Coding	56	GC02M215360	4.22	https://www.genecards.org/cgi-bin/carddisp.pl?gene=FN1
MOGAT2	Monoacylglycerol O-Acyltransferase 2	Protein Coding	44	GC11P075717	4.22	https://www.genecards.org/cgi-bin/carddisp.pl?gene=MOGAT2
GFAP	Glial Fibrillary Acidic Protein	Protein Coding	54	GC17M044905	4.22	https://www.genecards.org/cgi-bin/carddisp.pl?gene=GFAP
TWIST1	Twist Family BHLH Transcription Factor 1	Protein Coding	52	GC07M019020	4.22	https://www.genecards.org/cgi-bin/carddisp.pl?gene=TWIST1
XDH	Xanthine Dehydrogenase	Protein Coding	54	GC02M031294	4.22	https://www.genecards.org/cgi-bin/carddisp.pl?gene=XDH
ACHE	Acetylcholinesterase (Cartwright Blood Group)	Protein Coding	52	GC07M100889	4.21	https://www.genecards.org/cgi-bin/carddisp.pl?gene=ACHE
SULT1A3	Sulfotransferase Family 1A Member 3	Protein Coding	44	GC16P030199	4.21	https://www.genecards.org/cgi-bin/carddisp.pl?gene=SULT1A3
IGFBP5	Insulin Like Growth Factor Binding Protein 5	Protein Coding	48	GC02M216672	4.2	https://www.genecards.org/cgi-bin/carddisp.pl?gene=IGFBP5
BHMT	Betaine--Homocysteine S-Methyltransferase	Protein Coding	48	GC05P079111	4.2	https://www.genecards.org/cgi-bin/carddisp.pl?gene=BHMT
VIP	Vasoactive Intestinal Peptide	Protein Coding	50	GC06P152750	4.19	https://www.genecards.org/cgi-bin/carddisp.pl?gene=VIP
BCL2L1	BCL2 Like 1	Protein Coding	54	GC20M031664	4.19	https://www.genecards.org/cgi-bin/carddisp.pl?gene=BCL2L1
AGPAT2	1-Acylglycerol-3-Phosphate O-Acyltransferase 2	Protein Coding	51	GC09M136673	4.19	https://www.genecards.org/cgi-bin/carddisp.pl?gene=AGPAT2
LEPROTL1	Leptin Receptor Overlapping Transcript Like 1	Protein Coding	41	GC08P030095	4.19	https://www.genecards.org/cgi-bin/carddisp.pl?gene=LEPROTL1
MACROD2	Mono-ADP Ribosylhydrolase 2	Protein Coding	42	GC20P013925	4.19	https://www.genecards.org/cgi-bin/carddisp.pl?gene=MACROD2
PRKCZ	Protein Kinase C Zeta	Protein Coding	55	GC01P002050	4.18	https://www.genecards.org/cgi-bin/carddisp.pl?gene=PRKCZ
RPS27A	Ribosomal Protein S27a	Protein Coding	50	GC02P055231	4.18	https://www.genecards.org/cgi-bin/carddisp.pl?gene=RPS27A
MYH9	Myosin Heavy Chain 9	Protein Coding	55	GC22M036281	4.17	https://www.genecards.org/cgi-bin/carddisp.pl?gene=MYH9
RXRA	Retinoid X Receptor Alpha	Protein Coding	56	GC09P134317	4.17	https://www.genecards.org/cgi-bin/carddisp.pl?gene=RXRA
BIRC5	Baculoviral IAP Repeat Containing 5	Protein Coding	53	GC17P078214	4.17	https://www.genecards.org/cgi-bin/carddisp.pl?gene=BIRC5
ABHD5	Abhydrolase Domain Containing 5	Protein Coding	51	GC03P043707	4.17	https://www.genecards.org/cgi-bin/carddisp.pl?gene=ABHD5
SLC6A2	Solute Carrier Family 6 Member 2	Protein Coding	55	GC16P055656	4.16	https://www.genecards.org/cgi-bin/carddisp.pl?gene=SLC6A2
KDR	Kinase Insert Domain Receptor	Protein Coding	60	GC04M055078	4.15	https://www.genecards.org/cgi-bin/carddisp.pl?gene=KDR
TNFSF10	TNF Superfamily Member 10	Protein Coding	53	GC03M172505	4.15	https://www.genecards.org/cgi-bin/carddisp.pl?gene=TNFSF10
CA9	Carbonic Anhydrase 9	Protein Coding	51	GC09P035673	4.15	https://www.genecards.org/cgi-bin/carddisp.pl?gene=CA9
TF	Transferrin	Protein Coding	56	GC03P133663	4.14	https://www.genecards.org/cgi-bin/carddisp.pl?gene=TF
APP	Amyloid Beta Precursor Protein	Protein Coding	57	GC21M025880	4.14	https://www.genecards.org/cgi-bin/carddisp.pl?gene=APP
GAPDH	Glyceraldehyde-3-Phosphate Dehydrogenase	Protein Coding	54	GC12P006533	4.14	https://www.genecards.org/cgi-bin/carddisp.pl?gene=GAPDH
CGB5	Chorionic Gonadotropin Subunit Beta 5	Protein Coding	36	GC19P049043	4.13	https://www.genecards.org/cgi-bin/carddisp.pl?gene=CGB5
VEGFC	Vascular Endothelial Growth Factor C	Protein Coding	53	GC04M176683	4.13	https://www.genecards.org/cgi-bin/carddisp.pl?gene=VEGFC
CELSR1	Cadherin EGF LAG Seven-Pass G-Type Receptor 1	Protein Coding	47	GC22M046360	4.13	https://www.genecards.org/cgi-bin/carddisp.pl?gene=CELSR1
GC	GC Vitamin D Binding Protein	Protein Coding	49	GC04M071741	4.13	https://www.genecards.org/cgi-bin/carddisp.pl?gene=GC
CLU	Clusterin	Protein Coding	53	GC08M027596	4.13	https://www.genecards.org/cgi-bin/carddisp.pl?gene=CLU
PCK1	Phosphoenolpyruvate Carboxykinase 1	Protein Coding	54	GC20P057561	4.12	https://www.genecards.org/cgi-bin/carddisp.pl?gene=PCK1
FLNA	Filamin A	Protein Coding	54	GC0XM154348	4.12	https://www.genecards.org/cgi-bin/carddisp.pl?gene=FLNA
EXOC7	Exocyst Complex Component 7	Protein Coding	46	GC17M076080	4.12	https://www.genecards.org/cgi-bin/carddisp.pl?gene=EXOC7
PLAUR	Plasminogen Activator, Urokinase Receptor	Protein Coding	51	GC19M043646	4.11	https://www.genecards.org/cgi-bin/carddisp.pl?gene=PLAUR
MTR	5-Methyltetrahydrofolate-Homocysteine Methyltransferase	Protein Coding	53	GC01P236795	4.1	https://www.genecards.org/cgi-bin/carddisp.pl?gene=MTR
LGR4	Leucine Rich Repeat Containing G Protein-Coupled Receptor 4	Protein Coding	45	GC11M027345	4.1	https://www.genecards.org/cgi-bin/carddisp.pl?gene=LGR4
BAX	BCL2 Associated X, Apoptosis Regulator	Protein Coding	54	GC19P048954	4.08	https://www.genecards.org/cgi-bin/carddisp.pl?gene=BAX
ATP6AP2	ATPase H+ Transporting Accessory Protein 2	Protein Coding	50	GC0XP040582	4.08	https://www.genecards.org/cgi-bin/carddisp.pl?gene=ATP6AP2
PIK3CB	Phosphatidylinositol-4,5-Bisphosphate 3-Kinase Catalytic Subunit Beta	Protein Coding	54	GC03M138652	4.07	https://www.genecards.org/cgi-bin/carddisp.pl?gene=PIK3CB
ASAH1	N-Acylsphingosine Amidohydrolase 1	Protein Coding	53	GC08M017958	4.07	https://www.genecards.org/cgi-bin/carddisp.pl?gene=ASAH1
MUC1	Mucin 1, Cell Surface Associated	Protein Coding	54	GC01M155158	4.06	https://www.genecards.org/cgi-bin/carddisp.pl?gene=MUC1
XIST	X Inactive Specific Transcript	RNA Gene	25	GC0XM073820	4.06	https://www.genecards.org/cgi-bin/carddisp.pl?gene=XIST
FOXM1	Forkhead Box M1	Protein Coding	50	GC12M002857	4.06	https://www.genecards.org/cgi-bin/carddisp.pl?gene=FOXM1
NAALADL2	N-Acetylated Alpha-Linked Acidic Dipeptidase Like 2	Protein Coding	41	GC03P174438	4.06	https://www.genecards.org/cgi-bin/carddisp.pl?gene=NAALADL2
FOS	Fos Proto-Oncogene, AP-1 Transcription Factor Subunit	Protein Coding	57	GC14P075278	4.05	https://www.genecards.org/cgi-bin/carddisp.pl?gene=FOS
FABP3	Fatty Acid Binding Protein 3	Protein Coding	50	GC01M031365	4.05	https://www.genecards.org/cgi-bin/carddisp.pl?gene=FABP3
NPC1	NPC Intracellular Cholesterol Transporter 1	Protein Coding	54	GC18M023506	4.04	https://www.genecards.org/cgi-bin/carddisp.pl?gene=NPC1
CDX2	Caudal Type Homeobox 2	Protein Coding	49	GC13M027962	4.04	https://www.genecards.org/cgi-bin/carddisp.pl?gene=CDX2
CP	Ceruloplasmin	Protein Coding	54	GC03M149162	4.04	https://www.genecards.org/cgi-bin/carddisp.pl?gene=CP
OLR1	Oxidized Low Density Lipoprotein Receptor 1	Protein Coding	50	GC12M012631	4.03	https://www.genecards.org/cgi-bin/carddisp.pl?gene=OLR1
MGAM	Maltase-Glucoamylase	Protein Coding	48	GC07P144396	4.03	https://www.genecards.org/cgi-bin/carddisp.pl?gene=MGAM
CCND2	Cyclin D2	Protein Coding	56	GC12P006034	4.03	https://www.genecards.org/cgi-bin/carddisp.pl?gene=CCND2
VEGFD	Vascular Endothelial Growth Factor D	Protein Coding	39	GC0XM015345	4.03	https://www.genecards.org/cgi-bin/carddisp.pl?gene=VEGFD
TNKS	Tankyrase	Protein Coding	50	GC08P009555	4.02	https://www.genecards.org/cgi-bin/carddisp.pl?gene=TNKS
SLC5A2	Solute Carrier Family 5 Member 2	Protein Coding	53	GC16P031494	4.02	https://www.genecards.org/cgi-bin/carddisp.pl?gene=SLC5A2
HADHA	Hydroxyacyl-CoA Dehydrogenase Trifunctional Multienzyme Complex Subunit Alpha	Protein Coding	53	GC02M026190	3.99	https://www.genecards.org/cgi-bin/carddisp.pl?gene=HADHA
INVS	Inversin	Protein Coding	50	GC09P100099	3.99	https://www.genecards.org/cgi-bin/carddisp.pl?gene=INVS
BANF1	Barrier To Autointegration Factor 1	Protein Coding	48	GC11P066019	3.99	https://www.genecards.org/cgi-bin/carddisp.pl?gene=BANF1
LHX4	LIM Homeobox 4	Protein Coding	46	GC01P180230	3.99	https://www.genecards.org/cgi-bin/carddisp.pl?gene=LHX4
GTPBP4	GTP Binding Protein 4	Protein Coding	43	GC10P000988	3.99	https://www.genecards.org/cgi-bin/carddisp.pl?gene=GTPBP4
MYRF	Myelin Regulatory Factor	Protein Coding	39	GC11P061753	3.99	https://www.genecards.org/cgi-bin/carddisp.pl?gene=MYRF
HOTAIR	HOX Transcript Antisense RNA	RNA Gene	26	GC12M053962	3.99	https://www.genecards.org/cgi-bin/carddisp.pl?gene=HOTAIR
UCA1	Urothelial Cancer Associated 1	RNA Gene	23	GC19P015828	3.99	https://www.genecards.org/cgi-bin/carddisp.pl?gene=UCA1
CCAT1	Colon Cancer Associated Transcript 1	RNA Gene	17	GC08M127207	3.99	https://www.genecards.org/cgi-bin/carddisp.pl?gene=CCAT1
ALMS1P1	ALMS1 Pseudogene 1	Pseudogene	17	GC02P073644	3.99	https://www.genecards.org/cgi-bin/carddisp.pl?gene=ALMS1P1
ALMS1-IT1	ALMS1 Intronic Transcript 1	RNA Gene	13	GC02P073456	3.99	https://www.genecards.org/cgi-bin/carddisp.pl?gene=ALMS1-IT1
ENSG00000251569		Protein Coding	12	GC02P169479	3.99	https://www.genecards.org/cgi-bin/carddisp.pl?gene=ENSG00000251569
LOC105373021	Uncharacterized LOC105373021	RNA Gene	6	GC22P036704	3.99	https://www.genecards.org/cgi-bin/carddisp.pl?gene=LOC105373021
LOC105374804	Uncharacterized LOC105374804	RNA Gene	5	GC02M073352	3.99	https://www.genecards.org/cgi-bin/carddisp.pl?gene=LOC105374804
LOC105371841	Uncharacterized LOC105371841	RNA Gene	5	GC17P058219	3.99	https://www.genecards.org/cgi-bin/carddisp.pl?gene=LOC105371841
LOC107986083	Uncharacterized LOC107986083	RNA Gene	3	GC03U902954	3.99	https://www.genecards.org/cgi-bin/carddisp.pl?gene=LOC107986083
AFP	Alpha Fetoprotein	Protein Coding	52	GC04P073431	3.99	https://www.genecards.org/cgi-bin/carddisp.pl?gene=AFP
TNMD	Tenomodulin	Protein Coding	39	GC0XP100584	3.98	https://www.genecards.org/cgi-bin/carddisp.pl?gene=TNMD
LYPLAL1	Lysophospholipase Like 1	Protein Coding	42	GC01P219173	3.98	https://www.genecards.org/cgi-bin/carddisp.pl?gene=LYPLAL1
IFNA1	Interferon Alpha 1	Protein Coding	45	GC09P021461	3.96	https://www.genecards.org/cgi-bin/carddisp.pl?gene=IFNA1
LOC109623489	Insulin Repeat Instability Region	Biological Region	3	GC11U902967	3.96	https://www.genecards.org/cgi-bin/carddisp.pl?gene=LOC109623489
FCER1A	Fc Fragment Of IgE Receptor Ia	Protein Coding	50	GC01P159259	3.95	https://www.genecards.org/cgi-bin/carddisp.pl?gene=FCER1A
CGB3	Chorionic Gonadotropin Subunit Beta 3	Protein Coding	35	GC19M049024	3.95	https://www.genecards.org/cgi-bin/carddisp.pl?gene=CGB3
ALPL	Alkaline Phosphatase, Biomineralization Associated	Protein Coding	57	GC01P021508	3.94	https://www.genecards.org/cgi-bin/carddisp.pl?gene=ALPL
SERPINA6	Serpin Family A Member 6	Protein Coding	50	GC14M094305	3.94	https://www.genecards.org/cgi-bin/carddisp.pl?gene=SERPINA6
POMT2	Protein O-Mannosyltransferase 2	Protein Coding	50	GC14M077274	3.93	https://www.genecards.org/cgi-bin/carddisp.pl?gene=POMT2
FOXF1	Forkhead Box F1	Protein Coding	48	GC16P086510	3.93	https://www.genecards.org/cgi-bin/carddisp.pl?gene=FOXF1
PRKCA	Protein Kinase C Alpha	Protein Coding	57	GC17P066302	3.92	https://www.genecards.org/cgi-bin/carddisp.pl?gene=PRKCA
PAPPA	Pappalysin 1	Protein Coding	47	GC09P116162	3.92	https://www.genecards.org/cgi-bin/carddisp.pl?gene=PAPPA
ANGPT2	Angiopoietin 2	Protein Coding	50	GC08M006499	3.91	https://www.genecards.org/cgi-bin/carddisp.pl?gene=ANGPT2
TIMP3	TIMP Metallopeptidase Inhibitor 3	Protein Coding	51	GC22P032800	3.91	https://www.genecards.org/cgi-bin/carddisp.pl?gene=TIMP3
INHBB	Inhibin Subunit Beta B	Protein Coding	48	GC02P120347	3.91	https://www.genecards.org/cgi-bin/carddisp.pl?gene=INHBB
HTR3A	5-Hydroxytryptamine Receptor 3A	Protein Coding	53	GC11P113974	3.91	https://www.genecards.org/cgi-bin/carddisp.pl?gene=HTR3A
ADAM17	ADAM Metallopeptidase Domain 17	Protein Coding	57	GC02M009580	3.9	https://www.genecards.org/cgi-bin/carddisp.pl?gene=ADAM17
GPC4	Glypican 4	Protein Coding	52	GC0XM133300	3.9	https://www.genecards.org/cgi-bin/carddisp.pl?gene=GPC4
CYP2C9	Cytochrome P450 Family 2 Subfamily C Member 9	Protein Coding	56	GC10P094938	3.89	https://www.genecards.org/cgi-bin/carddisp.pl?gene=CYP2C9
NRXN3	Neurexin 3	Protein Coding	47	GC14P078021	3.89	https://www.genecards.org/cgi-bin/carddisp.pl?gene=NRXN3
CCNA2	Cyclin A2	Protein Coding	51	GC04M121816	3.87	https://www.genecards.org/cgi-bin/carddisp.pl?gene=CCNA2
FBN1	Fibrillin 1	Protein Coding	51	GC15M048408	3.87	https://www.genecards.org/cgi-bin/carddisp.pl?gene=FBN1
SCARB1	Scavenger Receptor Class B Member 1	Protein Coding	51	GC12M124776	3.86	https://www.genecards.org/cgi-bin/carddisp.pl?gene=SCARB1
ASPA	Aspartoacylase	Protein Coding	51	GC17P003472	3.86	https://www.genecards.org/cgi-bin/carddisp.pl?gene=ASPA
SGK1	Serum/Glucocorticoid Regulated Kinase 1	Protein Coding	55	GC06M134169	3.86	https://www.genecards.org/cgi-bin/carddisp.pl?gene=SGK1
IL2RA	Interleukin 2 Receptor Subunit Alpha	Protein Coding	57	GC10M006010	3.86	https://www.genecards.org/cgi-bin/carddisp.pl?gene=IL2RA
PON2	Paraoxonase 2	Protein Coding	49	GC07M095404	3.85	https://www.genecards.org/cgi-bin/carddisp.pl?gene=PON2
ALDH2	Aldehyde Dehydrogenase 2 Family Member	Protein Coding	56	GC12P111766	3.85	https://www.genecards.org/cgi-bin/carddisp.pl?gene=ALDH2
SFRP5	Secreted Frizzled Related Protein 5	Protein Coding	45	GC10M097766	3.84	https://www.genecards.org/cgi-bin/carddisp.pl?gene=SFRP5
CYP2A6	Cytochrome P450 Family 2 Subfamily A Member 6	Protein Coding	54	GC19M040843	3.84	https://www.genecards.org/cgi-bin/carddisp.pl?gene=CYP2A6
IGFBP4	Insulin Like Growth Factor Binding Protein 4	Protein Coding	48	GC17P040443	3.84	https://www.genecards.org/cgi-bin/carddisp.pl?gene=IGFBP4
CAV1	Caveolin 1	Protein Coding	54	GC07P116524	3.84	https://www.genecards.org/cgi-bin/carddisp.pl?gene=CAV1
TRPV4	Transient Receptor Potential Cation Channel Subfamily V Member 4	Protein Coding	56	GC12M109783	3.84	https://www.genecards.org/cgi-bin/carddisp.pl?gene=TRPV4
MKI67	Marker Of Proliferation Ki-67	Protein Coding	48	GC10M128096	3.84	https://www.genecards.org/cgi-bin/carddisp.pl?gene=MKI67
LINC-ROR	Long Intergenic Non-Protein Coding RNA, Regulator Of Reprogramming	RNA Gene	17	GC18M057054	3.83	https://www.genecards.org/cgi-bin/carddisp.pl?gene=LINC-ROR
ATRN	Attractin	Protein Coding	42	GC20P003451	3.81	https://www.genecards.org/cgi-bin/carddisp.pl?gene=ATRN
CISH	Cytokine Inducible SH2 Containing Protein	Protein Coding	51	GC03M050618	3.81	https://www.genecards.org/cgi-bin/carddisp.pl?gene=CISH
GRB10	Growth Factor Receptor Bound Protein 10	Protein Coding	49	GC07M050590	3.81	https://www.genecards.org/cgi-bin/carddisp.pl?gene=GRB10
MIR193B	MicroRNA 193b	RNA Gene	21	GC16P014307	3.81	https://www.genecards.org/cgi-bin/carddisp.pl?gene=MIR193B
SERPINA1	Serpin Family A Member 1	Protein Coding	56	GC14M094376	3.8	https://www.genecards.org/cgi-bin/carddisp.pl?gene=SERPINA1
CDK6	Cyclin Dependent Kinase 6	Protein Coding	60	GC07M092604	3.79	https://www.genecards.org/cgi-bin/carddisp.pl?gene=CDK6
ACAN	Aggrecan	Protein Coding	51	GC15P088817	3.79	https://www.genecards.org/cgi-bin/carddisp.pl?gene=ACAN
PDE3B	Phosphodiesterase 3B	Protein Coding	51	GC11P014621	3.79	https://www.genecards.org/cgi-bin/carddisp.pl?gene=PDE3B
IRX5	Iroquois Homeobox 5	Protein Coding	45	GC16P054930	3.79	https://www.genecards.org/cgi-bin/carddisp.pl?gene=IRX5
KLF4	Kruppel Like Factor 4	Protein Coding	52	GC09M107484	3.77	https://www.genecards.org/cgi-bin/carddisp.pl?gene=KLF4
DACT1	Dishevelled Binding Antagonist Of Beta Catenin 1	Protein Coding	45	GC14P058633	3.77	https://www.genecards.org/cgi-bin/carddisp.pl?gene=DACT1
MT-TL1	Mitochondrially Encoded TRNA-Leu (UUA/G) 1	RNA Gene	16	GCMTP003232	3.77	https://www.genecards.org/cgi-bin/carddisp.pl?gene=MT-TL1
G6PC	Glucose-6-Phosphatase Catalytic Subunit	Protein Coding	51	GC17P042900	3.77	https://www.genecards.org/cgi-bin/carddisp.pl?gene=G6PC
RMST	Rhabdomyosarcoma 2 Associated Transcript	RNA Gene	21	GC12P097431	3.76	https://www.genecards.org/cgi-bin/carddisp.pl?gene=RMST
TSHR	Thyroid Stimulating Hormone Receptor	Protein Coding	53	GC14P080954	3.76	https://www.genecards.org/cgi-bin/carddisp.pl?gene=TSHR
SLC19A1	Solute Carrier Family 19 Member 1	Protein Coding	53	GC21M045493	3.75	https://www.genecards.org/cgi-bin/carddisp.pl?gene=SLC19A1
ATP1A2	ATPase Na+/K+ Transporting Subunit Alpha 2	Protein Coding	54	GC01P160085	3.75	https://www.genecards.org/cgi-bin/carddisp.pl?gene=ATP1A2
HOXA11-AS	HOXA11 Antisense RNA	RNA Gene	20	GC07P027184	3.73	https://www.genecards.org/cgi-bin/carddisp.pl?gene=HOXA11-AS
DNMT1	DNA Methyltransferase 1	Protein Coding	57	GC19M010133	3.73	https://www.genecards.org/cgi-bin/carddisp.pl?gene=DNMT1
IGFBP6	Insulin Like Growth Factor Binding Protein 6	Protein Coding	48	GC12P053097	3.73	https://www.genecards.org/cgi-bin/carddisp.pl?gene=IGFBP6
IL7	Interleukin 7	Protein Coding	46	GC08M078689	3.73	https://www.genecards.org/cgi-bin/carddisp.pl?gene=IL7
KDM3A	Lysine Demethylase 3A	Protein Coding	46	GC02P086440	3.72	https://www.genecards.org/cgi-bin/carddisp.pl?gene=KDM3A
SAA1	Serum Amyloid A1	Protein Coding	48	GC11P018267	3.71	https://www.genecards.org/cgi-bin/carddisp.pl?gene=SAA1
BMPR1A	Bone Morphogenetic Protein Receptor Type 1A	Protein Coding	57	GC10P086756	3.71	https://www.genecards.org/cgi-bin/carddisp.pl?gene=BMPR1A
NQO1	NAD(P)H Quinone Dehydrogenase 1	Protein Coding	56	GC16M069706	3.71	https://www.genecards.org/cgi-bin/carddisp.pl?gene=NQO1
NEUROG3	Neurogenin 3	Protein Coding	47	GC10M069571	3.71	https://www.genecards.org/cgi-bin/carddisp.pl?gene=NEUROG3
ATP10A	ATPase Phospholipid Transporting 10A (Putative)	Protein Coding	45	GC15M025666	3.7	https://www.genecards.org/cgi-bin/carddisp.pl?gene=ATP10A
PKD2	Polycystin 2, Transient Receptor Potential Cation Channel	Protein Coding	53	GC04P088007	3.69	https://www.genecards.org/cgi-bin/carddisp.pl?gene=PKD2
CEP170	Centrosomal Protein 170	Protein Coding	44	GC01M243124	3.69	https://www.genecards.org/cgi-bin/carddisp.pl?gene=CEP170
B4GALT5	Beta-1,4-Galactosyltransferase 5	Protein Coding	46	GC20M049632	3.68	https://www.genecards.org/cgi-bin/carddisp.pl?gene=B4GALT5
MSH2	MutS Homolog 2	Protein Coding	54	GC02P047402	3.68	https://www.genecards.org/cgi-bin/carddisp.pl?gene=MSH2
NPPC	Natriuretic Peptide C	Protein Coding	47	GC02M231921	3.68	https://www.genecards.org/cgi-bin/carddisp.pl?gene=NPPC
NBN	Nibrin	Protein Coding	54	GC08M089933	3.68	https://www.genecards.org/cgi-bin/carddisp.pl?gene=NBN
MYH7	Myosin Heavy Chain 7	Protein Coding	54	GC14M023412	3.68	https://www.genecards.org/cgi-bin/carddisp.pl?gene=MYH7
SCRIB	Scribble Planar Cell Polarity Protein	Protein Coding	47	GC08M143791	3.68	https://www.genecards.org/cgi-bin/carddisp.pl?gene=SCRIB
MIR23A	MicroRNA 23a	RNA Gene	21	GC19M013954	3.68	https://www.genecards.org/cgi-bin/carddisp.pl?gene=MIR23A
MIR23B	MicroRNA 23b	RNA Gene	20	GC09P095085	3.68	https://www.genecards.org/cgi-bin/carddisp.pl?gene=MIR23B
MIR32	MicroRNA 32	RNA Gene	20	GC09M109046	3.68	https://www.genecards.org/cgi-bin/carddisp.pl?gene=MIR32
IL18R1	Interleukin 18 Receptor 1	Protein Coding	49	GC02P102345	3.67	https://www.genecards.org/cgi-bin/carddisp.pl?gene=IL18R1
RETSAT	Retinol Saturase	Protein Coding	44	GC02M085344	3.67	https://www.genecards.org/cgi-bin/carddisp.pl?gene=RETSAT
AKR1B1	Aldo-Keto Reductase Family 1 Member B	Protein Coding	54	GC07M134442	3.66	https://www.genecards.org/cgi-bin/carddisp.pl?gene=AKR1B1
GFPT1	Glutamine--Fructose-6-Phosphate Transaminase 1	Protein Coding	52	GC02M069283	3.65	https://www.genecards.org/cgi-bin/carddisp.pl?gene=GFPT1
STS	Steroid Sulfatase	Protein Coding	51	GC0XP007147	3.65	https://www.genecards.org/cgi-bin/carddisp.pl?gene=STS
LGALS3	Galectin 3	Protein Coding	51	GC14P055124	3.65	https://www.genecards.org/cgi-bin/carddisp.pl?gene=LGALS3
FABP1	Fatty Acid Binding Protein 1	Protein Coding	50	GC02M088122	3.65	https://www.genecards.org/cgi-bin/carddisp.pl?gene=FABP1
RTN4	Reticulon 4	Protein Coding	51	GC02M054934	3.64	https://www.genecards.org/cgi-bin/carddisp.pl?gene=RTN4
CDON	Cell Adhesion Associated, Oncogene Regulated	Protein Coding	51	GC11M125955	3.64	https://www.genecards.org/cgi-bin/carddisp.pl?gene=CDON
OGT	O-Linked N-Acetylglucosamine (GlcNAc) Transferase	Protein Coding	51	GC0XP071534	3.64	https://www.genecards.org/cgi-bin/carddisp.pl?gene=OGT
KRTCAP3	Keratinocyte Associated Protein 3	Protein Coding	36	GC02P027407	3.64	https://www.genecards.org/cgi-bin/carddisp.pl?gene=KRTCAP3
CASC2	Cancer Susceptibility 2	RNA Gene	28	GC10P118046	3.64	https://www.genecards.org/cgi-bin/carddisp.pl?gene=CASC2
CYTOR	Cytoskeleton Regulator RNA	RNA Gene	17	GC02P087457	3.64	https://www.genecards.org/cgi-bin/carddisp.pl?gene=CYTOR
MIR152	MicroRNA 152	RNA Gene	21	GC17M048037	3.63	https://www.genecards.org/cgi-bin/carddisp.pl?gene=MIR152
CHGA	Chromogranin A	Protein Coding	48	GC14P092923	3.63	https://www.genecards.org/cgi-bin/carddisp.pl?gene=CHGA
ADH1B	Alcohol Dehydrogenase 1B (Class I), Beta Polypeptide	Protein Coding	50	GC04M099304	3.63	https://www.genecards.org/cgi-bin/carddisp.pl?gene=ADH1B
ROBO1	Roundabout Guidance Receptor 1	Protein Coding	50	GC03M078567	3.63	https://www.genecards.org/cgi-bin/carddisp.pl?gene=ROBO1
SULT1E1	Sulfotransferase Family 1E Member 1	Protein Coding	50	GC04M069841	3.63	https://www.genecards.org/cgi-bin/carddisp.pl?gene=SULT1E1
MAPK10	Mitogen-Activated Protein Kinase 10	Protein Coding	57	GC04M085990	3.62	https://www.genecards.org/cgi-bin/carddisp.pl?gene=MAPK10
AMH	Anti-Mullerian Hormone	Protein Coding	50	GC19P002251	3.62	https://www.genecards.org/cgi-bin/carddisp.pl?gene=AMH
FSHR	Follicle Stimulating Hormone Receptor	Protein Coding	54	GC02M048866	3.61	https://www.genecards.org/cgi-bin/carddisp.pl?gene=FSHR
LPXN	Leupaxin	Protein Coding	45	GC11M058777	3.61	https://www.genecards.org/cgi-bin/carddisp.pl?gene=LPXN
PRDM6	PR/SET Domain 6	Protein Coding	45	GC05P123035	3.61	https://www.genecards.org/cgi-bin/carddisp.pl?gene=PRDM6
TXNIP	Thioredoxin Interacting Protein	Protein Coding	45	GC01M145992	3.61	https://www.genecards.org/cgi-bin/carddisp.pl?gene=TXNIP
CRHR1	Corticotropin Releasing Hormone Receptor 1	Protein Coding	51	GC17P045784	3.61	https://www.genecards.org/cgi-bin/carddisp.pl?gene=CRHR1
NUDC	Nuclear Distribution C, Dynein Complex Regulator	Protein Coding	48	GC01P026932	3.6	https://www.genecards.org/cgi-bin/carddisp.pl?gene=NUDC
SDHB	Succinate Dehydrogenase Complex Iron Sulfur Subunit B	Protein Coding	54	GC01M017020	3.6	https://www.genecards.org/cgi-bin/carddisp.pl?gene=SDHB
CEL	Carboxyl Ester Lipase	Protein Coding	53	GC09P133061	3.59	https://www.genecards.org/cgi-bin/carddisp.pl?gene=CEL
HAMP	Hepcidin Antimicrobial Peptide	Protein Coding	49	GC19P037177	3.58	https://www.genecards.org/cgi-bin/carddisp.pl?gene=HAMP
TCN2	Transcobalamin 2	Protein Coding	50	GC22P030606	3.57	https://www.genecards.org/cgi-bin/carddisp.pl?gene=TCN2
TSC2	TSC Complex Subunit 2	Protein Coding	56	GC16P002323	3.56	https://www.genecards.org/cgi-bin/carddisp.pl?gene=TSC2
EGR1	Early Growth Response 1	Protein Coding	50	GC05P138465	3.56	https://www.genecards.org/cgi-bin/carddisp.pl?gene=EGR1
MAGI2	Membrane Associated Guanylate Kinase, WW And PDZ Domain Containing 2	Protein Coding	49	GC07M078017	3.56	https://www.genecards.org/cgi-bin/carddisp.pl?gene=MAGI2
ALKBH5	AlkB Homolog 5, RNA Demethylase	Protein Coding	39	GC17P018183	3.56	https://www.genecards.org/cgi-bin/carddisp.pl?gene=ALKBH5
ADRA2A	Adrenoceptor Alpha 2A	Protein Coding	53	GC10P111077	3.55	https://www.genecards.org/cgi-bin/carddisp.pl?gene=ADRA2A
AZGP1	Alpha-2-Glycoprotein 1, Zinc-Binding	Protein Coding	48	GC07M099967	3.55	https://www.genecards.org/cgi-bin/carddisp.pl?gene=AZGP1
MMP12	Matrix Metallopeptidase 12	Protein Coding	50	GC11M102862	3.54	https://www.genecards.org/cgi-bin/carddisp.pl?gene=MMP12
DLC1	DLC1 Rho GTPase Activating Protein	Protein Coding	51	GC08M013083	3.54	https://www.genecards.org/cgi-bin/carddisp.pl?gene=DLC1
CDH4	Cadherin 4	Protein Coding	48	GC20P061252	3.54	https://www.genecards.org/cgi-bin/carddisp.pl?gene=CDH4
RNF2	Ring Finger Protein 2	Protein Coding	48	GC01P185045	3.54	https://www.genecards.org/cgi-bin/carddisp.pl?gene=RNF2
MT-ND2	Mitochondrially Encoded NADH:Ubiquinone Oxidoreductase Core Subunit 2	Protein Coding	35	GCMTP004472	3.54	https://www.genecards.org/cgi-bin/carddisp.pl?gene=MT-ND2
AIF1	Allograft Inflammatory Factor 1	Protein Coding	45	GC06P032498	3.52	https://www.genecards.org/cgi-bin/carddisp.pl?gene=AIF1
MAP2K1	Mitogen-Activated Protein Kinase Kinase 1	Protein Coding	61	GC15P066386	3.52	https://www.genecards.org/cgi-bin/carddisp.pl?gene=MAP2K1
CKB	Creatine Kinase B	Protein Coding	52	GC14M103519	3.52	https://www.genecards.org/cgi-bin/carddisp.pl?gene=CKB
SCG3	Secretogranin III	Protein Coding	44	GC15P051681	3.51	https://www.genecards.org/cgi-bin/carddisp.pl?gene=SCG3
ZEB2	Zinc Finger E-Box Binding Homeobox 2	Protein Coding	54	GC02M144384	3.51	https://www.genecards.org/cgi-bin/carddisp.pl?gene=ZEB2
FH	Fumarate Hydratase	Protein Coding	53	GC01M241499	3.51	https://www.genecards.org/cgi-bin/carddisp.pl?gene=FH
RBBP6	RB Binding Protein 6, Ubiquitin Ligase	Protein Coding	45	GC16P024458	3.51	https://www.genecards.org/cgi-bin/carddisp.pl?gene=RBBP6
CRACR2B	Calcium Release Activated Channel Regulator 2B	Protein Coding	35	GC11P000859	3.51	https://www.genecards.org/cgi-bin/carddisp.pl?gene=CRACR2B
EPAS1	Endothelial PAS Domain Protein 1	Protein Coding	54	GC02P046293	3.5	https://www.genecards.org/cgi-bin/carddisp.pl?gene=EPAS1
PAX5	Paired Box 5	Protein Coding	53	GC09M036828	3.5	https://www.genecards.org/cgi-bin/carddisp.pl?gene=PAX5
MSRA	Methionine Sulfoxide Reductase A	Protein Coding	48	GC08P010054	3.5	https://www.genecards.org/cgi-bin/carddisp.pl?gene=MSRA
PCSK9	Proprotein Convertase Subtilisin/Kexin Type 9	Protein Coding	57	GC01P055039	3.49	https://www.genecards.org/cgi-bin/carddisp.pl?gene=PCSK9
SRC	SRC Proto-Oncogene, Non-Receptor Tyrosine Kinase	Protein Coding	59	GC20P037344	3.49	https://www.genecards.org/cgi-bin/carddisp.pl?gene=SRC
FURIN	Furin, Paired Basic Amino Acid Cleaving Enzyme	Protein Coding	54	GC15P090868	3.49	https://www.genecards.org/cgi-bin/carddisp.pl?gene=FURIN
MEF2A	Myocyte Enhancer Factor 2A	Protein Coding	53	GC15P099565	3.48	https://www.genecards.org/cgi-bin/carddisp.pl?gene=MEF2A
CCNB1	Cyclin B1	Protein Coding	53	GC05P069167	3.48	https://www.genecards.org/cgi-bin/carddisp.pl?gene=CCNB1
LYRM1	LYR Motif Containing 1	Protein Coding	39	GC16P020911	3.47	https://www.genecards.org/cgi-bin/carddisp.pl?gene=LYRM1
TEK	TEK Receptor Tyrosine Kinase	Protein Coding	57	GC09P027109	3.47	https://www.genecards.org/cgi-bin/carddisp.pl?gene=TEK
SHH	Sonic Hedgehog Signaling Molecule	Protein Coding	56	GC07M155799	3.46	https://www.genecards.org/cgi-bin/carddisp.pl?gene=SHH
IFI27	Interferon Alpha Inducible Protein 27	Protein Coding	43	GC14P094104	3.46	https://www.genecards.org/cgi-bin/carddisp.pl?gene=IFI27
TP53INP2	Tumor Protein P53 Inducible Nuclear Protein 2	Protein Coding	40	GC20P034704	3.45	https://www.genecards.org/cgi-bin/carddisp.pl?gene=TP53INP2
TLR1	Toll Like Receptor 1	Protein Coding	54	GC04M038797	3.45	https://www.genecards.org/cgi-bin/carddisp.pl?gene=TLR1
COMP	Cartilage Oligomeric Matrix Protein	Protein Coding	54	GC19M018754	3.44	https://www.genecards.org/cgi-bin/carddisp.pl?gene=COMP
ITGAV	Integrin Subunit Alpha V	Protein Coding	53	GC02P186589	3.44	https://www.genecards.org/cgi-bin/carddisp.pl?gene=ITGAV
NAT2	N-Acetyltransferase 2	Protein Coding	49	GC08P018391	3.44	https://www.genecards.org/cgi-bin/carddisp.pl?gene=NAT2
CLDN7	Claudin 7	Protein Coding	47	GC17M007259	3.44	https://www.genecards.org/cgi-bin/carddisp.pl?gene=CLDN7
RB1CC1	RB1 Inducible Coiled-Coil 1	Protein Coding	50	GC08M052622	3.44	https://www.genecards.org/cgi-bin/carddisp.pl?gene=RB1CC1
NPHS2	NPHS2 Stomatin Family Member, Podocin	Protein Coding	47	GC01M179519	3.44	https://www.genecards.org/cgi-bin/carddisp.pl?gene=NPHS2
PCDH15	Protocadherin Related 15	Protein Coding	46	GC10M053802	3.44	https://www.genecards.org/cgi-bin/carddisp.pl?gene=PCDH15
NPHP4	Nephrocystin 4	Protein Coding	45	GC01M005863	3.44	https://www.genecards.org/cgi-bin/carddisp.pl?gene=NPHP4
CFAP410	Cilia And Flagella Associated Protein 410	Protein Coding	35	GC21M044330	3.44	https://www.genecards.org/cgi-bin/carddisp.pl?gene=CFAP410
TFRC	Transferrin Receptor	Protein Coding	54	GC03M196027	3.43	https://www.genecards.org/cgi-bin/carddisp.pl?gene=TFRC
LRP2	LDL Receptor Related Protein 2	Protein Coding	53	GC02M169127	3.41	https://www.genecards.org/cgi-bin/carddisp.pl?gene=LRP2
PEX2	Peroxisomal Biogenesis Factor 2	Protein Coding	48	GC08M076980	3.41	https://www.genecards.org/cgi-bin/carddisp.pl?gene=PEX2
DRD3	Dopamine Receptor D3	Protein Coding	49	GC03M114128	3.4	https://www.genecards.org/cgi-bin/carddisp.pl?gene=DRD3
NPHS1	NPHS1 Adhesion Molecule, Nephrin	Protein Coding	51	GC19M035825	3.4	https://www.genecards.org/cgi-bin/carddisp.pl?gene=NPHS1
NF2	Neurofibromin 2	Protein Coding	55	GC22P029603	3.39	https://www.genecards.org/cgi-bin/carddisp.pl?gene=NF2
CYP11B1	Cytochrome P450 Family 11 Subfamily B Member 1	Protein Coding	53	GC08M142872	3.39	https://www.genecards.org/cgi-bin/carddisp.pl?gene=CYP11B1
CYP24A1	Cytochrome P450 Family 24 Subfamily A Member 1	Protein Coding	53	GC20M054153	3.39	https://www.genecards.org/cgi-bin/carddisp.pl?gene=CYP24A1
PHYH	Phytanoyl-CoA 2-Hydroxylase	Protein Coding	51	GC10M013277	3.39	https://www.genecards.org/cgi-bin/carddisp.pl?gene=PHYH
PPOX	Protoporphyrinogen Oxidase	Protein Coding	50	GC01P161167	3.39	https://www.genecards.org/cgi-bin/carddisp.pl?gene=PPOX
MYO7A	Myosin VIIA	Protein Coding	49	GC11P077128	3.39	https://www.genecards.org/cgi-bin/carddisp.pl?gene=MYO7A
HMMR	Hyaluronan Mediated Motility Receptor	Protein Coding	48	GC05P163480	3.39	https://www.genecards.org/cgi-bin/carddisp.pl?gene=HMMR
USH1C	USH1 Protein Network Component Harmonin	Protein Coding	48	GC11M017515	3.39	https://www.genecards.org/cgi-bin/carddisp.pl?gene=USH1C
XRCC3	X-Ray Repair Cross Complementing 3	Protein Coding	46	GC14M103697	3.39	https://www.genecards.org/cgi-bin/carddisp.pl?gene=XRCC3
TBXT	T-Box Transcription Factor T	Protein Coding	37	GC06M166158	3.39	https://www.genecards.org/cgi-bin/carddisp.pl?gene=TBXT
MIR451A	MicroRNA 451a	RNA Gene	18	GC17M028861	3.39	https://www.genecards.org/cgi-bin/carddisp.pl?gene=MIR451A
HDLCQ1	High Density Lipoprotein Cholesterol Level QTL 1	Genetic Locus	7	GC09U900262	3.39	https://www.genecards.org/cgi-bin/carddisp.pl?gene=HDLCQ1
AGTR2	Angiotensin II Receptor Type 2	Protein Coding	50	GC0XP116170	3.38	https://www.genecards.org/cgi-bin/carddisp.pl?gene=AGTR2
TPH1	Tryptophan Hydroxylase 1	Protein Coding	50	GC11M018040	3.37	https://www.genecards.org/cgi-bin/carddisp.pl?gene=TPH1
PTCH1	Patched 1	Protein Coding	57	GC09M095442	3.37	https://www.genecards.org/cgi-bin/carddisp.pl?gene=PTCH1
TBX15	T-Box 15	Protein Coding	47	GC01M118883	3.37	https://www.genecards.org/cgi-bin/carddisp.pl?gene=TBX15
ADCY9	Adenylate Cyclase 9	Protein Coding	51	GC16M003953	3.37	https://www.genecards.org/cgi-bin/carddisp.pl?gene=ADCY9
POC5	POC5 Centriolar Protein	Protein Coding	39	GC05M075674	3.37	https://www.genecards.org/cgi-bin/carddisp.pl?gene=POC5
PTH1R	Parathyroid Hormone 1 Receptor	Protein Coding	56	GC03P046877	3.36	https://www.genecards.org/cgi-bin/carddisp.pl?gene=PTH1R
CCL11	C-C Motif Chemokine Ligand 11	Protein Coding	49	GC17P034285	3.36	https://www.genecards.org/cgi-bin/carddisp.pl?gene=CCL11
CALCA	Calcitonin Related Polypeptide Alpha	Protein Coding	49	GC11M014945	3.35	https://www.genecards.org/cgi-bin/carddisp.pl?gene=CALCA
ARRB2	Arrestin Beta 2	Protein Coding	50	GC17P004711	3.34	https://www.genecards.org/cgi-bin/carddisp.pl?gene=ARRB2
E2F1	E2F Transcription Factor 1	Protein Coding	50	GC20M033675	3.34	https://www.genecards.org/cgi-bin/carddisp.pl?gene=E2F1
PPBP	Pro-Platelet Basic Protein	Protein Coding	49	GC04M073986	3.34	https://www.genecards.org/cgi-bin/carddisp.pl?gene=PPBP
DKK1	Dickkopf WNT Signaling Pathway Inhibitor 1	Protein Coding	51	GC10P052314	3.31	https://www.genecards.org/cgi-bin/carddisp.pl?gene=DKK1
F9	Coagulation Factor IX	Protein Coding	52	GC0XP139530	3.31	https://www.genecards.org/cgi-bin/carddisp.pl?gene=F9
LOC108167315	POMC Promoter Region	Biological Region	3	GC02U904456	3.3	https://www.genecards.org/cgi-bin/carddisp.pl?gene=LOC108167315
IRAK1	Interleukin 1 Receptor Associated Kinase 1	Protein Coding	55	GC0XM154010	3.3	https://www.genecards.org/cgi-bin/carddisp.pl?gene=IRAK1
SSTR3	Somatostatin Receptor 3	Protein Coding	51	GC22M037204	3.29	https://www.genecards.org/cgi-bin/carddisp.pl?gene=SSTR3
ROPN1L	Rhophilin Associated Tail Protein 1 Like	Protein Coding	42	GC05P010441	3.29	https://www.genecards.org/cgi-bin/carddisp.pl?gene=ROPN1L
ATXN2	Ataxin 2	Protein Coding	49	GC12M111443	3.28	https://www.genecards.org/cgi-bin/carddisp.pl?gene=ATXN2
OPRM1	Opioid Receptor Mu 1	Protein Coding	56	GC06P153921	3.28	https://www.genecards.org/cgi-bin/carddisp.pl?gene=OPRM1
ENO2	Enolase 2	Protein Coding	54	GC12P006913	3.27	https://www.genecards.org/cgi-bin/carddisp.pl?gene=ENO2
IKBKE	Inhibitor Of Nuclear Factor Kappa B Kinase Subunit Epsilon	Protein Coding	51	GC01P206470	3.26	https://www.genecards.org/cgi-bin/carddisp.pl?gene=IKBKE
PLAU	Plasminogen Activator, Urokinase	Protein Coding	58	GC10P073909	3.26	https://www.genecards.org/cgi-bin/carddisp.pl?gene=PLAU
TYMS	Thymidylate Synthetase	Protein Coding	56	GC18P000657	3.26	https://www.genecards.org/cgi-bin/carddisp.pl?gene=TYMS
RYR1	Ryanodine Receptor 1	Protein Coding	55	GC19P038434	3.26	https://www.genecards.org/cgi-bin/carddisp.pl?gene=RYR1
LIG4	DNA Ligase 4	Protein Coding	54	GC13M108207	3.26	https://www.genecards.org/cgi-bin/carddisp.pl?gene=LIG4
BRIP1	BRCA1 Interacting Protein C-Terminal Helicase 1	Protein Coding	54	GC17M061679	3.26	https://www.genecards.org/cgi-bin/carddisp.pl?gene=BRIP1
NMNAT1	Nicotinamide Nucleotide Adenylyltransferase 1	Protein Coding	54	GC01P009944	3.26	https://www.genecards.org/cgi-bin/carddisp.pl?gene=NMNAT1
PPM1D	Protein Phosphatase, Mg2+/Mn2+ Dependent 1D	Protein Coding	54	GC17P060600	3.26	https://www.genecards.org/cgi-bin/carddisp.pl?gene=PPM1D
GNA11	G Protein Subunit Alpha 11	Protein Coding	53	GC19P003094	3.26	https://www.genecards.org/cgi-bin/carddisp.pl?gene=GNA11
CACNA1F	Calcium Voltage-Gated Channel Subunit Alpha1 F	Protein Coding	53	GC0XM049205	3.26	https://www.genecards.org/cgi-bin/carddisp.pl?gene=CACNA1F
ADAM9	ADAM Metallopeptidase Domain 9	Protein Coding	53	GC08P038975	3.26	https://www.genecards.org/cgi-bin/carddisp.pl?gene=ADAM9
AXIN1	Axin 1	Protein Coding	53	GC16M000338	3.26	https://www.genecards.org/cgi-bin/carddisp.pl?gene=AXIN1
BARD1	BRCA1 Associated RING Domain 1	Protein Coding	53	GC02M214725	3.26	https://www.genecards.org/cgi-bin/carddisp.pl?gene=BARD1
RAD54L	RAD54 Like	Protein Coding	53	GC01P046248	3.26	https://www.genecards.org/cgi-bin/carddisp.pl?gene=RAD54L
GATA1	GATA Binding Protein 1	Protein Coding	52	GC0XP048786	3.26	https://www.genecards.org/cgi-bin/carddisp.pl?gene=GATA1
FGF3	Fibroblast Growth Factor 3	Protein Coding	51	GC11M069811	3.26	https://www.genecards.org/cgi-bin/carddisp.pl?gene=FGF3
CLCN1	Chloride Voltage-Gated Channel 1	Protein Coding	51	GC07P143316	3.26	https://www.genecards.org/cgi-bin/carddisp.pl?gene=CLCN1
ARAF	A-Raf Proto-Oncogene, Serine/Threonine Kinase	Protein Coding	51	GC0XP047562	3.26	https://www.genecards.org/cgi-bin/carddisp.pl?gene=ARAF
NQO2	N-Ribosyldihydronicotinamide:Quinone Reductase 2	Protein Coding	51	GC06P003006	3.26	https://www.genecards.org/cgi-bin/carddisp.pl?gene=NQO2
PNKP	Polynucleotide Kinase 3'-Phosphatase	Protein Coding	51	GC19M049861	3.26	https://www.genecards.org/cgi-bin/carddisp.pl?gene=PNKP
GUCA1A	Guanylate Cyclase Activator 1A	Protein Coding	50	GC06P043267	3.26	https://www.genecards.org/cgi-bin/carddisp.pl?gene=GUCA1A
GRB7	Growth Factor Receptor Bound Protein 7	Protein Coding	50	GC17P039744	3.26	https://www.genecards.org/cgi-bin/carddisp.pl?gene=GRB7
ACSL4	Acyl-CoA Synthetase Long Chain Family Member 4	Protein Coding	50	GC0XM109624	3.26	https://www.genecards.org/cgi-bin/carddisp.pl?gene=ACSL4
GALC	Galactosylceramidase	Protein Coding	50	GC14M087837	3.26	https://www.genecards.org/cgi-bin/carddisp.pl?gene=GALC
COL7A1	Collagen Type VII Alpha 1 Chain	Protein Coding	50	GC03M048564	3.26	https://www.genecards.org/cgi-bin/carddisp.pl?gene=COL7A1
CNGA3	Cyclic Nucleotide Gated Channel Alpha 3	Protein Coding	50	GC02P098329	3.26	https://www.genecards.org/cgi-bin/carddisp.pl?gene=CNGA3
SMARCAL1	SWI/SNF Related, Matrix Associated, Actin Dependent Regulator Of Chromatin, Subfamily A Like 1	Protein Coding	50	GC02P216412	3.26	https://www.genecards.org/cgi-bin/carddisp.pl?gene=SMARCAL1
PANK2	Pantothenate Kinase 2	Protein Coding	50	GC20P003887	3.26	https://www.genecards.org/cgi-bin/carddisp.pl?gene=PANK2
GUCY2D	Guanylate Cyclase 2D, Retinal	Protein Coding	49	GC17P008002	3.26	https://www.genecards.org/cgi-bin/carddisp.pl?gene=GUCY2D
PALB2	Partner And Localizer Of BRCA2	Protein Coding	49	GC16M023614	3.26	https://www.genecards.org/cgi-bin/carddisp.pl?gene=PALB2
VANGL1	VANGL Planar Cell Polarity Protein 1	Protein Coding	49	GC01P115641	3.26	https://www.genecards.org/cgi-bin/carddisp.pl?gene=VANGL1
VANGL2	VANGL Planar Cell Polarity Protein 2	Protein Coding	49	GC01P160370	3.26	https://www.genecards.org/cgi-bin/carddisp.pl?gene=VANGL2
TRIP12	Thyroid Hormone Receptor Interactor 12	Protein Coding	49	GC02M229763	3.26	https://www.genecards.org/cgi-bin/carddisp.pl?gene=TRIP12
CACNA2D4	Calcium Voltage-Gated Channel Auxiliary Subunit Alpha2delta 4	Protein Coding	48	GC12M001771	3.26	https://www.genecards.org/cgi-bin/carddisp.pl?gene=CACNA2D4
AIPL1	Aryl Hydrocarbon Receptor Interacting Protein Like 1	Protein Coding	48	GC17M006393	3.26	https://www.genecards.org/cgi-bin/carddisp.pl?gene=AIPL1
SLC24A1	Solute Carrier Family 24 Member 1	Protein Coding	48	GC15P065611	3.26	https://www.genecards.org/cgi-bin/carddisp.pl?gene=SLC24A1
PDGFRL	Platelet Derived Growth Factor Receptor Like	Protein Coding	48	GC08P017576	3.26	https://www.genecards.org/cgi-bin/carddisp.pl?gene=PDGFRL
PARD3	Par-3 Family Cell Polarity Regulator	Protein Coding	48	GC10M034110	3.26	https://www.genecards.org/cgi-bin/carddisp.pl?gene=PARD3
UNC119	Unc-119 Lipid Binding Chaperone	Protein Coding	48	GC17M028546	3.26	https://www.genecards.org/cgi-bin/carddisp.pl?gene=UNC119
ERCC8	ERCC Excision Repair 8, CSA Ubiquitin Ligase Complex Subunit	Protein Coding	47	GC05M060873	3.26	https://www.genecards.org/cgi-bin/carddisp.pl?gene=ERCC8
ASCC1	Activating Signal Cointegrator 1 Complex Subunit 1	Protein Coding	47	GC10M072096	3.26	https://www.genecards.org/cgi-bin/carddisp.pl?gene=ASCC1
RIMS1	Regulating Synaptic Membrane Exocytosis 1	Protein Coding	47	GC06P071886	3.26	https://www.genecards.org/cgi-bin/carddisp.pl?gene=RIMS1
SH3KBP1	SH3 Domain Containing Kinase Binding Protein 1	Protein Coding	47	GC0XM019552	3.26	https://www.genecards.org/cgi-bin/carddisp.pl?gene=SH3KBP1
XRCC2	X-Ray Repair Cross Complementing 2	Protein Coding	47	GC07M152644	3.26	https://www.genecards.org/cgi-bin/carddisp.pl?gene=XRCC2
INF2	Inverted Formin, FH2 And WH2 Domain Containing	Protein Coding	46	GC14P104690	3.26	https://www.genecards.org/cgi-bin/carddisp.pl?gene=INF2
MCM3AP	Minichromosome Maintenance Complex Component 3 Associated Protein	Protein Coding	46	GC21M046235	3.26	https://www.genecards.org/cgi-bin/carddisp.pl?gene=MCM3AP
CTHRC1	Collagen Triple Helix Repeat Containing 1	Protein Coding	46	GC08P103371	3.26	https://www.genecards.org/cgi-bin/carddisp.pl?gene=CTHRC1
ABI1	Abl Interactor 1	Protein Coding	46	GC10M026746	3.26	https://www.genecards.org/cgi-bin/carddisp.pl?gene=ABI1
PLAG1	PLAG1 Zinc Finger	Protein Coding	46	GC08M056161	3.26	https://www.genecards.org/cgi-bin/carddisp.pl?gene=PLAG1
VSX2	Visual System Homeobox 2	Protein Coding	46	GC14P074239	3.26	https://www.genecards.org/cgi-bin/carddisp.pl?gene=VSX2
TTLL5	Tubulin Tyrosine Ligase Like 5	Protein Coding	46	GC14P075633	3.26	https://www.genecards.org/cgi-bin/carddisp.pl?gene=TTLL5
FUZ	Fuzzy Planar Cell Polarity Protein	Protein Coding	45	GC19M049806	3.26	https://www.genecards.org/cgi-bin/carddisp.pl?gene=FUZ
PITPNM3	PITPNM Family Member 3	Protein Coding	45	GC17M006451	3.26	https://www.genecards.org/cgi-bin/carddisp.pl?gene=PITPNM3
RCBTB1	RCC1 And BTB Domain Containing Protein 1	Protein Coding	45	GC13M049531	3.26	https://www.genecards.org/cgi-bin/carddisp.pl?gene=RCBTB1
RNF139	Ring Finger Protein 139	Protein Coding	45	GC08P124474	3.26	https://www.genecards.org/cgi-bin/carddisp.pl?gene=RNF139
TTC7A	Tetratricopeptide Repeat Domain 7A	Protein Coding	45	GC02P046906	3.26	https://www.genecards.org/cgi-bin/carddisp.pl?gene=TTC7A
ZNF711	Zinc Finger Protein 711	Protein Coding	45	GC0XP085243	3.26	https://www.genecards.org/cgi-bin/carddisp.pl?gene=ZNF711
POC1B	POC1 Centriolar Protein B	Protein Coding	43	GC12M089419	3.26	https://www.genecards.org/cgi-bin/carddisp.pl?gene=POC1B
DRAM2	DNA Damage Regulated Autophagy Modulator 2	Protein Coding	43	GC01M111117	3.26	https://www.genecards.org/cgi-bin/carddisp.pl?gene=DRAM2
MTUS1	Microtubule Associated Scaffold Protein 1	Protein Coding	42	GC08M017643	3.26	https://www.genecards.org/cgi-bin/carddisp.pl?gene=MTUS1
HSPBAP1	HSPB1 Associated Protein 1	Protein Coding	42	GC03M122739	3.26	https://www.genecards.org/cgi-bin/carddisp.pl?gene=HSPBAP1
CNTLN	Centlein	Protein Coding	42	GC09P017124	3.26	https://www.genecards.org/cgi-bin/carddisp.pl?gene=CNTLN
OPN1LW	Opsin 1, Long Wave Sensitive	Protein Coding	42	GC0XP154144	3.26	https://www.genecards.org/cgi-bin/carddisp.pl?gene=OPN1LW
RAX2	Retina And Anterior Neural Fold Homeobox 2	Protein Coding	42	GC19M003769	3.26	https://www.genecards.org/cgi-bin/carddisp.pl?gene=RAX2
NXNL1	Nucleoredoxin Like 1	Protein Coding	41	GC19M017455	3.26	https://www.genecards.org/cgi-bin/carddisp.pl?gene=NXNL1
NPS	Neuropeptide S	Protein Coding	39	GC10P127549	3.26	https://www.genecards.org/cgi-bin/carddisp.pl?gene=NPS
OPN1MW	Opsin 1, Medium Wave Sensitive	Protein Coding	39	GC0XP154182	3.26	https://www.genecards.org/cgi-bin/carddisp.pl?gene=OPN1MW
SLC49A4	Solute Carrier Family 49 Member 4	Protein Coding	35	GC03P122796	3.26	https://www.genecards.org/cgi-bin/carddisp.pl?gene=SLC49A4
ABRAXAS1	Abraxas 1, BRCA1 A Complex Subunit	Protein Coding	34	GC04M083460	3.26	https://www.genecards.org/cgi-bin/carddisp.pl?gene=ABRAXAS1
TUG1	Taurine Up-Regulated 1	RNA Gene	25	GC22P030969	3.26	https://www.genecards.org/cgi-bin/carddisp.pl?gene=TUG1
HOTTIP	HOXA Distal Transcript Antisense RNA	RNA Gene	22	GC07P027198	3.26	https://www.genecards.org/cgi-bin/carddisp.pl?gene=HOTTIP
MIR204	MicroRNA 204	RNA Gene	22	GC09M070809	3.26	https://www.genecards.org/cgi-bin/carddisp.pl?gene=MIR204
MIR181C	MicroRNA 181c	RNA Gene	21	GC19P013858	3.26	https://www.genecards.org/cgi-bin/carddisp.pl?gene=MIR181C
MIR429	MicroRNA 429	RNA Gene	21	GC01P001212	3.26	https://www.genecards.org/cgi-bin/carddisp.pl?gene=MIR429
MIR499A	MicroRNA 499a	RNA Gene	21	GC20P034990	3.26	https://www.genecards.org/cgi-bin/carddisp.pl?gene=MIR499A
MIR210	MicroRNA 210	RNA Gene	21	GC11M000610	3.26	https://www.genecards.org/cgi-bin/carddisp.pl?gene=MIR210
MIR128-1	MicroRNA 128-1	RNA Gene	20	GC02P135665	3.26	https://www.genecards.org/cgi-bin/carddisp.pl?gene=MIR128-1
MIR181B2	MicroRNA 181b-2	RNA Gene	20	GC09P124693	3.26	https://www.genecards.org/cgi-bin/carddisp.pl?gene=MIR181B2
MIR9-3	MicroRNA 9-3	RNA Gene	20	GC15P089363	3.26	https://www.genecards.org/cgi-bin/carddisp.pl?gene=MIR9-3
MIR24-2	MicroRNA 24-2	RNA Gene	20	GC19M013944	3.26	https://www.genecards.org/cgi-bin/carddisp.pl?gene=MIR24-2
MIR661	MicroRNA 661	RNA Gene	20	GC08M143945	3.26	https://www.genecards.org/cgi-bin/carddisp.pl?gene=MIR661
PCAT1	Prostate Cancer Associated Transcript 1	RNA Gene	20	GC08P126559	3.26	https://www.genecards.org/cgi-bin/carddisp.pl?gene=PCAT1
MIR520C	MicroRNA 520c	RNA Gene	19	GC19P054016	3.26	https://www.genecards.org/cgi-bin/carddisp.pl?gene=MIR520C
C20orf204	Chromosome 20 Open Reading Frame 204	Protein Coding	19	GC20P064206	3.26	https://www.genecards.org/cgi-bin/carddisp.pl?gene=C20orf204
MIR224	MicroRNA 224	RNA Gene	18	GC0XM151958	3.26	https://www.genecards.org/cgi-bin/carddisp.pl?gene=MIR224
MIR584	MicroRNA 584	RNA Gene	18	GC05M149062	3.26	https://www.genecards.org/cgi-bin/carddisp.pl?gene=MIR584
MIR502	MicroRNA 502	RNA Gene	17	GC0XP050014	3.26	https://www.genecards.org/cgi-bin/carddisp.pl?gene=MIR502
MIR510	MicroRNA 510	RNA Gene	16	GC0XM147272	3.26	https://www.genecards.org/cgi-bin/carddisp.pl?gene=MIR510
NORAD	Non-Coding RNA Activated By DNA Damage	RNA Gene	16	GC20M036048	3.26	https://www.genecards.org/cgi-bin/carddisp.pl?gene=NORAD
NKILA	NF-KappaB Interacting LncRNA	RNA Gene	13	GC20P057711	3.26	https://www.genecards.org/cgi-bin/carddisp.pl?gene=NKILA
DCR	Down Syndrome Chromosome Region	Genetic Locus	7	GC21U990005	3.26	https://www.genecards.org/cgi-bin/carddisp.pl?gene=DCR
RSS	Russell Silver Syndrome	Genetic Locus	7	GC17U901765	3.26	https://www.genecards.org/cgi-bin/carddisp.pl?gene=RSS
RP22	Retinitis Pigmentosa 22 (Autosomal Recessive)	Genetic Locus	7	GC16U990052	3.26	https://www.genecards.org/cgi-bin/carddisp.pl?gene=RP22
RP24	Retinitis Pigmentosa 24 (X-Linked Recessive)	Genetic Locus	7	GC0XU990205	3.26	https://www.genecards.org/cgi-bin/carddisp.pl?gene=RP24
RP29	Retinitis Pigmentosa 29 (Autosomal Recessive)	Genetic Locus	7	GC04U990097	3.26	https://www.genecards.org/cgi-bin/carddisp.pl?gene=RP29
RP32	Retinitis Pigmentosa 32 (Autosomal Recessive)	Genetic Locus	7	GC01U901187	3.26	https://www.genecards.org/cgi-bin/carddisp.pl?gene=RP32
RP34	Retinitis Pigmentosa 34 (X-Linked Recessive)	Genetic Locus	7	GC0XU900828	3.26	https://www.genecards.org/cgi-bin/carddisp.pl?gene=RP34
RP6	Retinitis Pigmentosa 6 (X-Linked Recessive)	Genetic Locus	7	GC0XU990202	3.26	https://www.genecards.org/cgi-bin/carddisp.pl?gene=RP6
RP63	Retinitis Pigmentosa 63 (Autosomal Dominant)	Genetic Locus	7	GC06U902305	3.26	https://www.genecards.org/cgi-bin/carddisp.pl?gene=RP63
ICR1	Ichthyosis Congenita I, Erythromatous Lamellar Ichthyosis, Ichthyosiform Erythroderma	Genetic Locus	6	GC00U990153	3.26	https://www.genecards.org/cgi-bin/carddisp.pl?gene=ICR1
WBS2	Williams-Beuren Syndrome Type 2	Genetic Locus	6	GC04U990054	3.26	https://www.genecards.org/cgi-bin/carddisp.pl?gene=WBS2
MGR1	Migraine With Aura, Susceptibility To	Genetic Locus	4	GC04U901855	3.26	https://www.genecards.org/cgi-bin/carddisp.pl?gene=MGR1
MGR2	Migraine, Familial Typical, Susceptibility To	Genetic Locus	4	GC0XU900032	3.26	https://www.genecards.org/cgi-bin/carddisp.pl?gene=MGR2
MGR3	Migraine, Familial, With Or Without Aura, Susceptibility To	Genetic Locus	4	GC06U900014	3.26	https://www.genecards.org/cgi-bin/carddisp.pl?gene=MGR3
MGR5	Migraine With Or Without Aura, Susceptibility To, 5	Genetic Locus	4	GC19U900053	3.26	https://www.genecards.org/cgi-bin/carddisp.pl?gene=MGR5
MGR6	Migraine, Several Forms	Genetic Locus	4	GC01U904111	3.26	https://www.genecards.org/cgi-bin/carddisp.pl?gene=MGR6
DEL16P11.2	Autism, Susceptibility To, 14	Genetic Locus	4	GC16U901830	3.26	https://www.genecards.org/cgi-bin/carddisp.pl?gene=DEL16P11.2
NAFLD1	Fatty Liver Disease 1, Susceptiblity To	Genetic Locus	3	GC22U901005	3.26	https://www.genecards.org/cgi-bin/carddisp.pl?gene=NAFLD1
MGR12	Migraine, With Or Without Aura, Susceptibility To, 12	Genetic Locus	3	GC10U901155	3.26	https://www.genecards.org/cgi-bin/carddisp.pl?gene=MGR12
MGR8	Migraine, Susceptibility To, 8	Genetic Locus	3	GC05U901104	3.26	https://www.genecards.org/cgi-bin/carddisp.pl?gene=MGR8
DEL11P13	Wilms Tumor, Aniridia, Genitourinary Anomalies And Mental Retardation Syndrome	Genetic Locus	3	GC11U901781	3.26	https://www.genecards.org/cgi-bin/carddisp.pl?gene=DEL11P13
DEL16P13.3	Chromosome 16p13.3 Deletion Syndrome	Genetic Locus	3	GC16U901753	3.26	https://www.genecards.org/cgi-bin/carddisp.pl?gene=DEL16P13.3
DELXQ21	Choroideremia, Deafness, And Mental Retardation	Genetic Locus	3	GC0XU901822	3.26	https://www.genecards.org/cgi-bin/carddisp.pl?gene=DELXQ21
DUP3Q29	Chromosome 3q29 Microduplication Syndrome	Genetic Locus	3	GC03U901186	3.26	https://www.genecards.org/cgi-bin/carddisp.pl?gene=DUP3Q29
DUP7Q11.23	Chromosome 7q11.23 Duplication Syndrome	Genetic Locus	3	GC07U902611	3.26	https://www.genecards.org/cgi-bin/carddisp.pl?gene=DUP7Q11.23
DUPXP11.23P11.22	Chromosome Xp11.23-P11.22 Duplication Syndrome	Genetic Locus	3	GC0XU901351	3.26	https://www.genecards.org/cgi-bin/carddisp.pl?gene=DUPXP11.23P11.22
MNRI	Meningioma, Radiation-Induced	Genetic Locus	3	GC01U990460	3.26	https://www.genecards.org/cgi-bin/carddisp.pl?gene=MNRI
TTPP3	Thyrotoxic Periodic Paralysis, Susceptibility To, 3	Genetic Locus	3	GC17U902827	3.26	https://www.genecards.org/cgi-bin/carddisp.pl?gene=TTPP3
PBX1	PBX Homeobox 1	Protein Coding	56	GC01P164524	3.25	https://www.genecards.org/cgi-bin/carddisp.pl?gene=PBX1
TFAP2A	Transcription Factor AP-2 Alpha	Protein Coding	53	GC06M010393	3.25	https://www.genecards.org/cgi-bin/carddisp.pl?gene=TFAP2A
CRTC1	CREB Regulated Transcription Coactivator 1	Protein Coding	49	GC19P020645	3.25	https://www.genecards.org/cgi-bin/carddisp.pl?gene=CRTC1
HRH3	Histamine Receptor H3	Protein Coding	47	GC20M062214	3.25	https://www.genecards.org/cgi-bin/carddisp.pl?gene=HRH3
HK1	Hexokinase 1	Protein Coding	57	GC10P069269	3.24	https://www.genecards.org/cgi-bin/carddisp.pl?gene=HK1
HTR1B	5-Hydroxytryptamine Receptor 1B	Protein Coding	50	GC06M077488	3.24	https://www.genecards.org/cgi-bin/carddisp.pl?gene=HTR1B
ACTG1	Actin Gamma 1	Protein Coding	57	GC17M081509	3.24	https://www.genecards.org/cgi-bin/carddisp.pl?gene=ACTG1
AMACR	Alpha-Methylacyl-CoA Racemase	Protein Coding	51	GC05M033986	3.24	https://www.genecards.org/cgi-bin/carddisp.pl?gene=AMACR
CEACAM5	Carcinoembryonic Antigen Related Cell Adhesion Molecule 5	Protein Coding	48	GC19P041709	3.24	https://www.genecards.org/cgi-bin/carddisp.pl?gene=CEACAM5
BMPR2	Bone Morphogenetic Protein Receptor Type 2	Protein Coding	56	GC02P202376	3.23	https://www.genecards.org/cgi-bin/carddisp.pl?gene=BMPR2
TRPV1	Transient Receptor Potential Cation Channel Subfamily V Member 1	Protein Coding	53	GC17M003565	3.22	https://www.genecards.org/cgi-bin/carddisp.pl?gene=TRPV1
OGDH	Oxoglutarate Dehydrogenase	Protein Coding	51	GC07P044646	3.21	https://www.genecards.org/cgi-bin/carddisp.pl?gene=OGDH
TRPM8	Transient Receptor Potential Cation Channel Subfamily M Member 8	Protein Coding	49	GC02P233917	3.21	https://www.genecards.org/cgi-bin/carddisp.pl?gene=TRPM8
PLA2G4A	Phospholipase A2 Group IVA	Protein Coding	54	GC01P186798	3.21	https://www.genecards.org/cgi-bin/carddisp.pl?gene=PLA2G4A
FGF19	Fibroblast Growth Factor 19	Protein Coding	50	GC11M069699	3.2	https://www.genecards.org/cgi-bin/carddisp.pl?gene=FGF19
PHLPP1	PH Domain And Leucine Rich Repeat Protein Phosphatase 1	Protein Coding	46	GC18P062715	3.2	https://www.genecards.org/cgi-bin/carddisp.pl?gene=PHLPP1
GATA3	GATA Binding Protein 3	Protein Coding	56	GC10P008045	3.19	https://www.genecards.org/cgi-bin/carddisp.pl?gene=GATA3
LBP	Lipopolysaccharide Binding Protein	Protein Coding	50	GC20P038346	3.18	https://www.genecards.org/cgi-bin/carddisp.pl?gene=LBP
CYP2C19	Cytochrome P450 Family 2 Subfamily C Member 19	Protein Coding	54	GC10P094762	3.18	https://www.genecards.org/cgi-bin/carddisp.pl?gene=CYP2C19
MAP2K5	Mitogen-Activated Protein Kinase Kinase 5	Protein Coding	53	GC15P069611	3.18	https://www.genecards.org/cgi-bin/carddisp.pl?gene=MAP2K5
ENHO	Energy Homeostasis Associated	Protein Coding	34	GC09M034516	3.18	https://www.genecards.org/cgi-bin/carddisp.pl?gene=ENHO
GTF3A	General Transcription Factor IIIA	Protein Coding	42	GC13P027427	3.17	https://www.genecards.org/cgi-bin/carddisp.pl?gene=GTF3A
CLPS	Colipase	Protein Coding	46	GC06M039654	3.17	https://www.genecards.org/cgi-bin/carddisp.pl?gene=CLPS
GNAT3	G Protein Subunit Alpha Transducin 3	Protein Coding	40	GC07M080458	3.15	https://www.genecards.org/cgi-bin/carddisp.pl?gene=GNAT3
IFNA2	Interferon Alpha 2	Protein Coding	48	GC09M021374	3.15	https://www.genecards.org/cgi-bin/carddisp.pl?gene=IFNA2
SLC2A9	Solute Carrier Family 2 Member 9	Protein Coding	51	GC04M009772	3.15	https://www.genecards.org/cgi-bin/carddisp.pl?gene=SLC2A9
TNNT2	Troponin T2, Cardiac Type	Protein Coding	54	GC01M201359	3.15	https://www.genecards.org/cgi-bin/carddisp.pl?gene=TNNT2
MME	Membrane Metalloendopeptidase	Protein Coding	57	GC03P155024	3.14	https://www.genecards.org/cgi-bin/carddisp.pl?gene=MME
ARG1	Arginase 1	Protein Coding	56	GC06P131553	3.13	https://www.genecards.org/cgi-bin/carddisp.pl?gene=ARG1
IL17A	Interleukin 17A	Protein Coding	49	GC06P052186	3.13	https://www.genecards.org/cgi-bin/carddisp.pl?gene=IL17A
IL11	Interleukin 11	Protein Coding	47	GC19M055364	3.12	https://www.genecards.org/cgi-bin/carddisp.pl?gene=IL11
SCD5	Stearoyl-CoA Desaturase 5	Protein Coding	46	GC04M082629	3.12	https://www.genecards.org/cgi-bin/carddisp.pl?gene=SCD5
TG	Thyroglobulin	Protein Coding	49	GC08P132866	3.12	https://www.genecards.org/cgi-bin/carddisp.pl?gene=TG
BCL2	BCL2 Apoptosis Regulator	Protein Coding	59	GC18M063123	3.12	https://www.genecards.org/cgi-bin/carddisp.pl?gene=BCL2
MAOB	Monoamine Oxidase B	Protein Coding	49	GC0XM043766	3.12	https://www.genecards.org/cgi-bin/carddisp.pl?gene=MAOB
DLAT	Dihydrolipoamide S-Acetyltransferase	Protein Coding	53	GC11P112024	3.11	https://www.genecards.org/cgi-bin/carddisp.pl?gene=DLAT
STXBP1	Syntaxin Binding Protein 1	Protein Coding	54	GC09P127612	3.11	https://www.genecards.org/cgi-bin/carddisp.pl?gene=STXBP1
RASSF1	Ras Association Domain Family Member 1	Protein Coding	51	GC03M050369	3.11	https://www.genecards.org/cgi-bin/carddisp.pl?gene=RASSF1
KMT2C	Lysine Methyltransferase 2C	Protein Coding	46	GC07M152134	3.11	https://www.genecards.org/cgi-bin/carddisp.pl?gene=KMT2C
ARNT2	Aryl Hydrocarbon Receptor Nuclear Translocator 2	Protein Coding	48	GC15P080404	3.1	https://www.genecards.org/cgi-bin/carddisp.pl?gene=ARNT2
ENG	Endoglin	Protein Coding	53	GC09M127815	3.1	https://www.genecards.org/cgi-bin/carddisp.pl?gene=ENG
MT-ND3	Mitochondrially Encoded NADH:Ubiquinone Oxidoreductase Core Subunit 3	Protein Coding	35	GCMTP010061	3.1	https://www.genecards.org/cgi-bin/carddisp.pl?gene=MT-ND3
MTHFD1	Methylenetetrahydrofolate Dehydrogenase, Cyclohydrolase And Formyltetrahydrofolate Synthetase 1	Protein Coding	53	GC14P064388	3.1	https://www.genecards.org/cgi-bin/carddisp.pl?gene=MTHFD1
CAPN5	Calpain 5	Protein Coding	50	GC11P077066	3.1	https://www.genecards.org/cgi-bin/carddisp.pl?gene=CAPN5
KLK3	Kallikrein Related Peptidase 3	Protein Coding	53	GC19P050854	3.08	https://www.genecards.org/cgi-bin/carddisp.pl?gene=KLK3
TENT5A	Terminal Nucleotidyltransferase 5A	Protein Coding	34	GC06M081494	3.07	https://www.genecards.org/cgi-bin/carddisp.pl?gene=TENT5A
TRA2B	Transformer 2 Beta Homolog	Protein Coding	45	GC03M185914	3.07	https://www.genecards.org/cgi-bin/carddisp.pl?gene=TRA2B
ASOBS	Asthma And Obesity Susceptibility, Chromosome 16p11 Inversion Related	Genetic Locus	3	GC16U901990	3.06	https://www.genecards.org/cgi-bin/carddisp.pl?gene=ASOBS
RPS3AP49	Ribosomal Protein S3a Pseudogene 49	Pseudogene	10	GC18P060149	3.06	https://www.genecards.org/cgi-bin/carddisp.pl?gene=RPS3AP49
IL3	Interleukin 3	Protein Coding	49	GC05P132060	3.06	https://www.genecards.org/cgi-bin/carddisp.pl?gene=IL3
MMP13	Matrix Metallopeptidase 13	Protein Coding	57	GC11M102942	3.06	https://www.genecards.org/cgi-bin/carddisp.pl?gene=MMP13
B2M	Beta-2-Microglobulin	Protein Coding	56	GC15P044711	3.06	https://www.genecards.org/cgi-bin/carddisp.pl?gene=B2M
CSK	C-Terminal Src Kinase	Protein Coding	54	GC15P074782	3.06	https://www.genecards.org/cgi-bin/carddisp.pl?gene=CSK
CHKB	Choline Kinase Beta	Protein Coding	51	GC22M050578	3.06	https://www.genecards.org/cgi-bin/carddisp.pl?gene=CHKB
MAFB	MAF BZIP Transcription Factor B	Protein Coding	50	GC20M040685	3.06	https://www.genecards.org/cgi-bin/carddisp.pl?gene=MAFB
FGF7	Fibroblast Growth Factor 7	Protein Coding	48	GC15P049423	3.06	https://www.genecards.org/cgi-bin/carddisp.pl?gene=FGF7
APOL1	Apolipoprotein L1	Protein Coding	48	GC22P036253	3.06	https://www.genecards.org/cgi-bin/carddisp.pl?gene=APOL1
GPX1	Glutathione Peroxidase 1	Protein Coding	54	GC03M049374	3.05	https://www.genecards.org/cgi-bin/carddisp.pl?gene=GPX1
MTA1	Metastasis Associated 1	Protein Coding	49	GC14P105419	3.05	https://www.genecards.org/cgi-bin/carddisp.pl?gene=MTA1
APOD	Apolipoprotein D	Protein Coding	49	GC03M195568	3.05	https://www.genecards.org/cgi-bin/carddisp.pl?gene=APOD
GPER1	G Protein-Coupled Estrogen Receptor 1	Protein Coding	42	GC07P001122	3.05	https://www.genecards.org/cgi-bin/carddisp.pl?gene=GPER1
MIR150	MicroRNA 150	RNA Gene	22	GC19M049500	3.03	https://www.genecards.org/cgi-bin/carddisp.pl?gene=MIR150
MIR26A1	MicroRNA 26a-1	RNA Gene	21	GC03P037969	3.03	https://www.genecards.org/cgi-bin/carddisp.pl?gene=MIR26A1
AVPR1A	Arginine Vasopressin Receptor 1A	Protein Coding	52	GC12M063142	3.03	https://www.genecards.org/cgi-bin/carddisp.pl?gene=AVPR1A
MT-ND6	Mitochondrially Encoded NADH:Ubiquinone Oxidoreductase Core Subunit 6	Protein Coding	36	GCMTM014151	3.02	https://www.genecards.org/cgi-bin/carddisp.pl?gene=MT-ND6
CD40	CD40 Molecule	Protein Coding	54	GC20P046118	3.02	https://www.genecards.org/cgi-bin/carddisp.pl?gene=CD40
TBCE	Tubulin Folding Cofactor E	Protein Coding	46	GC01P235367	3.02	https://www.genecards.org/cgi-bin/carddisp.pl?gene=TBCE
STX1A	Syntaxin 1A	Protein Coding	53	GC07M073700	3.01	https://www.genecards.org/cgi-bin/carddisp.pl?gene=STX1A
F2R	Coagulation Factor II Thrombin Receptor	Protein Coding	53	GC05P076716	3.01	https://www.genecards.org/cgi-bin/carddisp.pl?gene=F2R
MT-CO3	Mitochondrially Encoded Cytochrome C Oxidase III	Protein Coding	33	GCMTP009209	3.01	https://www.genecards.org/cgi-bin/carddisp.pl?gene=MT-CO3
NPR3	Natriuretic Peptide Receptor 3	Protein Coding	50	GC05P032689	3.01	https://www.genecards.org/cgi-bin/carddisp.pl?gene=NPR3
MDM2	MDM2 Proto-Oncogene	Protein Coding	59	GC12P068808	3.01	https://www.genecards.org/cgi-bin/carddisp.pl?gene=MDM2
GRB2	Growth Factor Receptor Bound Protein 2	Protein Coding	56	GC17M075318	3.01	https://www.genecards.org/cgi-bin/carddisp.pl?gene=GRB2
EPCAM	Epithelial Cell Adhesion Molecule	Protein Coding	53	GC02P047345	3.01	https://www.genecards.org/cgi-bin/carddisp.pl?gene=EPCAM
NRP1	Neuropilin 1	Protein Coding	53	GC10M033216	3.01	https://www.genecards.org/cgi-bin/carddisp.pl?gene=NRP1
STX3	Syntaxin 3	Protein Coding	49	GC11P059713	3.01	https://www.genecards.org/cgi-bin/carddisp.pl?gene=STX3
ARL4D	ADP Ribosylation Factor Like GTPase 4D	Protein Coding	40	GC17P043398	3.01	https://www.genecards.org/cgi-bin/carddisp.pl?gene=ARL4D
MIR107	MicroRNA 107	RNA Gene	20	GC10M089604	3.01	https://www.genecards.org/cgi-bin/carddisp.pl?gene=MIR107
SRA1	Steroid Receptor RNA Activator 1	Protein Coding	45	GC05M140537	3	https://www.genecards.org/cgi-bin/carddisp.pl?gene=SRA1
NCOA3	Nuclear Receptor Coactivator 3	Protein Coding	53	GC20P047501	3	https://www.genecards.org/cgi-bin/carddisp.pl?gene=NCOA3
CCR2	C-C Motif Chemokine Receptor 2	Protein Coding	51	GC03P046356	3	https://www.genecards.org/cgi-bin/carddisp.pl?gene=CCR2
SOX6	SRY-Box 6	Protein Coding	48	GC11M015949	2.99	https://www.genecards.org/cgi-bin/carddisp.pl?gene=SOX6
CADM1	Cell Adhesion Molecule 1	Protein Coding	48	GC11M115169	2.98	https://www.genecards.org/cgi-bin/carddisp.pl?gene=CADM1
PIM1	Pim-1 Proto-Oncogene, Serine/Threonine Kinase	Protein Coding	57	GC06P043184	2.98	https://www.genecards.org/cgi-bin/carddisp.pl?gene=PIM1
ANXA5	Annexin A5	Protein Coding	52	GC04M121667	2.98	https://www.genecards.org/cgi-bin/carddisp.pl?gene=ANXA5
TAC1	Tachykinin Precursor 1	Protein Coding	50	GC07P097731	2.98	https://www.genecards.org/cgi-bin/carddisp.pl?gene=TAC1
CTLA4	Cytotoxic T-Lymphocyte Associated Protein 4	Protein Coding	53	GC02P203867	2.97	https://www.genecards.org/cgi-bin/carddisp.pl?gene=CTLA4
ABCB7	ATP Binding Cassette Subfamily B Member 7	Protein Coding	48	GC0XM075053	2.96	https://www.genecards.org/cgi-bin/carddisp.pl?gene=ABCB7
SQSTM1	Sequestosome 1	Protein Coding	55	GC05P179806	2.96	https://www.genecards.org/cgi-bin/carddisp.pl?gene=SQSTM1
STAT1	Signal Transducer And Activator Of Transcription 1	Protein Coding	59	GC02M190964	2.96	https://www.genecards.org/cgi-bin/carddisp.pl?gene=STAT1
EDNRB	Endothelin Receptor Type B	Protein Coding	56	GC13M077895	2.96	https://www.genecards.org/cgi-bin/carddisp.pl?gene=EDNRB
CA12	Carbonic Anhydrase 12	Protein Coding	53	GC15M063321	2.95	https://www.genecards.org/cgi-bin/carddisp.pl?gene=CA12
ACADS	Acyl-CoA Dehydrogenase Short Chain	Protein Coding	53	GC12P120798	2.95	https://www.genecards.org/cgi-bin/carddisp.pl?gene=ACADS
SLC25A10	Solute Carrier Family 25 Member 10	Protein Coding	48	GC17P081712	2.95	https://www.genecards.org/cgi-bin/carddisp.pl?gene=SLC25A10
SP7	Sp7 Transcription Factor	Protein Coding	48	GC12M053326	2.95	https://www.genecards.org/cgi-bin/carddisp.pl?gene=SP7
ECT2	Epithelial Cell Transforming 2	Protein Coding	46	GC03P172750	2.95	https://www.genecards.org/cgi-bin/carddisp.pl?gene=ECT2
AVPR2	Arginine Vasopressin Receptor 2	Protein Coding	55	GC0XP153902	2.95	https://www.genecards.org/cgi-bin/carddisp.pl?gene=AVPR2
PLK1	Polo Like Kinase 1	Protein Coding	55	GC16P023844	2.95	https://www.genecards.org/cgi-bin/carddisp.pl?gene=PLK1
CDC25B	Cell Division Cycle 25B	Protein Coding	53	GC20P003771	2.95	https://www.genecards.org/cgi-bin/carddisp.pl?gene=CDC25B
CTCF	CCCTC-Binding Factor	Protein Coding	53	GC16P067563	2.95	https://www.genecards.org/cgi-bin/carddisp.pl?gene=CTCF
PAX2	Paired Box 2	Protein Coding	53	GC10P100735	2.95	https://www.genecards.org/cgi-bin/carddisp.pl?gene=PAX2
GPC3	Glypican 3	Protein Coding	52	GC0XM133535	2.95	https://www.genecards.org/cgi-bin/carddisp.pl?gene=GPC3
ALDOB	Aldolase, Fructose-Bisphosphate B	Protein Coding	51	GC09M101420	2.95	https://www.genecards.org/cgi-bin/carddisp.pl?gene=ALDOB
TBX18	T-Box 18	Protein Coding	48	GC06M084687	2.95	https://www.genecards.org/cgi-bin/carddisp.pl?gene=TBX18
KIFC3	Kinesin Family Member C3	Protein Coding	45	GC16M057758	2.95	https://www.genecards.org/cgi-bin/carddisp.pl?gene=KIFC3
MYO9A	Myosin IXA	Protein Coding	45	GC15M071822	2.95	https://www.genecards.org/cgi-bin/carddisp.pl?gene=MYO9A
RCN2	Reticulocalbin 2	Protein Coding	45	GC15P076931	2.95	https://www.genecards.org/cgi-bin/carddisp.pl?gene=RCN2
IFT57	Intraflagellar Transport 57	Protein Coding	44	GC03M108160	2.95	https://www.genecards.org/cgi-bin/carddisp.pl?gene=IFT57
PRKN	Parkin RBR E3 Ubiquitin Protein Ligase	Protein Coding	44	GC06M161348	2.95	https://www.genecards.org/cgi-bin/carddisp.pl?gene=PRKN
PLLP	Plasmolipin	Protein Coding	41	GC16M057290	2.95	https://www.genecards.org/cgi-bin/carddisp.pl?gene=PLLP
DGCR5	DiGeorge Syndrome Critical Region Gene 5	RNA Gene	22	GC22P019274	2.95	https://www.genecards.org/cgi-bin/carddisp.pl?gene=DGCR5
GPRC5B	G Protein-Coupled Receptor Class C Group 5 Member B	Protein Coding	44	GC16M019868	2.94	https://www.genecards.org/cgi-bin/carddisp.pl?gene=GPRC5B
PTGIS	Prostaglandin I2 Synthase	Protein Coding	53	GC20M049503	2.94	https://www.genecards.org/cgi-bin/carddisp.pl?gene=PTGIS
AVPR1B	Arginine Vasopressin Receptor 1B	Protein Coding	49	GC01M206109	2.94	https://www.genecards.org/cgi-bin/carddisp.pl?gene=AVPR1B
MIR192	MicroRNA 192	RNA Gene	22	GC11M064891	2.94	https://www.genecards.org/cgi-bin/carddisp.pl?gene=MIR192
NCOA2	Nuclear Receptor Coactivator 2	Protein Coding	51	GC08M070125	2.94	https://www.genecards.org/cgi-bin/carddisp.pl?gene=NCOA2
BAK1	BCL2 Antagonist/Killer 1	Protein Coding	51	GC06M033572	2.94	https://www.genecards.org/cgi-bin/carddisp.pl?gene=BAK1
SLC25A27	Solute Carrier Family 25 Member 27	Protein Coding	43	GC06P046620	2.94	https://www.genecards.org/cgi-bin/carddisp.pl?gene=SLC25A27
APPL2	Adaptor Protein, Phosphotyrosine Interacting With PH Domain And Leucine Zipper 2	Protein Coding	40	GC12M105173	2.94	https://www.genecards.org/cgi-bin/carddisp.pl?gene=APPL2
PF4	Platelet Factor 4	Protein Coding	48	GC04M073980	2.92	https://www.genecards.org/cgi-bin/carddisp.pl?gene=PF4
MIR26B	MicroRNA 26b	RNA Gene	22	GC02P218402	2.92	https://www.genecards.org/cgi-bin/carddisp.pl?gene=MIR26B
SIRT3	Sirtuin 3	Protein Coding	54	GC11M000215	2.92	https://www.genecards.org/cgi-bin/carddisp.pl?gene=SIRT3
HDAC6	Histone Deacetylase 6	Protein Coding	58	GC0XP048801	2.91	https://www.genecards.org/cgi-bin/carddisp.pl?gene=HDAC6
AXL	AXL Receptor Tyrosine Kinase	Protein Coding	57	GC19P041219	2.91	https://www.genecards.org/cgi-bin/carddisp.pl?gene=AXL
RARA	Retinoic Acid Receptor Alpha	Protein Coding	57	GC17P040309	2.91	https://www.genecards.org/cgi-bin/carddisp.pl?gene=RARA
TOP2A	DNA Topoisomerase II Alpha	Protein Coding	57	GC17M040388	2.91	https://www.genecards.org/cgi-bin/carddisp.pl?gene=TOP2A
ELANE	Elastase, Neutrophil Expressed	Protein Coding	54	GC19P000854	2.91	https://www.genecards.org/cgi-bin/carddisp.pl?gene=ELANE
PEX1	Peroxisomal Biogenesis Factor 1	Protein Coding	50	GC07M092487	2.91	https://www.genecards.org/cgi-bin/carddisp.pl?gene=PEX1
KLRK1	Killer Cell Lectin Like Receptor K1	Protein Coding	46	GC12M012632	2.91	https://www.genecards.org/cgi-bin/carddisp.pl?gene=KLRK1
PTPRN	Protein Tyrosine Phosphatase Receptor Type N	Protein Coding	50	GC02M219289	2.91	https://www.genecards.org/cgi-bin/carddisp.pl?gene=PTPRN
MIR136	MicroRNA 136	RNA Gene	20	GC14P103670	2.91	https://www.genecards.org/cgi-bin/carddisp.pl?gene=MIR136
MZB1	Marginal Zone B And B1 Cell Specific Protein	Protein Coding	37	GC05M139387	2.91	https://www.genecards.org/cgi-bin/carddisp.pl?gene=MZB1
MMP14	Matrix Metallopeptidase 14	Protein Coding	57	GC14P024599	2.89	https://www.genecards.org/cgi-bin/carddisp.pl?gene=MMP14
COL3A1	Collagen Type III Alpha 1 Chain	Protein Coding	53	GC02P188974	2.89	https://www.genecards.org/cgi-bin/carddisp.pl?gene=COL3A1
PNPLA1	Patatin Like Phospholipase Domain Containing 1	Protein Coding	43	GC06P043155	2.89	https://www.genecards.org/cgi-bin/carddisp.pl?gene=PNPLA1
DGKG	Diacylglycerol Kinase Gamma	Protein Coding	50	GC03M186105	2.89	https://www.genecards.org/cgi-bin/carddisp.pl?gene=DGKG
PRLR	Prolactin Receptor	Protein Coding	55	GC05M035084	2.89	https://www.genecards.org/cgi-bin/carddisp.pl?gene=PRLR
PRKACB	Protein Kinase CAMP-Activated Catalytic Subunit Beta	Protein Coding	54	GC01P084078	2.89	https://www.genecards.org/cgi-bin/carddisp.pl?gene=PRKACB
CALR	Calreticulin	Protein Coding	57	GC19P012938	2.88	https://www.genecards.org/cgi-bin/carddisp.pl?gene=CALR
CXCL12	C-X-C Motif Chemokine Ligand 12	Protein Coding	51	GC10M044334	2.88	https://www.genecards.org/cgi-bin/carddisp.pl?gene=CXCL12
PTPN3	Protein Tyrosine Phosphatase Non-Receptor Type 3	Protein Coding	50	GC09M109375	2.88	https://www.genecards.org/cgi-bin/carddisp.pl?gene=PTPN3
LTA	Lymphotoxin Alpha	Protein Coding	48	GC06P032497	2.88	https://www.genecards.org/cgi-bin/carddisp.pl?gene=LTA
ARID5B	AT-Rich Interaction Domain 5B	Protein Coding	47	GC10P061901	2.88	https://www.genecards.org/cgi-bin/carddisp.pl?gene=ARID5B
BCHE	Butyrylcholinesterase	Protein Coding	55	GC03M165772	2.88	https://www.genecards.org/cgi-bin/carddisp.pl?gene=BCHE
TBK1	TANK Binding Kinase 1	Protein Coding	56	GC12P064451	2.87	https://www.genecards.org/cgi-bin/carddisp.pl?gene=TBK1
RAB11A	RAB11A, Member RAS Oncogene Family	Protein Coding	53	GC15P069608	2.86	https://www.genecards.org/cgi-bin/carddisp.pl?gene=RAB11A
PFKFB1	6-Phosphofructo-2-Kinase/Fructose-2,6-Biphosphatase 1	Protein Coding	48	GC0XM054976	2.86	https://www.genecards.org/cgi-bin/carddisp.pl?gene=PFKFB1
ADCYAP1	Adenylate Cyclase Activating Polypeptide 1	Protein Coding	47	GC18P000895	2.86	https://www.genecards.org/cgi-bin/carddisp.pl?gene=ADCYAP1
LGSN	Lengsin, Lens Protein With Glutamine Synthetase Domain	Protein Coding	40	GC06M063275	2.86	https://www.genecards.org/cgi-bin/carddisp.pl?gene=LGSN
OLFM4	Olfactomedin 4	Protein Coding	44	GC13P053028	2.86	https://www.genecards.org/cgi-bin/carddisp.pl?gene=OLFM4
TH	Tyrosine Hydroxylase	Protein Coding	58	GC11M002163	2.85	https://www.genecards.org/cgi-bin/carddisp.pl?gene=TH
PDGFRA	Platelet Derived Growth Factor Receptor Alpha	Protein Coding	62	GC04P054229	2.84	https://www.genecards.org/cgi-bin/carddisp.pl?gene=PDGFRA
ERBB3	Erb-B2 Receptor Tyrosine Kinase 3	Protein Coding	60	GC12P056079	2.84	https://www.genecards.org/cgi-bin/carddisp.pl?gene=ERBB3
CDH2	Cadherin 2	Protein Coding	56	GC18M027950	2.84	https://www.genecards.org/cgi-bin/carddisp.pl?gene=CDH2
KCNB1	Potassium Voltage-Gated Channel Subfamily B Member 1	Protein Coding	54	GC20M049293	2.84	https://www.genecards.org/cgi-bin/carddisp.pl?gene=KCNB1
KCNJ2	Potassium Voltage-Gated Channel Subfamily J Member 2	Protein Coding	53	GC17P070168	2.84	https://www.genecards.org/cgi-bin/carddisp.pl?gene=KCNJ2
KEAP1	Kelch Like ECH Associated Protein 1	Protein Coding	53	GC19M010457	2.84	https://www.genecards.org/cgi-bin/carddisp.pl?gene=KEAP1
CPA1	Carboxypeptidase A1	Protein Coding	52	GC07P130380	2.84	https://www.genecards.org/cgi-bin/carddisp.pl?gene=CPA1
NOTCH4	Notch Receptor 4	Protein Coding	51	GC06M032203	2.84	https://www.genecards.org/cgi-bin/carddisp.pl?gene=NOTCH4
TNFSF13B	TNF Superfamily Member 13b	Protein Coding	51	GC13P108251	2.84	https://www.genecards.org/cgi-bin/carddisp.pl?gene=TNFSF13B
E2F3	E2F Transcription Factor 3	Protein Coding	50	GC06P020402	2.84	https://www.genecards.org/cgi-bin/carddisp.pl?gene=E2F3
EMX2	Empty Spiracles Homeobox 2	Protein Coding	49	GC10P117542	2.84	https://www.genecards.org/cgi-bin/carddisp.pl?gene=EMX2
RCAN1	Regulator Of Calcineurin 1	Protein Coding	49	GC21M034513	2.84	https://www.genecards.org/cgi-bin/carddisp.pl?gene=RCAN1
RAMP1	Receptor Activity Modifying Protein 1	Protein Coding	49	GC02P237858	2.84	https://www.genecards.org/cgi-bin/carddisp.pl?gene=RAMP1
ATP12A	ATPase H+/K+ Transporting Non-Gastric Alpha2 Subunit	Protein Coding	48	GC13P024680	2.84	https://www.genecards.org/cgi-bin/carddisp.pl?gene=ATP12A
SNCG	Synuclein Gamma	Protein Coding	48	GC10P086957	2.84	https://www.genecards.org/cgi-bin/carddisp.pl?gene=SNCG
HTATIP2	HIV-1 Tat Interactive Protein 2	Protein Coding	46	GC11P020385	2.84	https://www.genecards.org/cgi-bin/carddisp.pl?gene=HTATIP2
DSCAM	DS Cell Adhesion Molecule	Protein Coding	46	GC21M040010	2.84	https://www.genecards.org/cgi-bin/carddisp.pl?gene=DSCAM
CWC27	CWC27 Spliceosome Associated Cyclophilin	Protein Coding	46	GC05P064768	2.84	https://www.genecards.org/cgi-bin/carddisp.pl?gene=CWC27
CTCFL	CCCTC-Binding Factor Like	Protein Coding	45	GC20M057495	2.84	https://www.genecards.org/cgi-bin/carddisp.pl?gene=CTCFL
ARHGAP24	Rho GTPase Activating Protein 24	Protein Coding	45	GC04P085147	2.84	https://www.genecards.org/cgi-bin/carddisp.pl?gene=ARHGAP24
PVALB	Parvalbumin	Protein Coding	45	GC22M036800	2.84	https://www.genecards.org/cgi-bin/carddisp.pl?gene=PVALB
MAEA	Macrophage Erythroblast Attacher	Protein Coding	43	GC04P001289	2.84	https://www.genecards.org/cgi-bin/carddisp.pl?gene=MAEA
GREB1	Growth Regulating Estrogen Receptor Binding 1	Protein Coding	43	GC02P011482	2.84	https://www.genecards.org/cgi-bin/carddisp.pl?gene=GREB1
RAD51B	RAD51 Paralog B	Protein Coding	43	GC14P067819	2.84	https://www.genecards.org/cgi-bin/carddisp.pl?gene=RAD51B
RP1L1	RP1 Like 1	Protein Coding	43	GC08M010606	2.84	https://www.genecards.org/cgi-bin/carddisp.pl?gene=RP1L1
MYO15A	Myosin XVA	Protein Coding	42	GC17P018108	2.84	https://www.genecards.org/cgi-bin/carddisp.pl?gene=MYO15A
BCAS3	BCAS3 Microtubule Associated Cell Migration Factor	Protein Coding	42	GC17P060678	2.84	https://www.genecards.org/cgi-bin/carddisp.pl?gene=BCAS3
TFPT	TCF3 Fusion Partner	Protein Coding	42	GC19M054107	2.84	https://www.genecards.org/cgi-bin/carddisp.pl?gene=TFPT
FSIP1	Fibrous Sheath Interacting Protein 1	Protein Coding	40	GC15M039594	2.84	https://www.genecards.org/cgi-bin/carddisp.pl?gene=FSIP1
ADGRV1	Adhesion G Protein-Coupled Receptor V1	Protein Coding	40	GC05P090529	2.84	https://www.genecards.org/cgi-bin/carddisp.pl?gene=ADGRV1
WHRN	Whirlin	Protein Coding	37	GC09M114403	2.84	https://www.genecards.org/cgi-bin/carddisp.pl?gene=WHRN
FBXO47	F-Box Protein 47	Protein Coding	34	GC17M038936	2.84	https://www.genecards.org/cgi-bin/carddisp.pl?gene=FBXO47
C11orf21	Chromosome 11 Open Reading Frame 21	Protein Coding	32	GC11M002295	2.84	https://www.genecards.org/cgi-bin/carddisp.pl?gene=C11orf21
PALM2-AKAP2	PALM2-AKAP2 Fusion	Protein Coding	31	GC09P109780	2.84	https://www.genecards.org/cgi-bin/carddisp.pl?gene=PALM2-AKAP2
LINC00520	Long Intergenic Non-Protein Coding RNA 520	RNA Gene	17	GC14M055781	2.84	https://www.genecards.org/cgi-bin/carddisp.pl?gene=LINC00520
MANCR	Mitotically Associated Long Non Coding RNA	RNA Gene	13	GC10M004650	2.84	https://www.genecards.org/cgi-bin/carddisp.pl?gene=MANCR
C8orf37-AS1	C8orf37 Antisense RNA 1	RNA Gene	12	GC08P095204	2.84	https://www.genecards.org/cgi-bin/carddisp.pl?gene=C8orf37-AS1
UGT1A1	UDP Glucuronosyltransferase Family 1 Member A1	Protein Coding	55	GC02P233760	2.82	https://www.genecards.org/cgi-bin/carddisp.pl?gene=UGT1A1
ITGA6	Integrin Subunit Alpha 6	Protein Coding	56	GC02P172427	2.82	https://www.genecards.org/cgi-bin/carddisp.pl?gene=ITGA6
CHEK1	Checkpoint Kinase 1	Protein Coding	56	GC11P125625	2.82	https://www.genecards.org/cgi-bin/carddisp.pl?gene=CHEK1
GLI2	GLI Family Zinc Finger 2	Protein Coding	55	GC02P120735	2.82	https://www.genecards.org/cgi-bin/carddisp.pl?gene=GLI2
PITX2	Paired Like Homeodomain 2	Protein Coding	54	GC04M110617	2.82	https://www.genecards.org/cgi-bin/carddisp.pl?gene=PITX2
RPS19	Ribosomal Protein S19	Protein Coding	54	GC19P041859	2.82	https://www.genecards.org/cgi-bin/carddisp.pl?gene=RPS19
KRT8	Keratin 8	Protein Coding	53	GC12M052897	2.82	https://www.genecards.org/cgi-bin/carddisp.pl?gene=KRT8
PAFAH1B1	Platelet Activating Factor Acetylhydrolase 1b Regulatory Subunit 1	Protein Coding	53	GC17P002593	2.82	https://www.genecards.org/cgi-bin/carddisp.pl?gene=PAFAH1B1
KRT19	Keratin 19	Protein Coding	52	GC17M041523	2.82	https://www.genecards.org/cgi-bin/carddisp.pl?gene=KRT19
NCAM1	Neural Cell Adhesion Molecule 1	Protein Coding	52	GC11P112961	2.82	https://www.genecards.org/cgi-bin/carddisp.pl?gene=NCAM1
ASL	Argininosuccinate Lyase	Protein Coding	52	GC07P066075	2.82	https://www.genecards.org/cgi-bin/carddisp.pl?gene=ASL
TRPV6	Transient Receptor Potential Cation Channel Subfamily V Member 6	Protein Coding	52	GC07M142871	2.82	https://www.genecards.org/cgi-bin/carddisp.pl?gene=TRPV6
GADD45A	Growth Arrest And DNA Damage Inducible Alpha	Protein Coding	51	GC01P067685	2.82	https://www.genecards.org/cgi-bin/carddisp.pl?gene=GADD45A
SEC24D	SEC24 Homolog D, COPII Coat Complex Component	Protein Coding	51	GC04M118722	2.82	https://www.genecards.org/cgi-bin/carddisp.pl?gene=SEC24D
TRPV5	Transient Receptor Potential Cation Channel Subfamily V Member 5	Protein Coding	51	GC07M142908	2.82	https://www.genecards.org/cgi-bin/carddisp.pl?gene=TRPV5
MYO5A	Myosin VA	Protein Coding	50	GC15M057793	2.82	https://www.genecards.org/cgi-bin/carddisp.pl?gene=MYO5A
GNE	Glucosamine (UDP-N-Acetyl)-2-Epimerase/N-Acetylmannosamine Kinase	Protein Coding	50	GC09M036214	2.82	https://www.genecards.org/cgi-bin/carddisp.pl?gene=GNE
ATG5	Autophagy Related 5	Protein Coding	50	GC06M106045	2.82	https://www.genecards.org/cgi-bin/carddisp.pl?gene=ATG5
FGF4	Fibroblast Growth Factor 4	Protein Coding	50	GC11M069762	2.82	https://www.genecards.org/cgi-bin/carddisp.pl?gene=FGF4
PLCE1	Phospholipase C Epsilon 1	Protein Coding	50	GC10P093993	2.82	https://www.genecards.org/cgi-bin/carddisp.pl?gene=PLCE1
MID1	Midline 1	Protein Coding	50	GC0XM010373	2.82	https://www.genecards.org/cgi-bin/carddisp.pl?gene=MID1
TBX2	T-Box 2	Protein Coding	50	GC17P061399	2.82	https://www.genecards.org/cgi-bin/carddisp.pl?gene=TBX2
ZMPSTE24	Zinc Metallopeptidase STE24	Protein Coding	49	GC01P040258	2.82	https://www.genecards.org/cgi-bin/carddisp.pl?gene=ZMPSTE24
EPX	Eosinophil Peroxidase	Protein Coding	48	GC17P058192	2.82	https://www.genecards.org/cgi-bin/carddisp.pl?gene=EPX
ATG3	Autophagy Related 3	Protein Coding	48	GC03M112532	2.82	https://www.genecards.org/cgi-bin/carddisp.pl?gene=ATG3
DISC1	DISC1 Scaffold Protein	Protein Coding	48	GC01P231626	2.82	https://www.genecards.org/cgi-bin/carddisp.pl?gene=DISC1
PNKD	PNKD Metallo-Beta-Lactamase Domain Containing	Protein Coding	48	GC02P218270	2.82	https://www.genecards.org/cgi-bin/carddisp.pl?gene=PNKD
SLC7A6	Solute Carrier Family 7 Member 6	Protein Coding	48	GC16P068298	2.82	https://www.genecards.org/cgi-bin/carddisp.pl?gene=SLC7A6
HAP1	Huntingtin Associated Protein 1	Protein Coding	46	GC17M041717	2.82	https://www.genecards.org/cgi-bin/carddisp.pl?gene=HAP1
EXOC6	Exocyst Complex Component 6	Protein Coding	46	GC10P092826	2.82	https://www.genecards.org/cgi-bin/carddisp.pl?gene=EXOC6
PEG10	Paternally Expressed 10	Protein Coding	46	GC07P094656	2.82	https://www.genecards.org/cgi-bin/carddisp.pl?gene=PEG10
CXCL6	C-X-C Motif Chemokine Ligand 6	Protein Coding	46	GC04P073837	2.82	https://www.genecards.org/cgi-bin/carddisp.pl?gene=CXCL6
TBX19	T-Box 19	Protein Coding	46	GC01P168250	2.82	https://www.genecards.org/cgi-bin/carddisp.pl?gene=TBX19
EXOC5	Exocyst Complex Component 5	Protein Coding	45	GC14M057200	2.82	https://www.genecards.org/cgi-bin/carddisp.pl?gene=EXOC5
TRAPPC3	Trafficking Protein Particle Complex 3	Protein Coding	45	GC01M036136	2.82	https://www.genecards.org/cgi-bin/carddisp.pl?gene=TRAPPC3
RSPH1	Radial Spoke Head Component 1	Protein Coding	44	GC21M042472	2.82	https://www.genecards.org/cgi-bin/carddisp.pl?gene=RSPH1
MBD5	Methyl-CpG Binding Domain Protein 5	Protein Coding	43	GC02P148021	2.82	https://www.genecards.org/cgi-bin/carddisp.pl?gene=MBD5
EXOC8	Exocyst Complex Component 8	Protein Coding	43	GC01M231332	2.82	https://www.genecards.org/cgi-bin/carddisp.pl?gene=EXOC8
ZNF589	Zinc Finger Protein 589	Protein Coding	43	GC03P048241	2.82	https://www.genecards.org/cgi-bin/carddisp.pl?gene=ZNF589
NKX2-8	NK2 Homeobox 8	Protein Coding	42	GC14M036580	2.82	https://www.genecards.org/cgi-bin/carddisp.pl?gene=NKX2-8
TMTC3	Transmembrane And Tetratricopeptide Repeat Containing 3	Protein Coding	42	GC12P088142	2.82	https://www.genecards.org/cgi-bin/carddisp.pl?gene=TMTC3
WIZ	WIZ Zinc Finger	Protein Coding	41	GC19M015397	2.82	https://www.genecards.org/cgi-bin/carddisp.pl?gene=WIZ
TEKT4	Tektin 4	Protein Coding	41	GC02P094900	2.82	https://www.genecards.org/cgi-bin/carddisp.pl?gene=TEKT4
C12orf29	Chromosome 12 Open Reading Frame 29	Protein Coding	37	GC12P088033	2.82	https://www.genecards.org/cgi-bin/carddisp.pl?gene=C12orf29
SLX4IP	SLX4 Interacting Protein	Protein Coding	35	GC20P010415	2.82	https://www.genecards.org/cgi-bin/carddisp.pl?gene=SLX4IP
HIGD2B	HIG1 Hypoxia Inducible Domain Family Member 2B	Protein Coding	26	GC15M072675	2.82	https://www.genecards.org/cgi-bin/carddisp.pl?gene=HIGD2B
PTENP1	Phosphatase And Tensin Homolog Pseudogene 1	Pseudogene	26	GC09M033665	2.82	https://www.genecards.org/cgi-bin/carddisp.pl?gene=PTENP1
TP73-AS1	TP73 Antisense RNA 1	RNA Gene	25	GC01M003735	2.82	https://www.genecards.org/cgi-bin/carddisp.pl?gene=TP73-AS1
CRNDE	Colorectal Neoplasia Differentially Expressed	Protein Coding	23	GC16M054845	2.82	https://www.genecards.org/cgi-bin/carddisp.pl?gene=CRNDE
SNHG1	Small Nucleolar RNA Host Gene 1	RNA Gene	22	GC11M062992	2.82	https://www.genecards.org/cgi-bin/carddisp.pl?gene=SNHG1
DANCR	Differentiation Antagonizing Non-Protein Coding RNA	RNA Gene	21	GC04P052712	2.82	https://www.genecards.org/cgi-bin/carddisp.pl?gene=DANCR
HULC	Hepatocellular Carcinoma Up-Regulated Long Non-Coding RNA	RNA Gene	18	GC06P008652	2.82	https://www.genecards.org/cgi-bin/carddisp.pl?gene=HULC
BCYRN1	Brain Cytoplasmic RNA 1	RNA Gene	18	GC02P047331	2.82	https://www.genecards.org/cgi-bin/carddisp.pl?gene=BCYRN1
SNHG16	Small Nucleolar RNA Host Gene 16	RNA Gene	17	GC17P076559	2.82	https://www.genecards.org/cgi-bin/carddisp.pl?gene=SNHG16
CETN4P	Centrin 4, Pseudogene	Pseudogene	15	GC04M122730	2.82	https://www.genecards.org/cgi-bin/carddisp.pl?gene=CETN4P
DBIL5P2	Diazepam Binding Inhibitor-Like 5 Pseudogene 2	Pseudogene	14	GC02M063117	2.82	https://www.genecards.org/cgi-bin/carddisp.pl?gene=DBIL5P2
PANDAR	Promoter Of CDKN1A Antisense DNA Damage Activated RNA	RNA Gene	14	GC06M036673	2.82	https://www.genecards.org/cgi-bin/carddisp.pl?gene=PANDAR
MIR4713HG	MIR4713 Host Gene	RNA Gene	12	GC15P051039	2.82	https://www.genecards.org/cgi-bin/carddisp.pl?gene=MIR4713HG
MIR8077	MicroRNA 8077	RNA Gene	11	GC19P042351	2.82	https://www.genecards.org/cgi-bin/carddisp.pl?gene=MIR8077
LOC102723692	Uncharacterized LOC102723692	RNA Gene	5	GC16P017134	2.82	https://www.genecards.org/cgi-bin/carddisp.pl?gene=LOC102723692
LOC102724406	Uncharacterized LOC102724406	RNA Gene	4	GC06P100394	2.82	https://www.genecards.org/cgi-bin/carddisp.pl?gene=LOC102724406
LOC107987234	Uncharacterized LOC107987234	RNA Gene	3	GC16U902308	2.82	https://www.genecards.org/cgi-bin/carddisp.pl?gene=LOC107987234
LOC110386947	CYP19A1 Promoter I.1	Biological Region	3	GC15U902414	2.82	https://www.genecards.org/cgi-bin/carddisp.pl?gene=LOC110386947
ANGPT1	Angiopoietin 1	Protein Coding	51	GC08M107246	2.82	https://www.genecards.org/cgi-bin/carddisp.pl?gene=ANGPT1
SLC7A5	Solute Carrier Family 7 Member 5	Protein Coding	51	GC16M087830	2.82	https://www.genecards.org/cgi-bin/carddisp.pl?gene=SLC7A5
SHOX2	Short Stature Homeobox 2	Protein Coding	43	GC03M158095	2.82	https://www.genecards.org/cgi-bin/carddisp.pl?gene=SHOX2
CD40LG	CD40 Ligand	Protein Coding	54	GC0XP136649	2.82	https://www.genecards.org/cgi-bin/carddisp.pl?gene=CD40LG
CTSS	Cathepsin S	Protein Coding	52	GC01M150702	2.81	https://www.genecards.org/cgi-bin/carddisp.pl?gene=CTSS
CTSD	Cathepsin D	Protein Coding	59	GC11M001752	2.8	https://www.genecards.org/cgi-bin/carddisp.pl?gene=CTSD
CSNK1D	Casein Kinase 1 Delta	Protein Coding	57	GC17M082239	2.8	https://www.genecards.org/cgi-bin/carddisp.pl?gene=CSNK1D
WNT3A	Wnt Family Member 3A	Protein Coding	54	GC01P228013	2.8	https://www.genecards.org/cgi-bin/carddisp.pl?gene=WNT3A
LNPEP	Leucyl And Cystinyl Aminopeptidase	Protein Coding	51	GC05P096935	2.8	https://www.genecards.org/cgi-bin/carddisp.pl?gene=LNPEP
AOC2	Amine Oxidase Copper Containing 2	Protein Coding	46	GC17P042844	2.8	https://www.genecards.org/cgi-bin/carddisp.pl?gene=AOC2
METAP2	Methionyl Aminopeptidase 2	Protein Coding	51	GC12P095473	2.8	https://www.genecards.org/cgi-bin/carddisp.pl?gene=METAP2
ETV4	ETS Variant 4	Protein Coding	50	GC17M043527	2.79	https://www.genecards.org/cgi-bin/carddisp.pl?gene=ETV4
NPR1	Natriuretic Peptide Receptor 1	Protein Coding	52	GC01P153686	2.78	https://www.genecards.org/cgi-bin/carddisp.pl?gene=NPR1
CCR5	C-C Motif Chemokine Receptor 5 (Gene/Pseudogene)	Protein Coding	53	GC03P046389	2.78	https://www.genecards.org/cgi-bin/carddisp.pl?gene=CCR5
TGFBR1	Transforming Growth Factor Beta Receptor 1	Protein Coding	59	GC09P099104	2.78	https://www.genecards.org/cgi-bin/carddisp.pl?gene=TGFBR1
EPOR	Erythropoietin Receptor	Protein Coding	56	GC19M011377	2.78	https://www.genecards.org/cgi-bin/carddisp.pl?gene=EPOR
PAX8	Paired Box 8	Protein Coding	53	GC02M113215	2.78	https://www.genecards.org/cgi-bin/carddisp.pl?gene=PAX8
DGCR8	DGCR8 Microprocessor Complex Subunit	Protein Coding	47	GC22P020080	2.78	https://www.genecards.org/cgi-bin/carddisp.pl?gene=DGCR8
DROSHA	Drosha Ribonuclease III	Protein Coding	47	GC05M031401	2.78	https://www.genecards.org/cgi-bin/carddisp.pl?gene=DROSHA
SLC7A8	Solute Carrier Family 7 Member 8	Protein Coding	47	GC14M023125	2.78	https://www.genecards.org/cgi-bin/carddisp.pl?gene=SLC7A8
CTF1	Cardiotrophin 1	Protein Coding	45	GC16P030910	2.78	https://www.genecards.org/cgi-bin/carddisp.pl?gene=CTF1
FGF10	Fibroblast Growth Factor 10	Protein Coding	53	GC05M044340	2.77	https://www.genecards.org/cgi-bin/carddisp.pl?gene=FGF10
GPX7	Glutathione Peroxidase 7	Protein Coding	49	GC01P052602	2.77	https://www.genecards.org/cgi-bin/carddisp.pl?gene=GPX7
S100A7	S100 Calcium Binding Protein A7	Protein Coding	46	GC01M153430	2.77	https://www.genecards.org/cgi-bin/carddisp.pl?gene=S100A7
PDC	Phosducin	Protein Coding	45	GC01M186412	2.77	https://www.genecards.org/cgi-bin/carddisp.pl?gene=PDC
PACS1	Phosphofurin Acidic Cluster Sorting Protein 1	Protein Coding	48	GC11P066088	2.76	https://www.genecards.org/cgi-bin/carddisp.pl?gene=PACS1
NPY4R	Neuropeptide Y Receptor Y4	Protein Coding	40	GC10M046461	2.76	https://www.genecards.org/cgi-bin/carddisp.pl?gene=NPY4R
SELENBP1	Selenium Binding Protein 1	Protein Coding	48	GC01M151339	2.75	https://www.genecards.org/cgi-bin/carddisp.pl?gene=SELENBP1
MIR718	MicroRNA 718	RNA Gene	18	GC0XM154019	2.75	https://www.genecards.org/cgi-bin/carddisp.pl?gene=MIR718
CSF3	Colony Stimulating Factor 3	Protein Coding	46	GC17P040015	2.74	https://www.genecards.org/cgi-bin/carddisp.pl?gene=CSF3
TTR	Transthyretin	Protein Coding	56	GC18P031591	2.74	https://www.genecards.org/cgi-bin/carddisp.pl?gene=TTR
APLNR	Apelin Receptor	Protein Coding	48	GC11M057233	2.74	https://www.genecards.org/cgi-bin/carddisp.pl?gene=APLNR
APOC1	Apolipoprotein C1	Protein Coding	46	GC19P044914	2.73	https://www.genecards.org/cgi-bin/carddisp.pl?gene=APOC1
PRKAR2A	Protein Kinase CAMP-Dependent Type II Regulatory Subunit Alpha	Protein Coding	52	GC03M048782	2.73	https://www.genecards.org/cgi-bin/carddisp.pl?gene=PRKAR2A
ERCC4	ERCC Excision Repair 4, Endonuclease Catalytic Subunit	Protein Coding	51	GC16P014014	2.73	https://www.genecards.org/cgi-bin/carddisp.pl?gene=ERCC4
TRPM5	Transient Receptor Potential Cation Channel Subfamily M Member 5	Protein Coding	44	GC11M002425	2.73	https://www.genecards.org/cgi-bin/carddisp.pl?gene=TRPM5
RAF1	Raf-1 Proto-Oncogene, Serine/Threonine Kinase	Protein Coding	62	GC03M012583	2.72	https://www.genecards.org/cgi-bin/carddisp.pl?gene=RAF1
CTTN	Cortactin	Protein Coding	48	GC11P070398	2.72	https://www.genecards.org/cgi-bin/carddisp.pl?gene=CTTN
SP1	Sp1 Transcription Factor	Protein Coding	50	GC12P053380	2.71	https://www.genecards.org/cgi-bin/carddisp.pl?gene=SP1
INSIG1	Insulin Induced Gene 1	Protein Coding	45	GC07P155297	2.71	https://www.genecards.org/cgi-bin/carddisp.pl?gene=INSIG1
SMAD2	SMAD Family Member 2	Protein Coding	53	GC18M047809	2.71	https://www.genecards.org/cgi-bin/carddisp.pl?gene=SMAD2
FAT1	FAT Atypical Cadherin 1	Protein Coding	45	GC04M186587	2.7	https://www.genecards.org/cgi-bin/carddisp.pl?gene=FAT1
SLC2A3	Solute Carrier Family 2 Member 3	Protein Coding	54	GC12M007919	2.7	https://www.genecards.org/cgi-bin/carddisp.pl?gene=SLC2A3
MTNR1A	Melatonin Receptor 1A	Protein Coding	48	GC04M186533	2.69	https://www.genecards.org/cgi-bin/carddisp.pl?gene=MTNR1A
POGZ	Pogo Transposable Element Derived With ZNF Domain	Protein Coding	46	GC01M151375	2.68	https://www.genecards.org/cgi-bin/carddisp.pl?gene=POGZ
FAM177A1	Family With Sequence Similarity 177 Member A1	Protein Coding	39	GC14P035044	2.68	https://www.genecards.org/cgi-bin/carddisp.pl?gene=FAM177A1
THBS1	Thrombospondin 1	Protein Coding	51	GC15P039581	2.68	https://www.genecards.org/cgi-bin/carddisp.pl?gene=THBS1
SLC5A1	Solute Carrier Family 5 Member 1	Protein Coding	55	GC22P032043	2.68	https://www.genecards.org/cgi-bin/carddisp.pl?gene=SLC5A1
FTH1	Ferritin Heavy Chain 1	Protein Coding	57	GC11M061959	2.67	https://www.genecards.org/cgi-bin/carddisp.pl?gene=FTH1
MPST	Mercaptopyruvate Sulfurtransferase	Protein Coding	48	GC22P037019	2.67	https://www.genecards.org/cgi-bin/carddisp.pl?gene=MPST
ZNF214	Zinc Finger Protein 214	Protein Coding	40	GC11M007020	2.67	https://www.genecards.org/cgi-bin/carddisp.pl?gene=ZNF214
ZNF215	Zinc Finger Protein 215	Protein Coding	38	GC11P006947	2.67	https://www.genecards.org/cgi-bin/carddisp.pl?gene=ZNF215
MIR342	MicroRNA 342	RNA Gene	20	GC14P100109	2.67	https://www.genecards.org/cgi-bin/carddisp.pl?gene=MIR342
LCT	Lactase	Protein Coding	51	GC02M135787	2.67	https://www.genecards.org/cgi-bin/carddisp.pl?gene=LCT
DAGLA	Diacylglycerol Lipase Alpha	Protein Coding	47	GC11P061680	2.66	https://www.genecards.org/cgi-bin/carddisp.pl?gene=DAGLA
G6PD	Glucose-6-Phosphate Dehydrogenase	Protein Coding	56	GC0XM154531	2.66	https://www.genecards.org/cgi-bin/carddisp.pl?gene=G6PD
VIM	Vimentin	Protein Coding	56	GC10P017227	2.65	https://www.genecards.org/cgi-bin/carddisp.pl?gene=VIM
ACP5	Acid Phosphatase 5, Tartrate Resistant	Protein Coding	53	GC19M011574	2.64	https://www.genecards.org/cgi-bin/carddisp.pl?gene=ACP5
SPARC	Secreted Protein Acidic And Cysteine Rich	Protein Coding	57	GC05M151639	2.63	https://www.genecards.org/cgi-bin/carddisp.pl?gene=SPARC
FADS2	Fatty Acid Desaturase 2	Protein Coding	51	GC11P061792	2.63	https://www.genecards.org/cgi-bin/carddisp.pl?gene=FADS2
ABCG1	ATP Binding Cassette Subfamily G Member 1	Protein Coding	50	GC21P042199	2.61	https://www.genecards.org/cgi-bin/carddisp.pl?gene=ABCG1
CD163	CD163 Molecule	Protein Coding	49	GC12M007518	2.61	https://www.genecards.org/cgi-bin/carddisp.pl?gene=CD163
TTF2	Transcription Termination Factor 2	Protein Coding	45	GC01P117060	2.6	https://www.genecards.org/cgi-bin/carddisp.pl?gene=TTF2
LRP5	LDL Receptor Related Protein 5	Protein Coding	55	GC11P068330	2.6	https://www.genecards.org/cgi-bin/carddisp.pl?gene=LRP5
MRPS22	Mitochondrial Ribosomal Protein S22	Protein Coding	47	GC03P139005	2.6	https://www.genecards.org/cgi-bin/carddisp.pl?gene=MRPS22
ADIRF	Adipogenesis Regulatory Factor	Protein Coding	37	GC10P086968	2.6	https://www.genecards.org/cgi-bin/carddisp.pl?gene=ADIRF
DGAT2	Diacylglycerol O-Acyltransferase 2	Protein Coding	49	GC11P075759	2.59	https://www.genecards.org/cgi-bin/carddisp.pl?gene=DGAT2
PLG	Plasminogen	Protein Coding	54	GC06P160702	2.59	https://www.genecards.org/cgi-bin/carddisp.pl?gene=PLG
TFE3	Transcription Factor Binding To IGHM Enhancer 3	Protein Coding	49	GC0XM049028	2.59	https://www.genecards.org/cgi-bin/carddisp.pl?gene=TFE3
MIRLET7F2	MicroRNA Let-7f-2	RNA Gene	20	GC0XM053602	2.59	https://www.genecards.org/cgi-bin/carddisp.pl?gene=MIRLET7F2
CSF1	Colony Stimulating Factor 1	Protein Coding	50	GC01P109911	2.59	https://www.genecards.org/cgi-bin/carddisp.pl?gene=CSF1
FRA16A	Fragile Site, Folic Acid Type, Rare, Fra(16)(P13.11)	Uncategorized	6	GC16U990021	2.59	https://www.genecards.org/cgi-bin/carddisp.pl?gene=FRA16A
IL4R	Interleukin 4 Receptor	Protein Coding	54	GC16P027325	2.58	https://www.genecards.org/cgi-bin/carddisp.pl?gene=IL4R
CMKLR1	Chemerin Chemokine-Like Receptor 1	Protein Coding	46	GC12M108288	2.58	https://www.genecards.org/cgi-bin/carddisp.pl?gene=CMKLR1
FLT3	Fms Related Tyrosine Kinase 3	Protein Coding	60	GC13M028003	2.58	https://www.genecards.org/cgi-bin/carddisp.pl?gene=FLT3
ZEB1	Zinc Finger E-Box Binding Homeobox 1	Protein Coding	54	GC10P031330	2.57	https://www.genecards.org/cgi-bin/carddisp.pl?gene=ZEB1
THADA	THADA Armadillo Repeat Containing	Protein Coding	43	GC02M043193	2.56	https://www.genecards.org/cgi-bin/carddisp.pl?gene=THADA
LPP	LIM Domain Containing Preferred Translocation Partner In Lipoma	Protein Coding	49	GC03P188153	2.56	https://www.genecards.org/cgi-bin/carddisp.pl?gene=LPP
NRG4	Neuregulin 4	Protein Coding	43	GC15M075935	2.55	https://www.genecards.org/cgi-bin/carddisp.pl?gene=NRG4
CD14	CD14 Molecule	Protein Coding	51	GC05M140594	2.55	https://www.genecards.org/cgi-bin/carddisp.pl?gene=CD14
CLDN3	Claudin 3	Protein Coding	46	GC07M073768	2.55	https://www.genecards.org/cgi-bin/carddisp.pl?gene=CLDN3
RGS6	Regulator Of G Protein Signaling 6	Protein Coding	47	GC14P071932	2.55	https://www.genecards.org/cgi-bin/carddisp.pl?gene=RGS6
ATP6V0D1	ATPase H+ Transporting V0 Subunit D1	Protein Coding	48	GC16M067438	2.55	https://www.genecards.org/cgi-bin/carddisp.pl?gene=ATP6V0D1
KIF4A	Kinesin Family Member 4A	Protein Coding	45	GC0XP070290	2.55	https://www.genecards.org/cgi-bin/carddisp.pl?gene=KIF4A
SZT2	SZT2 Subunit Of KICSTOR Complex	Protein Coding	42	GC01P043389	2.55	https://www.genecards.org/cgi-bin/carddisp.pl?gene=SZT2
ARL14EP	ADP Ribosylation Factor Like GTPase 14 Effector Protein	Protein Coding	37	GC11P030323	2.55	https://www.genecards.org/cgi-bin/carddisp.pl?gene=ARL14EP
RSRC2	Arginine And Serine Rich Coiled-Coil 2	Protein Coding	37	GC12M122503	2.55	https://www.genecards.org/cgi-bin/carddisp.pl?gene=RSRC2
MIR6766	MicroRNA 6766	RNA Gene	12	GC15M089326	2.55	https://www.genecards.org/cgi-bin/carddisp.pl?gene=MIR6766
MIR6735	MicroRNA 6735	RNA Gene	10	GC01P043448	2.55	https://www.genecards.org/cgi-bin/carddisp.pl?gene=MIR6735
SZT2-AS1	SZT2 Antisense RNA 1	RNA Gene	10	GC01M043447	2.55	https://www.genecards.org/cgi-bin/carddisp.pl?gene=SZT2-AS1
LOC101927837	Uncharacterized LOC101927837	RNA Gene	5	GC16P067481	2.55	https://www.genecards.org/cgi-bin/carddisp.pl?gene=LOC101927837
SLC34A1	Solute Carrier Family 34 Member 1	Protein Coding	48	GC05P177380	2.54	https://www.genecards.org/cgi-bin/carddisp.pl?gene=SLC34A1
APOM	Apolipoprotein M	Protein Coding	46	GC06P032508	2.54	https://www.genecards.org/cgi-bin/carddisp.pl?gene=APOM
PTER	Phosphotriesterase Related	Protein Coding	43	GC10P016436	2.53	https://www.genecards.org/cgi-bin/carddisp.pl?gene=PTER
UTS2	Urotensin 2	Protein Coding	46	GC01M007904	2.53	https://www.genecards.org/cgi-bin/carddisp.pl?gene=UTS2
MIR103A2	MicroRNA 103a-2	RNA Gene	18	GC20P003917	2.53	https://www.genecards.org/cgi-bin/carddisp.pl?gene=MIR103A2
CUL3	Cullin 3	Protein Coding	53	GC02M224470	2.53	https://www.genecards.org/cgi-bin/carddisp.pl?gene=CUL3
DENND1A	DENN Domain Containing 1A	Protein Coding	45	GC09M123379	2.52	https://www.genecards.org/cgi-bin/carddisp.pl?gene=DENND1A
ANKK1	Ankyrin Repeat And Kinase Domain Containing 1	Protein Coding	43	GC11P113387	2.51	https://www.genecards.org/cgi-bin/carddisp.pl?gene=ANKK1
CYBA	Cytochrome B-245 Alpha Chain	Protein Coding	52	GC16M088643	2.51	https://www.genecards.org/cgi-bin/carddisp.pl?gene=CYBA
MGLL	Monoglyceride Lipase	Protein Coding	51	GC03M127689	2.51	https://www.genecards.org/cgi-bin/carddisp.pl?gene=MGLL
CASR	Calcium Sensing Receptor	Protein Coding	57	GC03P122183	2.51	https://www.genecards.org/cgi-bin/carddisp.pl?gene=CASR
CCN2	Cellular Communication Network Factor 2	Protein Coding	45	GC06M131948	2.5	https://www.genecards.org/cgi-bin/carddisp.pl?gene=CCN2
SESN3	Sestrin 3	Protein Coding	43	GC11M095166	2.5	https://www.genecards.org/cgi-bin/carddisp.pl?gene=SESN3
CD19	CD19 Molecule	Protein Coding	56	GC16P028943	2.5	https://www.genecards.org/cgi-bin/carddisp.pl?gene=CD19
NAT1	N-Acetyltransferase 1	Protein Coding	51	GC08P018183	2.5	https://www.genecards.org/cgi-bin/carddisp.pl?gene=NAT1
HOXB1	Homeobox B1	Protein Coding	50	GC17M048528	2.5	https://www.genecards.org/cgi-bin/carddisp.pl?gene=HOXB1
P2RY1	Purinergic Receptor P2Y1	Protein Coding	50	GC03P152835	2.5	https://www.genecards.org/cgi-bin/carddisp.pl?gene=P2RY1
MN1	MN1 Proto-Oncogene, Transcriptional Regulator	Protein Coding	46	GC22M027748	2.5	https://www.genecards.org/cgi-bin/carddisp.pl?gene=MN1
CDK5RAP3	CDK5 Regulatory Subunit Associated Protein 3	Protein Coding	44	GC17P047967	2.5	https://www.genecards.org/cgi-bin/carddisp.pl?gene=CDK5RAP3
CASC15	Cancer Susceptibility 15	RNA Gene	19	GC06P021669	2.5	https://www.genecards.org/cgi-bin/carddisp.pl?gene=CASC15
NBAT1	Neuroblastoma Associated Transcript 1	RNA Gene	14	GC06M022137	2.5	https://www.genecards.org/cgi-bin/carddisp.pl?gene=NBAT1
MSBP1	Minisatellite Binding Protein 1	Protein Coding	6	GC00U990213	2.5	https://www.genecards.org/cgi-bin/carddisp.pl?gene=MSBP1
CDK2	Cyclin Dependent Kinase 2	Protein Coding	60	GC12P055966	2.49	https://www.genecards.org/cgi-bin/carddisp.pl?gene=CDK2
PTPRC	Protein Tyrosine Phosphatase Receptor Type C	Protein Coding	57	GC01P198607	2.49	https://www.genecards.org/cgi-bin/carddisp.pl?gene=PTPRC
GLI3	GLI Family Zinc Finger 3	Protein Coding	56	GC07M042000	2.49	https://www.genecards.org/cgi-bin/carddisp.pl?gene=GLI3
CYCS	Cytochrome C, Somatic	Protein Coding	55	GC07M025158	2.49	https://www.genecards.org/cgi-bin/carddisp.pl?gene=CYCS
TSC1	TSC Complex Subunit 1	Protein Coding	54	GC09M132796	2.49	https://www.genecards.org/cgi-bin/carddisp.pl?gene=TSC1
PRODH	Proline Dehydrogenase 1	Protein Coding	52	GC22M018900	2.49	https://www.genecards.org/cgi-bin/carddisp.pl?gene=PRODH
MYOD1	Myogenic Differentiation 1	Protein Coding	50	GC11P017741	2.49	https://www.genecards.org/cgi-bin/carddisp.pl?gene=MYOD1
PTTG1	PTTG1 Regulator Of Sister Chromatid Separation, Securin	Protein Coding	48	GC05P160422	2.49	https://www.genecards.org/cgi-bin/carddisp.pl?gene=PTTG1
SLC5A4	Solute Carrier Family 5 Member 4	Protein Coding	44	GC22M032218	2.49	https://www.genecards.org/cgi-bin/carddisp.pl?gene=SLC5A4
NEAT1	Nuclear Paraspeckle Assembly Transcript 1	RNA Gene	24	GC11P065550	2.49	https://www.genecards.org/cgi-bin/carddisp.pl?gene=NEAT1
MIR375	MicroRNA 375	RNA Gene	20	GC02M219001	2.49	https://www.genecards.org/cgi-bin/carddisp.pl?gene=MIR375
PER2	Period Circadian Regulator 2	Protein Coding	50	GC02M238244	2.48	https://www.genecards.org/cgi-bin/carddisp.pl?gene=PER2
RPTOR	Regulatory Associated Protein Of MTOR Complex 1	Protein Coding	50	GC17P080544	2.46	https://www.genecards.org/cgi-bin/carddisp.pl?gene=RPTOR
NCAM2	Neural Cell Adhesion Molecule 2	Protein Coding	44	GC21P020998	2.46	https://www.genecards.org/cgi-bin/carddisp.pl?gene=NCAM2
UCN	Urocortin	Protein Coding	44	GC02M027273	2.46	https://www.genecards.org/cgi-bin/carddisp.pl?gene=UCN
NFKBIA	NFKB Inhibitor Alpha	Protein Coding	57	GC14M035401	2.45	https://www.genecards.org/cgi-bin/carddisp.pl?gene=NFKBIA
CSN1S1	Casein Alpha S1	Protein Coding	39	GC04P069932	2.45	https://www.genecards.org/cgi-bin/carddisp.pl?gene=CSN1S1
LINGO2	Leucine Rich Repeat And Ig Domain Containing 2	Protein Coding	42	GC09M027940	2.45	https://www.genecards.org/cgi-bin/carddisp.pl?gene=LINGO2
UBE2E3	Ubiquitin Conjugating Enzyme E2 E3	Protein Coding	48	GC02P180967	2.44	https://www.genecards.org/cgi-bin/carddisp.pl?gene=UBE2E3
PITPNB	Phosphatidylinositol Transfer Protein Beta	Protein Coding	46	GC22M027851	2.44	https://www.genecards.org/cgi-bin/carddisp.pl?gene=PITPNB
PCDH9	Protocadherin 9	Protein Coding	43	GC13M066302	2.44	https://www.genecards.org/cgi-bin/carddisp.pl?gene=PCDH9
LHFPL3	LHFPL Tetraspan Subfamily Member 3	Protein Coding	40	GC07P104328	2.44	https://www.genecards.org/cgi-bin/carddisp.pl?gene=LHFPL3
TTC28	Tetratricopeptide Repeat Domain 28	Protein Coding	40	GC22M027978	2.44	https://www.genecards.org/cgi-bin/carddisp.pl?gene=TTC28
TTC28-AS1	TTC28 Antisense RNA 1	RNA Gene	17	GC22P027920	2.44	https://www.genecards.org/cgi-bin/carddisp.pl?gene=TTC28-AS1
RPL21P67	Ribosomal Protein L21 Pseudogene 67	Pseudogene	9	GC06P131469	2.44	https://www.genecards.org/cgi-bin/carddisp.pl?gene=RPL21P67
PDGFRB	Platelet Derived Growth Factor Receptor Beta	Protein Coding	62	GC05M150113	2.43	https://www.genecards.org/cgi-bin/carddisp.pl?gene=PDGFRB
DNMT3B	DNA Methyltransferase 3 Beta	Protein Coding	56	GC20P032762	2.43	https://www.genecards.org/cgi-bin/carddisp.pl?gene=DNMT3B
GSN	Gelsolin	Protein Coding	55	GC09P121207	2.43	https://www.genecards.org/cgi-bin/carddisp.pl?gene=GSN
ASS1	Argininosuccinate Synthase 1	Protein Coding	55	GC09P130444	2.43	https://www.genecards.org/cgi-bin/carddisp.pl?gene=ASS1
GDNF	Glial Cell Derived Neurotrophic Factor	Protein Coding	54	GC05M037812	2.43	https://www.genecards.org/cgi-bin/carddisp.pl?gene=GDNF
SOX9	SRY-Box 9	Protein Coding	53	GC17P072121	2.43	https://www.genecards.org/cgi-bin/carddisp.pl?gene=SOX9
SNAI2	Snail Family Transcriptional Repressor 2	Protein Coding	51	GC08M048854	2.43	https://www.genecards.org/cgi-bin/carddisp.pl?gene=SNAI2
MAD2L2	Mitotic Arrest Deficient 2 Like 2	Protein Coding	50	GC01M011734	2.43	https://www.genecards.org/cgi-bin/carddisp.pl?gene=MAD2L2
SLC7A11	Solute Carrier Family 7 Member 11	Protein Coding	50	GC04M138164	2.43	https://www.genecards.org/cgi-bin/carddisp.pl?gene=SLC7A11
SYP	Synaptophysin	Protein Coding	50	GC0XM049187	2.43	https://www.genecards.org/cgi-bin/carddisp.pl?gene=SYP
ONECUT1	One Cut Homeobox 1	Protein Coding	46	GC15M052756	2.43	https://www.genecards.org/cgi-bin/carddisp.pl?gene=ONECUT1
BFAR	Bifunctional Apoptosis Regulator	Protein Coding	43	GC16P014634	2.43	https://www.genecards.org/cgi-bin/carddisp.pl?gene=BFAR
MIRLET7D	MicroRNA Let-7d	RNA Gene	22	GC09P094178	2.43	https://www.genecards.org/cgi-bin/carddisp.pl?gene=MIRLET7D
MIR128-2	MicroRNA 128-2	RNA Gene	21	GC03P035753	2.43	https://www.genecards.org/cgi-bin/carddisp.pl?gene=MIR128-2
KCNMA1	Potassium Calcium-Activated Channel Subfamily M Alpha 1	Protein Coding	56	GC10M076869	2.43	https://www.genecards.org/cgi-bin/carddisp.pl?gene=KCNMA1
HSPA1B	Heat Shock Protein Family A (Hsp70) Member 1B	Protein Coding	46	GC06P032517	2.43	https://www.genecards.org/cgi-bin/carddisp.pl?gene=HSPA1B
BMP7	Bone Morphogenetic Protein 7	Protein Coding	51	GC20M057168	2.42	https://www.genecards.org/cgi-bin/carddisp.pl?gene=BMP7
CES1	Carboxylesterase 1	Protein Coding	53	GC16M055836	2.42	https://www.genecards.org/cgi-bin/carddisp.pl?gene=CES1
LACTB	Lactamase Beta	Protein Coding	42	GC15P069629	2.41	https://www.genecards.org/cgi-bin/carddisp.pl?gene=LACTB
TNFSF12	TNF Superfamily Member 12	Protein Coding	46	GC17P007829	2.39	https://www.genecards.org/cgi-bin/carddisp.pl?gene=TNFSF12
BMP4	Bone Morphogenetic Protein 4	Protein Coding	55	GC14M053949	2.39	https://www.genecards.org/cgi-bin/carddisp.pl?gene=BMP4
AMY1A	Amylase Alpha 1A (Salivary)	Protein Coding	41	GC01P103651	2.39	https://www.genecards.org/cgi-bin/carddisp.pl?gene=AMY1A
PSMB8	Proteasome Subunit Beta 8	Protein Coding	57	GC06M032840	2.39	https://www.genecards.org/cgi-bin/carddisp.pl?gene=PSMB8
FSHB	Follicle Stimulating Hormone Subunit Beta	Protein Coding	50	GC11P030210	2.39	https://www.genecards.org/cgi-bin/carddisp.pl?gene=FSHB
PFKP	Phosphofructokinase, Platelet	Protein Coding	51	GC10P003066	2.39	https://www.genecards.org/cgi-bin/carddisp.pl?gene=PFKP
UBB	Ubiquitin B	Protein Coding	50	GC17P016301	2.38	https://www.genecards.org/cgi-bin/carddisp.pl?gene=UBB
SIM2	SIM BHLH Transcription Factor 2	Protein Coding	44	GC21P036699	2.38	https://www.genecards.org/cgi-bin/carddisp.pl?gene=SIM2
PTK2	Protein Tyrosine Kinase 2	Protein Coding	54	GC08M140657	2.38	https://www.genecards.org/cgi-bin/carddisp.pl?gene=PTK2
FBXW7	F-Box And WD Repeat Domain Containing 7	Protein Coding	50	GC04M152321	2.38	https://www.genecards.org/cgi-bin/carddisp.pl?gene=FBXW7
RECK	Reversion Inducing Cysteine Rich Protein With Kazal Motifs	Protein Coding	46	GC09P036036	2.38	https://www.genecards.org/cgi-bin/carddisp.pl?gene=RECK
UCN2	Urocortin 2	Protein Coding	37	GC03M048561	2.37	https://www.genecards.org/cgi-bin/carddisp.pl?gene=UCN2
IL5	Interleukin 5	Protein Coding	51	GC05M132541	2.37	https://www.genecards.org/cgi-bin/carddisp.pl?gene=IL5
LRP1	LDL Receptor Related Protein 1	Protein Coding	53	GC12P057128	2.36	https://www.genecards.org/cgi-bin/carddisp.pl?gene=LRP1
HS6ST3	Heparan Sulfate 6-O-Sulfotransferase 3	Protein Coding	42	GC13P096090	2.36	https://www.genecards.org/cgi-bin/carddisp.pl?gene=HS6ST3
IL33	Interleukin 33	Protein Coding	45	GC09P006206	2.36	https://www.genecards.org/cgi-bin/carddisp.pl?gene=IL33
SMAD3	SMAD Family Member 3	Protein Coding	55	GC15P067063	2.36	https://www.genecards.org/cgi-bin/carddisp.pl?gene=SMAD3
FOLR1	Folate Receptor Alpha	Protein Coding	53	GC11P072190	2.36	https://www.genecards.org/cgi-bin/carddisp.pl?gene=FOLR1
DBH	Dopamine Beta-Hydroxylase	Protein Coding	56	GC09P133636	2.35	https://www.genecards.org/cgi-bin/carddisp.pl?gene=DBH
FABP12	Fatty Acid Binding Protein 12	Protein Coding	34	GC08M081524	2.35	https://www.genecards.org/cgi-bin/carddisp.pl?gene=FABP12
CCL4	C-C Motif Chemokine Ligand 4	Protein Coding	47	GC17P036103	2.34	https://www.genecards.org/cgi-bin/carddisp.pl?gene=CCL4
HDAC1	Histone Deacetylase 1	Protein Coding	56	GC01P032260	2.33	https://www.genecards.org/cgi-bin/carddisp.pl?gene=HDAC1
HSPD1	Heat Shock Protein Family D (Hsp60) Member 1	Protein Coding	54	GC02M197486	2.33	https://www.genecards.org/cgi-bin/carddisp.pl?gene=HSPD1
RNY5	RNA, Ro60-Associated Y5	RNA Gene	16	GC07P148941	2.33	https://www.genecards.org/cgi-bin/carddisp.pl?gene=RNY5
TCF7	Transcription Factor 7	Protein Coding	50	GC05P134114	2.33	https://www.genecards.org/cgi-bin/carddisp.pl?gene=TCF7
MEST	Mesoderm Specific Transcript	Protein Coding	45	GC07P130486	2.33	https://www.genecards.org/cgi-bin/carddisp.pl?gene=MEST
CXCL10	C-X-C Motif Chemokine Ligand 10	Protein Coding	50	GC04M076021	2.32	https://www.genecards.org/cgi-bin/carddisp.pl?gene=CXCL10
SCNN1A	Sodium Channel Epithelial 1 Alpha Subunit	Protein Coding	54	GC12M006326	2.32	https://www.genecards.org/cgi-bin/carddisp.pl?gene=SCNN1A
NOS1	Nitric Oxide Synthase 1	Protein Coding	56	GC12M117169	2.32	https://www.genecards.org/cgi-bin/carddisp.pl?gene=NOS1
SIRT2	Sirtuin 2	Protein Coding	53	GC19M038878	2.32	https://www.genecards.org/cgi-bin/carddisp.pl?gene=SIRT2
MLH1	MutL Homolog 1	Protein Coding	53	GC03P036993	2.31	https://www.genecards.org/cgi-bin/carddisp.pl?gene=MLH1
TLCD3B	TLC Domain Ceramide Synthase 3B	Protein Coding	31	GC16M030025	2.3	https://www.genecards.org/cgi-bin/carddisp.pl?gene=TLCD3B
FLT4	Fms Related Tyrosine Kinase 4	Protein Coding	59	GC05M180607	2.3	https://www.genecards.org/cgi-bin/carddisp.pl?gene=FLT4
ITGB1	Integrin Subunit Beta 1	Protein Coding	56	GC10M032936	2.3	https://www.genecards.org/cgi-bin/carddisp.pl?gene=ITGB1
PTK2B	Protein Tyrosine Kinase 2 Beta	Protein Coding	55	GC08P027311	2.3	https://www.genecards.org/cgi-bin/carddisp.pl?gene=PTK2B
KRT14	Keratin 14	Protein Coding	54	GC17M041582	2.3	https://www.genecards.org/cgi-bin/carddisp.pl?gene=KRT14
ITGA4	Integrin Subunit Alpha 4	Protein Coding	54	GC02P181456	2.3	https://www.genecards.org/cgi-bin/carddisp.pl?gene=ITGA4
CCND3	Cyclin D3	Protein Coding	54	GC06M041934	2.3	https://www.genecards.org/cgi-bin/carddisp.pl?gene=CCND3
DMPK	DM1 Protein Kinase	Protein Coding	54	GC19M045769	2.3	https://www.genecards.org/cgi-bin/carddisp.pl?gene=DMPK
COL2A1	Collagen Type II Alpha 1 Chain	Protein Coding	54	GC12M047972	2.3	https://www.genecards.org/cgi-bin/carddisp.pl?gene=COL2A1
SPTAN1	Spectrin Alpha, Non-Erythrocytic 1	Protein Coding	54	GC09P128552	2.3	https://www.genecards.org/cgi-bin/carddisp.pl?gene=SPTAN1
LMNB1	Lamin B1	Protein Coding	53	GC05P126776	2.3	https://www.genecards.org/cgi-bin/carddisp.pl?gene=LMNB1
MCM2	Minichromosome Maintenance Complex Component 2	Protein Coding	53	GC03P127598	2.3	https://www.genecards.org/cgi-bin/carddisp.pl?gene=MCM2
GABRG2	Gamma-Aminobutyric Acid Type A Receptor Gamma2 Subunit	Protein Coding	53	GC05P162000	2.3	https://www.genecards.org/cgi-bin/carddisp.pl?gene=GABRG2
POLB	DNA Polymerase Beta	Protein Coding	53	GC08P042315	2.3	https://www.genecards.org/cgi-bin/carddisp.pl?gene=POLB
SLC25A1	Solute Carrier Family 25 Member 1	Protein Coding	53	GC22M019163	2.3	https://www.genecards.org/cgi-bin/carddisp.pl?gene=SLC25A1
CRKL	CRK Like Proto-Oncogene, Adaptor Protein	Protein Coding	53	GC22P020917	2.3	https://www.genecards.org/cgi-bin/carddisp.pl?gene=CRKL
WNT1	Wnt Family Member 1	Protein Coding	53	GC12P049026	2.3	https://www.genecards.org/cgi-bin/carddisp.pl?gene=WNT1
SLC3A1	Solute Carrier Family 3 Member 1	Protein Coding	52	GC02P044239	2.3	https://www.genecards.org/cgi-bin/carddisp.pl?gene=SLC3A1
SHMT1	Serine Hydroxymethyltransferase 1	Protein Coding	52	GC17M018333	2.3	https://www.genecards.org/cgi-bin/carddisp.pl?gene=SHMT1
UBE2B	Ubiquitin Conjugating Enzyme E2 B	Protein Coding	52	GC05P134371	2.3	https://www.genecards.org/cgi-bin/carddisp.pl?gene=UBE2B
UBE2L3	Ubiquitin Conjugating Enzyme E2 L3	Protein Coding	52	GC22P021549	2.3	https://www.genecards.org/cgi-bin/carddisp.pl?gene=UBE2L3
DCX	Doublecortin	Protein Coding	51	GC0XM111293	2.3	https://www.genecards.org/cgi-bin/carddisp.pl?gene=DCX
SLC9A6	Solute Carrier Family 9 Member A6	Protein Coding	51	GC0XP135985	2.3	https://www.genecards.org/cgi-bin/carddisp.pl?gene=SLC9A6
PIM2	Pim-2 Proto-Oncogene, Serine/Threonine Kinase	Protein Coding	51	GC0XM048913	2.3	https://www.genecards.org/cgi-bin/carddisp.pl?gene=PIM2
PARN	Poly(A)-Specific Ribonuclease	Protein Coding	51	GC16M014435	2.3	https://www.genecards.org/cgi-bin/carddisp.pl?gene=PARN
TNNI2	Troponin I2, Fast Skeletal Type	Protein Coding	51	GC11P001839	2.3	https://www.genecards.org/cgi-bin/carddisp.pl?gene=TNNI2
TFF1	Trefoil Factor 1	Protein Coding	51	GC21M042362	2.3	https://www.genecards.org/cgi-bin/carddisp.pl?gene=TFF1
KRT4	Keratin 4	Protein Coding	50	GC12M052806	2.3	https://www.genecards.org/cgi-bin/carddisp.pl?gene=KRT4
LMNB2	Lamin B2	Protein Coding	50	GC19M002428	2.3	https://www.genecards.org/cgi-bin/carddisp.pl?gene=LMNB2
FSCN1	Fascin Actin-Bundling Protein 1	Protein Coding	50	GC07P005632	2.3	https://www.genecards.org/cgi-bin/carddisp.pl?gene=FSCN1
LZTR1	Leucine Zipper Like Transcription Regulator 1	Protein Coding	50	GC22P020979	2.3	https://www.genecards.org/cgi-bin/carddisp.pl?gene=LZTR1
CDC45	Cell Division Cycle 45	Protein Coding	50	GC22P019466	2.3	https://www.genecards.org/cgi-bin/carddisp.pl?gene=CDC45
BMI1	BMI1 Proto-Oncogene, Polycomb Ring Finger	Protein Coding	50	GC10P022326	2.3	https://www.genecards.org/cgi-bin/carddisp.pl?gene=BMI1
PSMD4	Proteasome 26S Subunit, Non-ATPase 4	Protein Coding	50	GC01P151227	2.3	https://www.genecards.org/cgi-bin/carddisp.pl?gene=PSMD4
SEPSECS	Sep (O-Phosphoserine) TRNA:Sec (Selenocysteine) TRNA Synthase	Protein Coding	50	GC04M025121	2.3	https://www.genecards.org/cgi-bin/carddisp.pl?gene=SEPSECS
PEA15	Proliferation And Apoptosis Adaptor Protein 15	Protein Coding	50	GC01P160205	2.3	https://www.genecards.org/cgi-bin/carddisp.pl?gene=PEA15
POLR2E	RNA Polymerase II Subunit E	Protein Coding	49	GC19M001086	2.3	https://www.genecards.org/cgi-bin/carddisp.pl?gene=POLR2E
RANBP1	RAN Binding Protein 1	Protein Coding	49	GC22P020103	2.3	https://www.genecards.org/cgi-bin/carddisp.pl?gene=RANBP1
CRBN	Cereblon	Protein Coding	49	GC03M003166	2.3	https://www.genecards.org/cgi-bin/carddisp.pl?gene=CRBN
MBD4	Methyl-CpG Binding Domain 4, DNA Glycosylase	Protein Coding	48	GC03M129430	2.3	https://www.genecards.org/cgi-bin/carddisp.pl?gene=MBD4
MAGED1	MAGE Family Member D1	Protein Coding	48	GC0XP051803	2.3	https://www.genecards.org/cgi-bin/carddisp.pl?gene=MAGED1
SLC3A2	Solute Carrier Family 3 Member 2	Protein Coding	48	GC11P062874	2.3	https://www.genecards.org/cgi-bin/carddisp.pl?gene=SLC3A2
SLC30A10	Solute Carrier Family 30 Member 10	Protein Coding	48	GC01M219685	2.3	https://www.genecards.org/cgi-bin/carddisp.pl?gene=SLC30A10
SLC7A2	Solute Carrier Family 7 Member 2	Protein Coding	48	GC08P017497	2.3	https://www.genecards.org/cgi-bin/carddisp.pl?gene=SLC7A2
KRT20	Keratin 20	Protein Coding	47	GC17M040875	2.3	https://www.genecards.org/cgi-bin/carddisp.pl?gene=KRT20
LEMD3	LEM Domain Containing 3	Protein Coding	47	GC12P065169	2.3	https://www.genecards.org/cgi-bin/carddisp.pl?gene=LEMD3
IFITM1	Interferon Induced Transmembrane Protein 1	Protein Coding	47	GC11P000313	2.3	https://www.genecards.org/cgi-bin/carddisp.pl?gene=IFITM1
MDC1	Mediator Of DNA Damage Checkpoint 1	Protein Coding	47	GC06M030714	2.3	https://www.genecards.org/cgi-bin/carddisp.pl?gene=MDC1
MRE11	MRE11 Homolog, Double Strand Break Repair Nuclease	Protein Coding	46	GC11M094529	2.3	https://www.genecards.org/cgi-bin/carddisp.pl?gene=MRE11
DGCR2	DiGeorge Syndrome Critical Region Gene 2	Protein Coding	46	GC22M019023	2.3	https://www.genecards.org/cgi-bin/carddisp.pl?gene=DGCR2
CLTCL1	Clathrin Heavy Chain Like 1	Protein Coding	46	GC22M019171	2.3	https://www.genecards.org/cgi-bin/carddisp.pl?gene=CLTCL1
NID1	Nidogen 1	Protein Coding	46	GC01M235975	2.3	https://www.genecards.org/cgi-bin/carddisp.pl?gene=NID1
PDXP	Pyridoxal Phosphatase	Protein Coding	46	GC22P037658	2.3	https://www.genecards.org/cgi-bin/carddisp.pl?gene=PDXP
RHBDF2	Rhomboid 5 Homolog 2	Protein Coding	46	GC17M076470	2.3	https://www.genecards.org/cgi-bin/carddisp.pl?gene=RHBDF2
ZFP57	ZFP57 Zinc Finger Protein	Protein Coding	46	GC06M029640	2.3	https://www.genecards.org/cgi-bin/carddisp.pl?gene=ZFP57
LCA5	Lebercilin LCA5	Protein Coding	45	GC06M079484	2.3	https://www.genecards.org/cgi-bin/carddisp.pl?gene=LCA5
MUC4	Mucin 4, Cell Surface Associated	Protein Coding	45	GC03M195746	2.3	https://www.genecards.org/cgi-bin/carddisp.pl?gene=MUC4
NCAPD3	Non-SMC Condensin II Complex Subunit D3	Protein Coding	45	GC11M134150	2.3	https://www.genecards.org/cgi-bin/carddisp.pl?gene=NCAPD3
MED15	Mediator Complex Subunit 15	Protein Coding	45	GC22P020496	2.3	https://www.genecards.org/cgi-bin/carddisp.pl?gene=MED15
KCNJ16	Potassium Voltage-Gated Channel Subfamily J Member 16	Protein Coding	45	GC17P070053	2.3	https://www.genecards.org/cgi-bin/carddisp.pl?gene=KCNJ16
CDH16	Cadherin 16	Protein Coding	45	GC16M066908	2.3	https://www.genecards.org/cgi-bin/carddisp.pl?gene=CDH16
POU3F3	POU Class 3 Homeobox 3	Protein Coding	45	GC02P104855	2.3	https://www.genecards.org/cgi-bin/carddisp.pl?gene=POU3F3
SMTN	Smoothelin	Protein Coding	45	GC22P031065	2.3	https://www.genecards.org/cgi-bin/carddisp.pl?gene=SMTN
PLCH2	Phospholipase C Eta 2	Protein Coding	45	GC01P002425	2.3	https://www.genecards.org/cgi-bin/carddisp.pl?gene=PLCH2
CRB2	Crumbs Cell Polarity Complex Component 2	Protein Coding	45	GC09P123356	2.3	https://www.genecards.org/cgi-bin/carddisp.pl?gene=CRB2
ZNF74	Zinc Finger Protein 74	Protein Coding	45	GC22P020394	2.3	https://www.genecards.org/cgi-bin/carddisp.pl?gene=ZNF74
MAGEA4	MAGE Family Member A4	Protein Coding	44	GC0XP151912	2.3	https://www.genecards.org/cgi-bin/carddisp.pl?gene=MAGEA4
FAM20A	FAM20A Golgi Associated Secretory Pathway Pseudokinase	Protein Coding	44	GC17M068535	2.3	https://www.genecards.org/cgi-bin/carddisp.pl?gene=FAM20A
MMP23B	Matrix Metallopeptidase 23B	Protein Coding	44	GC01P001631	2.3	https://www.genecards.org/cgi-bin/carddisp.pl?gene=MMP23B
MAL	Mal, T Cell Differentiation Protein	Protein Coding	43	GC02P095025	2.3	https://www.genecards.org/cgi-bin/carddisp.pl?gene=MAL
CHAF1A	Chromatin Assembly Factor 1 Subunit A	Protein Coding	43	GC19P004402	2.3	https://www.genecards.org/cgi-bin/carddisp.pl?gene=CHAF1A
CASZ1	Castor Zinc Finger 1	Protein Coding	43	GC01M010642	2.3	https://www.genecards.org/cgi-bin/carddisp.pl?gene=CASZ1
SLC52A3	Solute Carrier Family 52 Member 3	Protein Coding	43	GC20M000741	2.3	https://www.genecards.org/cgi-bin/carddisp.pl?gene=SLC52A3
SPINK7	Serine Peptidase Inhibitor, Kazal Type 7 (Putative)	Protein Coding	43	GC05P148312	2.3	https://www.genecards.org/cgi-bin/carddisp.pl?gene=SPINK7
SPRR3	Small Proline Rich Protein 3	Protein Coding	43	GC01P153001	2.3	https://www.genecards.org/cgi-bin/carddisp.pl?gene=SPRR3
MRPL40	Mitochondrial Ribosomal Protein L40	Protein Coding	43	GC22P019419	2.3	https://www.genecards.org/cgi-bin/carddisp.pl?gene=MRPL40
CRNN	Cornulin	Protein Coding	43	GC01M152381	2.3	https://www.genecards.org/cgi-bin/carddisp.pl?gene=CRNN
SUN1	Sad1 And UNC84 Domain Containing 1	Protein Coding	43	GC07P000857	2.3	https://www.genecards.org/cgi-bin/carddisp.pl?gene=SUN1
SUN2	Sad1 And UNC84 Domain Containing 2	Protein Coding	43	GC22M042882	2.3	https://www.genecards.org/cgi-bin/carddisp.pl?gene=SUN2
TMPRSS11A	Transmembrane Serine Protease 11A	Protein Coding	43	GC04M067909	2.3	https://www.genecards.org/cgi-bin/carddisp.pl?gene=TMPRSS11A
HIC2	HIC ZBTB Transcriptional Repressor 2	Protein Coding	42	GC22P022142	2.3	https://www.genecards.org/cgi-bin/carddisp.pl?gene=HIC2
MAGEA3	MAGE Family Member A3	Protein Coding	42	GC0XP152698	2.3	https://www.genecards.org/cgi-bin/carddisp.pl?gene=MAGEA3
KIAA0556	KIAA0556	Protein Coding	42	GC16P027468	2.3	https://www.genecards.org/cgi-bin/carddisp.pl?gene=KIAA0556
CLDND1	Claudin Domain Containing 1	Protein Coding	42	GC03M098497	2.3	https://www.genecards.org/cgi-bin/carddisp.pl?gene=CLDND1
RBPJL	Recombination Signal Binding Protein For Immunoglobulin Kappa J Region Like	Protein Coding	42	GC20P045306	2.3	https://www.genecards.org/cgi-bin/carddisp.pl?gene=RBPJL
TBX10	T-Box 10	Protein Coding	42	GC11M067631	2.3	https://www.genecards.org/cgi-bin/carddisp.pl?gene=TBX10
CEP83	Centrosomal Protein 83	Protein Coding	41	GC12M094265	2.3	https://www.genecards.org/cgi-bin/carddisp.pl?gene=CEP83
LUZP1	Leucine Zipper Protein 1	Protein Coding	40	GC01M023085	2.3	https://www.genecards.org/cgi-bin/carddisp.pl?gene=LUZP1
GNB1L	G Protein Subunit Beta 1 Like	Protein Coding	40	GC22M019770	2.3	https://www.genecards.org/cgi-bin/carddisp.pl?gene=GNB1L
FAM135A	Family With Sequence Similarity 135 Member A	Protein Coding	40	GC06P070412	2.3	https://www.genecards.org/cgi-bin/carddisp.pl?gene=FAM135A
AJAP1	Adherens Junctions Associated Protein 1	Protein Coding	40	GC01P004714	2.3	https://www.genecards.org/cgi-bin/carddisp.pl?gene=AJAP1
DGCR6	DiGeorge Syndrome Critical Region Gene 6	Protein Coding	40	GC22P018906	2.3	https://www.genecards.org/cgi-bin/carddisp.pl?gene=DGCR6
NSD2	Nuclear Receptor Binding SET Domain Protein 2	Protein Coding	40	GC04P001872	2.3	https://www.genecards.org/cgi-bin/carddisp.pl?gene=NSD2
DDI1	DNA Damage Inducible 1 Homolog 1	Protein Coding	39	GC11P104036	2.3	https://www.genecards.org/cgi-bin/carddisp.pl?gene=DDI1
SCLT1	Sodium Channel And Clathrin Linker 1	Protein Coding	39	GC04M128864	2.3	https://www.genecards.org/cgi-bin/carddisp.pl?gene=SCLT1
YPEL1	Yippee Like 1	Protein Coding	39	GC22M021697	2.3	https://www.genecards.org/cgi-bin/carddisp.pl?gene=YPEL1
KLHL17	Kelch Like Family Member 17	Protein Coding	38	GC01P001069	2.3	https://www.genecards.org/cgi-bin/carddisp.pl?gene=KLHL17
DGCR6L	DiGeorge Syndrome Critical Region Gene 6 Like	Protein Coding	38	GC22M020301	2.3	https://www.genecards.org/cgi-bin/carddisp.pl?gene=DGCR6L
ELOC	Elongin C	Protein Coding	38	GC08M073939	2.3	https://www.genecards.org/cgi-bin/carddisp.pl?gene=ELOC
NEURL4	Neuralized E3 Ubiquitin Protein Ligase 4	Protein Coding	38	GC17M007315	2.3	https://www.genecards.org/cgi-bin/carddisp.pl?gene=NEURL4
GSC2	Goosecoid Homeobox 2	Protein Coding	37	GC22M019136	2.3	https://www.genecards.org/cgi-bin/carddisp.pl?gene=GSC2
RHNO1	RAD9-HUS1-RAD1 Interacting Nuclear Orphan 1	Protein Coding	36	GC12P002876	2.3	https://www.genecards.org/cgi-bin/carddisp.pl?gene=RHNO1
CTAG1B	Cancer/Testis Antigen 1B	Protein Coding	35	GC0XM154617	2.3	https://www.genecards.org/cgi-bin/carddisp.pl?gene=CTAG1B
DEXI	Dexi Homolog	Protein Coding	34	GC16M010928	2.3	https://www.genecards.org/cgi-bin/carddisp.pl?gene=DEXI
2020-12-01	Deleted In Esophageal Cancer 1	RNA Gene	34	GC09P114985	2.3	https://www.genecards.org/cgi-bin/carddisp.pl?gene=DEC1
SEPTIN5	Septin 5	Protein Coding	34	GC22P019714	2.3	https://www.genecards.org/cgi-bin/carddisp.pl?gene=SEPTIN5
ESS2	Ess-2 Splicing Factor Homolog	Protein Coding	32	GC22M019130	2.3	https://www.genecards.org/cgi-bin/carddisp.pl?gene=ESS2
ECRG4	ECRG4 Augurin Precursor	Protein Coding	32	GC02P106063	2.3	https://www.genecards.org/cgi-bin/carddisp.pl?gene=ECRG4
SINHCAF	SIN3-HDAC Complex Associated Factor	Protein Coding	32	GC12M031283	2.3	https://www.genecards.org/cgi-bin/carddisp.pl?gene=SINHCAF
IGF2-AS	IGF2 Antisense RNA	RNA Gene	28	GC11P002140	2.3	https://www.genecards.org/cgi-bin/carddisp.pl?gene=IGF2-AS
SOX2-OT	SOX2 Overlapping Transcript	RNA Gene	22	GC03P180989	2.3	https://www.genecards.org/cgi-bin/carddisp.pl?gene=SOX2-OT
MIR99A	MicroRNA 99a	RNA Gene	21	GC21P016539	2.3	https://www.genecards.org/cgi-bin/carddisp.pl?gene=MIR99A
MIRLET7B	MicroRNA Let-7b	RNA Gene	21	GC22P046123	2.3	https://www.genecards.org/cgi-bin/carddisp.pl?gene=MIRLET7B
MIRLET7C	MicroRNA Let-7c	RNA Gene	21	GC21P016559	2.3	https://www.genecards.org/cgi-bin/carddisp.pl?gene=MIRLET7C
MIRLET7E	MicroRNA Let-7e	RNA Gene	21	GC19P051732	2.3	https://www.genecards.org/cgi-bin/carddisp.pl?gene=MIRLET7E
LINC01554	Long Intergenic Non-Protein Coding RNA 1554	RNA Gene	21	GC05P095852	2.3	https://www.genecards.org/cgi-bin/carddisp.pl?gene=LINC01554
EGOT	Eosinophil Granule Ontogeny Transcript	RNA Gene	21	GC03M004790	2.3	https://www.genecards.org/cgi-bin/carddisp.pl?gene=EGOT
MIR125B2	MicroRNA 125b-2	RNA Gene	20	GC21P016590	2.3	https://www.genecards.org/cgi-bin/carddisp.pl?gene=MIR125B2
MIRLET7A3	MicroRNA Let-7a-3	RNA Gene	20	GC22P046112	2.3	https://www.genecards.org/cgi-bin/carddisp.pl?gene=MIRLET7A3
MIR214	MicroRNA 214	RNA Gene	20	GC01M172218	2.3	https://www.genecards.org/cgi-bin/carddisp.pl?gene=MIR214
MEG8	Maternally Expressed 8, Small Nucleolar RNA Host Gene	RNA Gene	20	GC14P103813	2.3	https://www.genecards.org/cgi-bin/carddisp.pl?gene=MEG8
LINC00271	Long Intergenic Non-Protein Coding RNA 271	RNA Gene	20	GC06P135497	2.3	https://www.genecards.org/cgi-bin/carddisp.pl?gene=LINC00271
ZFAS1	ZNFX1 Antisense RNA 1	RNA Gene	20	GC20P049333	2.3	https://www.genecards.org/cgi-bin/carddisp.pl?gene=ZFAS1
MIR183	MicroRNA 183	RNA Gene	19	GC07M129785	2.3	https://www.genecards.org/cgi-bin/carddisp.pl?gene=MIR183
FTX	FTX Transcript, XIST Regulator	RNA Gene	19	GC0XM073946	2.3	https://www.genecards.org/cgi-bin/carddisp.pl?gene=FTX
DGCR11	DiGeorge Syndrome Critical Region Gene 11	RNA Gene	19	GC22M019033	2.3	https://www.genecards.org/cgi-bin/carddisp.pl?gene=DGCR11
HOXA-AS2	HOXA Cluster Antisense RNA 2	RNA Gene	18	GC07P027107	2.3	https://www.genecards.org/cgi-bin/carddisp.pl?gene=HOXA-AS2
FOXD2-AS1	FOXD2 Adjacent Opposite Strand RNA 1	RNA Gene	18	GC01M047432	2.3	https://www.genecards.org/cgi-bin/carddisp.pl?gene=FOXD2-AS1
SNHG15	Small Nucleolar RNA Host Gene 15	RNA Gene	18	GC07M044983	2.3	https://www.genecards.org/cgi-bin/carddisp.pl?gene=SNHG15
LINC00460	Long Intergenic Non-Protein Coding RNA 460	RNA Gene	17	GC13P106376	2.3	https://www.genecards.org/cgi-bin/carddisp.pl?gene=LINC00460
LUCAT1	Lung Cancer Associated Transcript 1	RNA Gene	17	GC05M091054	2.3	https://www.genecards.org/cgi-bin/carddisp.pl?gene=LUCAT1
CFLAR-AS1	CFLAR Antisense RNA 1	RNA Gene	17	GC02M201140	2.3	https://www.genecards.org/cgi-bin/carddisp.pl?gene=CFLAR-AS1
DGCR10	DiGeorge Syndrome Critical Region Gene 10	RNA Gene	17	GC22P019313	2.3	https://www.genecards.org/cgi-bin/carddisp.pl?gene=DGCR10
DGCR9	DiGeorge Syndrome Critical Region Gene 9	RNA Gene	17	GC22P019304	2.3	https://www.genecards.org/cgi-bin/carddisp.pl?gene=DGCR9
SBF2-AS1	SBF2 Antisense RNA 1	RNA Gene	17	GC11P009781	2.3	https://www.genecards.org/cgi-bin/carddisp.pl?gene=SBF2-AS1
PWAR5	Prader Willi/Angelman Region RNA 5	RNA Gene	17	GC15P026019	2.3	https://www.genecards.org/cgi-bin/carddisp.pl?gene=PWAR5
PPIEL	Peptidylprolyl Isomerase E Like Pseudogene	Pseudogene	17	GC01M039522	2.3	https://www.genecards.org/cgi-bin/carddisp.pl?gene=PPIEL
KIF9-AS1	KIF9 Antisense RNA 1	RNA Gene	15	GC03P047164	2.3	https://www.genecards.org/cgi-bin/carddisp.pl?gene=KIF9-AS1
LINC00365	Long Intergenic Non-Protein Coding RNA 365	RNA Gene	15	GC13M030103	2.3	https://www.genecards.org/cgi-bin/carddisp.pl?gene=LINC00365
CCAT2	Colon Cancer Associated Transcript 2	RNA Gene	15	GC08P127400	2.3	https://www.genecards.org/cgi-bin/carddisp.pl?gene=CCAT2
CASC9	Cancer Susceptibility 9	RNA Gene	15	GC08M075223	2.3	https://www.genecards.org/cgi-bin/carddisp.pl?gene=CASC9
C5orf66-AS1	C5orf66 Antisense RNA 1	RNA Gene	15	GC05M135038	2.3	https://www.genecards.org/cgi-bin/carddisp.pl?gene=C5orf66-AS1
NPTN-IT1	NPTN Intronic Transcript 1	RNA Gene	15	GC15M073566	2.3	https://www.genecards.org/cgi-bin/carddisp.pl?gene=NPTN-IT1
NNT-AS1	NNT Antisense RNA 1	RNA Gene	15	GC05M043572	2.3	https://www.genecards.org/cgi-bin/carddisp.pl?gene=NNT-AS1
PDIA3P1	Protein Disulfide Isomerase Family A Member 3 Pseudogene 1	Pseudogene	15	GC01P147184	2.3	https://www.genecards.org/cgi-bin/carddisp.pl?gene=PDIA3P1
DRAIC	Downregulated RNA In Cancer, Inhibitor Of Cell Invasion And Migration	RNA Gene	15	GC15P069463	2.3	https://www.genecards.org/cgi-bin/carddisp.pl?gene=DRAIC
WFDC21P	WAP Four-Disulfide Core Domain 21, Pseudogene	Pseudogene	15	GC17M060085	2.3	https://www.genecards.org/cgi-bin/carddisp.pl?gene=WFDC21P
TTN-AS1	TTN Antisense RNA 1	RNA Gene	15	GC02P178521	2.3	https://www.genecards.org/cgi-bin/carddisp.pl?gene=TTN-AS1
DVL1P1	Dishevelled Segment Polarity Protein 1 Pseudogene 1	Pseudogene	14	GC22M019241	2.3	https://www.genecards.org/cgi-bin/carddisp.pl?gene=DVL1P1
SPRY4-IT1	SPRY4 Intronic Transcript 1	RNA Gene	14	GC05U901574	2.3	https://www.genecards.org/cgi-bin/carddisp.pl?gene=SPRY4-IT1
PDZRN3-AS1	PDZRN3 Antisense RNA 1	RNA Gene	14	GC03P073673	2.3	https://www.genecards.org/cgi-bin/carddisp.pl?gene=PDZRN3-AS1
LINC01370	Long Intergenic Non-Protein Coding RNA 1370	RNA Gene	13	GC20P040004	2.3	https://www.genecards.org/cgi-bin/carddisp.pl?gene=LINC01370
LINC02098	Long Intergenic Non-Protein Coding RNA 2098	RNA Gene	12	GC11P128210	2.3	https://www.genecards.org/cgi-bin/carddisp.pl?gene=LINC02098
CERNA2	Competing Endogenous LncRNA 2 For MicroRNA Let-7b	RNA Gene	12	GC10M084169	2.3	https://www.genecards.org/cgi-bin/carddisp.pl?gene=CERNA2
HSD11B1-AS1	HSD11B1 Antisense RNA 1	RNA Gene	11	GC01M209662	2.3	https://www.genecards.org/cgi-bin/carddisp.pl?gene=HSD11B1-AS1
LINC02155	Long Intergenic Non-Protein Coding RNA 2155	RNA Gene	11	GC08P061890	2.3	https://www.genecards.org/cgi-bin/carddisp.pl?gene=LINC02155
DGCR12	DiGeorge Syndrome Critical Region Gene 12	RNA Gene	11	GC22U900001	2.3	https://www.genecards.org/cgi-bin/carddisp.pl?gene=DGCR12
PHBP1	Prohibitin Pseudogene 1	Pseudogene	11	GC06P150042	2.3	https://www.genecards.org/cgi-bin/carddisp.pl?gene=PHBP1
LINC02231	Long Intergenic Non-Protein Coding RNA 2231	RNA Gene	10	GC12M064921	2.3	https://www.genecards.org/cgi-bin/carddisp.pl?gene=LINC02231
PSPC1-AS2	PSPC1 Antisense RNA 2	RNA Gene	10	GC13P019675	2.3	https://www.genecards.org/cgi-bin/carddisp.pl?gene=PSPC1-AS2
LOC102724770	Protein DGCR6	Protein Coding	10	GC22P9H0131	2.3	https://www.genecards.org/cgi-bin/carddisp.pl?gene=LOC102724770
TP53COR1	Tumor Protein P53 Pathway Corepressor 1	RNA Gene	10	GC06U903133	2.3	https://www.genecards.org/cgi-bin/carddisp.pl?gene=TP53COR1
LINC02157	Long Intergenic Non-Protein Coding RNA 2157	RNA Gene	9	GC15P096537	2.3	https://www.genecards.org/cgi-bin/carddisp.pl?gene=LINC02157
LINC02456	Long Intergenic Non-Protein Coding RNA 2456	RNA Gene	9	GC12P102282	2.3	https://www.genecards.org/cgi-bin/carddisp.pl?gene=LINC02456
DGCR	DiGeorge Syndrome Chromosome Region	Genetic Locus	8	GC22U990014	2.3	https://www.genecards.org/cgi-bin/carddisp.pl?gene=DGCR
ANCR	Angelman Syndrome Chromosome Region	Genetic Locus	7	GC15U990003	2.3	https://www.genecards.org/cgi-bin/carddisp.pl?gene=ANCR
LOC101930307	Uncharacterized LOC101930307	Protein Coding	7	GC09P137101	2.3	https://www.genecards.org/cgi-bin/carddisp.pl?gene=LOC101930307
LOC105373764	Uncharacterized LOC105373764	RNA Gene	6	GC02P177699	2.3	https://www.genecards.org/cgi-bin/carddisp.pl?gene=LOC105373764
DGS2	DiGeorge Syndrome/Velocardiofacial Syndrome Complex 2	Genetic Locus	5	GC10U990062	2.3	https://www.genecards.org/cgi-bin/carddisp.pl?gene=DGS2
ENSG00000281530		RNA Gene	4	GC22M019062	2.3	https://www.genecards.org/cgi-bin/carddisp.pl?gene=ENSG00000281530
LOC105372117	Uncharacterized LOC105372117	RNA Gene	4	GC18M051025	2.3	https://www.genecards.org/cgi-bin/carddisp.pl?gene=LOC105372117
LOC105371106	Uncharacterized LOC105371106	RNA Gene	4	GC16M017471	2.3	https://www.genecards.org/cgi-bin/carddisp.pl?gene=LOC105371106
LNCRNA-ATB	Long Noncoding RNA Activated By TGF-Beta	RNA Gene	4	GC14U902188	2.3	https://www.genecards.org/cgi-bin/carddisp.pl?gene=LNCRNA-ATB
LOC108449888	PATRR22 Recombination Region	Biological Region	3	GC22U901439	2.3	https://www.genecards.org/cgi-bin/carddisp.pl?gene=LOC108449888
SOCS2	Suppressor Of Cytokine Signaling 2	Protein Coding	50	GC12P093569	2.3	https://www.genecards.org/cgi-bin/carddisp.pl?gene=SOCS2
SFRP2	Secreted Frizzled Related Protein 2	Protein Coding	48	GC04M153780	2.3	https://www.genecards.org/cgi-bin/carddisp.pl?gene=SFRP2
EBF2	EBF Transcription Factor 2	Protein Coding	43	GC08M025841	2.3	https://www.genecards.org/cgi-bin/carddisp.pl?gene=EBF2
L3MBTL3	L3MBTL Histone Methyl-Lysine Binding Protein 3	Protein Coding	42	GC06P130013	2.3	https://www.genecards.org/cgi-bin/carddisp.pl?gene=L3MBTL3
MCU	Mitochondrial Calcium Uniporter	Protein Coding	41	GC10P072692	2.3	https://www.genecards.org/cgi-bin/carddisp.pl?gene=MCU
MAPK9	Mitogen-Activated Protein Kinase 9	Protein Coding	54	GC05M180234	2.29	https://www.genecards.org/cgi-bin/carddisp.pl?gene=MAPK9
[truncated: 5,279 more rows]
[truncated: 4 more columns]
