# Supplementary material for: Network Pharmacology-Based Strategy for the Investigation of the Anti-Obesity Effects of an Ethanolic Extract of Zanthoxylum bungeanum Maxim
Source: Front Pharmacol. 2020 Nov 13;11:572387. doi: 10.3389/fphar.2020.572387 (PMC7751641; doi:10.3389/fphar.2020.572387)
Supplement: Supplementary file 7 [file Table5_v1.XLSX]

## Sheet: Sheet1
Supplementary Table S5 | The overlapping gene symbols between disease (obesity) and drug (ZBM).
Gene Symbol
ESR1
CHRM3
CHRM2
GABRA1
NCOA2
CHRNA2
PTGS1
NCOA1
PGR
ADRA1A
BCL2
CASP9
CASP3
CASP8
PRKCA
PON1
GSK3B
AR
RELA
ADH1B
PLAU
ERBB2
PPARG
LPL
BDNF
CRP
INS
FABP1
UCP2
SLC2A2
PAM
CETP
AKR1B1
F7
ACHE
EGFR
VEGFA
CCND1
FOS
EIF6
RB1
IL6
TP63
ELK1
NFKBIA
POR
RAF1
HIF1A
RUNX1T1
ACACA
CYP3A4
CAV1
MYC
CYP1A1
ICAM1
SELE
VCAM1
PTGER3
BIRC5
NOS3
HSPB1
MGAM
CYP1B1
CCNB1
ALOX5
GSTP1
NFE2L2
NQO1
PARP1
AHR
SLC2A4
COL3A1
NR1I3
CHEK2
HSF1
RUNX2
RASSF1
CTSD
IGFBP3
IGF2
IRF1
ERBB3
HK2
RASA1
GSTM1
ITGB2
TBXA2R
