# Supplementary material for: Network Pharmacology-Based Strategy for the Investigation of the Anti-Obesity Effects of an Ethanolic Extract of Zanthoxylum bungeanum Maxim
Source: Front Pharmacol. 2020 Nov 13;11:572387. doi: 10.3389/fphar.2020.572387 (PMC7751641; doi:10.3389/fphar.2020.572387)
Supplement: Supplementary file 8 [file Table6_v1.XLS]

## Sheet: Sheet1
Supplementary Table S6 | Detailed information of the active ingredients and the gene symbols
Drug	Compound	CAS	Target	Disease
Zanthoxyli Pericarpium	linalyl anthranilate	7149-26-0	ESR1/CHRM3	Obesity
	Ledol	577-27-5	GABRA1/CHRM2/CHRM3
	Hyperoside	482-36-0	PTGS1/NCOA2
	Ayapanin	531-59-9	PTGS1/ADRA1A
	Diosmetin	520-34-3	PTGS1/NCOA1/NCOA2
	Clovene	469-92-1	GABRA1/CHRM2/CHRM3/NCOA2
	β-sitosterol	83-46-5	PTGS1/CHRM2/CHRM3/PRKCA/PON1/PGR/CHRNA2/NCOA2/BCL2/GABRA1/ADRA1A/CASP3/CASP8/CASP9
	β-Gurjunene	73464-47-8	GABRA1/CHRNA2/CHRM3
	β-Cubebene	13744-15-5	GABRA1/CHRNA2/CHRM2
	Suberosin	581-31-7	PTGS1/RELA/ESR1/GABRA1/GSK3B/AR
	Spathulenol	6750-60-3	CHRM2/CHRM3
	Skimmianin	83-95-4	GABRA1
	Rutin	153-18-4	POR/RELA/TBXA2R/ALOX5/GSTP1/CASP3/IL6/INS/ITGB2
	Oleic acid	17156-84-2	PAM/CRP/PLAU/PON1/PPARG/PTGS1/ERBB2/FABP1/SLC2A2/NCOA2/CETP/LPL/INS/BDNF/UCP2/ADH1B
	Quercetin	117-39-5	PLAU/PON1/POR/PPARG/PRKCA/PTGER3/PTGS1/RAF1/RASA1/RASSF1/RB1/RELA/PARP1/NR1I3/NQO1/NOS3/NFKBIA/NFE2L2/NCOA2/MYC/CHEK2/MGAM/CCND1/CCNB1/COL3A1/CRP/CTSD/CYP1A1/CYP1B1/CYP3A4/EGFR/EIF6/ELK1/ERBB2/ERBB3/F7/RUNX1T1/CAV1/IRF1/CASP3/CASP8/CASP9/IL6/IGF2/IGFBP3/ICAM1/BIRC5/HSPB1/HSF1/BCL2/HK2/HIF1A/AR/GSTP1/ALOX5/AKR1B1/ACHE/AHR/ACACA/CIDEA/VEGFA/VCAM1/GSTM1/TP63/GABRA1/FOS/SLC2A4/SELE/RUNX2
	Hydroxy-α-sashool	83883-10-7	PPARG
	Hydroxy-β-sanshool	97465-69-5	PPARG
	Hydroxy-γ-sanshool	78886-66-5	PPARG
	limonene	138-86-3	ADH1B/GABRA1
	linalool	78-70-6	PTGS1/PGR/NCOA2/CHRM3/CHRM2/GABRA1
