# Supplementary material for: Network Pharmacology-Based Strategy for the Investigation of the Anti-Obesity Effects of an Ethanolic Extract of Zanthoxylum bungeanum Maxim
Source: Front Pharmacol. 2020 Nov 13;11:572387. doi: 10.3389/fphar.2020.572387 (PMC7751641; doi:10.3389/fphar.2020.572387)
Supplement: Supplementary file 10 [file Table8_v1.XLSX]

## Sheet: Sheet1
Supplementary Table S8 | Details of GO enrichment analyses.
ONTOLOGY	ID	Description	GeneRatio	BgRatio	pvalue	p.adjust	qvalue	geneID	Count
BP	GO:1901654	response to ketone	18/88	190/18493	9.29049e-19	2.95995e-15	1.51679e-15	NCOA2/CASP9/AR/RELA/PPARG/AKR1B1/F7/EGFR/CCND1/FOS/ELK1/ACACA/CAV1/ICAM1/PARP1/AHR/HSF1/TBXA2R	18
BP	GO:0048545	response to steroid hormone	22/88	390/18493	6.34592e-18	1.01091e-14	5.18028e-15	ESR1/NCOA2/NCOA1/PGR/BCL2/CASP9/CASP3/AR/RELA/PPARG/PAM/EGFR/CCND1/FOS/RB1/IL6/TP63/CAV1/ICAM1/GSTP1/PARP1/NR1I3	22
BP	GO:0070482	response to oxygen levels	21/88	349/18493	1.07365e-17	1.14022e-14	5.84292e-15	BCL2/CASP3/PLAU/PPARG/FABP1/UCP2/PAM/F7/VEGFA/RAF1/HIF1A/CAV1/MYC/CYP1A1/ICAM1/VCAM1/CCNB1/NFE2L2/SLC2A4/HSF1/HK2	21
BP	GO:0001666	response to hypoxia	20/88	314/18493	2.34929e-17	1.87121e-14	9.58882e-15	BCL2/CASP3/PLAU/FABP1/UCP2/PAM/F7/VEGFA/RAF1/HIF1A/CAV1/MYC/CYP1A1/ICAM1/VCAM1/CCNB1/NFE2L2/SLC2A4/HSF1/HK2	20
BP	GO:0036293	response to decreased oxygen levels	20/88	325/18493	4.59503e-17	2.92795e-14	1.5004e-14	BCL2/CASP3/PLAU/FABP1/UCP2/PAM/F7/VEGFA/RAF1/HIF1A/CAV1/MYC/CYP1A1/ICAM1/VCAM1/CCNB1/NFE2L2/SLC2A4/HSF1/HK2	20
BP	GO:0046677	response to antibiotic	19/88	323/18493	7.06094e-16	3.74936e-13	1.92132e-13	BCL2/CASP9/CASP3/CASP8/RELA/FABP1/CCND1/IL6/CYP1A1/ICAM1/VCAM1/CYP1B1/GSTP1/NFE2L2/NQO1/AHR/SLC2A4/HSF1/TBXA2R	19
BP	GO:0009410	response to xenobiotic stimulus	18/88	282/18493	1.07229e-15	4.88044e-13	2.50093e-13	PTGS1/CASP9/RELA/PPARG/F7/EGFR/RB1/POR/CYP3A4/CYP1A1/ICAM1/CYP1B1/GSTP1/NQO1/AHR/CHEK2/HSF1/GSTM1	18
BP	GO:0071466	cellular response to xenobiotic stimulus	15/88	171/18493	2.93183e-15	1.1676e-12	5.98325e-13	PTGS1/CASP9/EGFR/RB1/POR/CYP3A4/CYP1A1/ICAM1/CYP1B1/GSTP1/NQO1/AHR/CHEK2/HSF1/GSTM1	15
BP	GO:0072593	reactive oxygen species metabolic process	17/88	276/18493	1.31104e-14	4.64109e-12	2.37828e-12	BCL2/CRP/INS/EGFR/EIF6/POR/HIF1A/CAV1/CYP1A1/ICAM1/NOS3/CYP1B1/GSTP1/NFE2L2/NQO1/HK2/ITGB2	17
BP	GO:0050878	regulation of body fluid levels	20/88	493/18493	1.28964e-13	4.10878e-11	2.1055e-11	CHRM3/PRKCA/PLAU/PAM/AKR1B1/F7/VEGFA/CCND1/IL6/TP63/RAF1/HIF1A/CAV1/NOS3/HSPB1/NFE2L2/COL3A1/IRF1/HK2/TBXA2R	20
BP	GO:0006979	response to oxidative stress	19/88	441/18493	1.98157e-13	5.73935e-11	2.94107e-11	PTGS1/BCL2/CASP3/RELA/INS/FABP1/UCP2/EGFR/FOS/IL6/HIF1A/NOS3/HSPB1/CYP1B1/GSTP1/NFE2L2/NQO1/PARP1/HSF1	19
BP	GO:0070997	neuron death	17/88	335/18493	3.11036e-13	8.25801e-11	4.23173e-11	BCL2/CASP9/CASP3/CASP8/GSK3B/BDNF/FOS/RB1/TP63/ELK1/HIF1A/NQO1/PARP1/HSF1/ERBB3/RASA1/ITGB2	17
BP	GO:0010038	response to metal ion	17/88	358/18493	9.07755e-13	2.2247e-10	1.14002e-10	BCL2/CASP9/CASP3/CASP8/PAM/EGFR/CCND1/FOS/HIF1A/CAV1/CYP1A1/ICAM1/VCAM1/CCNB1/NQO1/PARP1/HSF1	17
BP	GO:0032496	response to lipopolysaccharide	16/88	324/18493	2.52513e-12	5.74646e-10	2.94471e-10	CASP9/CASP3/CASP8/PRKCA/RELA/FOS/IL6/NFKBIA/CYP1A1/ICAM1/SELE/VCAM1/NOS3/GSTP1/HSF1/TBXA2R	16
BP	GO:0000302	response to reactive oxygen species	14/88	224/18493	2.83827e-12	6.02849e-10	3.08923e-10	BCL2/CASP3/RELA/FABP1/UCP2/EGFR/FOS/IL6/NOS3/CYP1B1/GSTP1/NFE2L2/NQO1/HSF1	14
BP	GO:0001101	response to acid chemical	16/88	332/18493	3.65476e-12	7.27754e-10	3.7293e-10	CASP3/PON1/RELA/PPARG/UCP2/AKR1B1/F7/EGFR/VEGFA/ACACA/ICAM1/CCNB1/GSTP1/NQO1/COL3A1/HSF1	16
BP	GO:2000377	regulation of reactive oxygen species metabolic process	13/88	185/18493	4.10419e-12	7.62476e-10	3.90723e-10	BCL2/CRP/INS/EGFR/EIF6/HIF1A/CAV1/ICAM1/CYP1B1/GSTP1/NFE2L2/HK2/ITGB2	13
BP	GO:0097305	response to alcohol	14/88	231/18493	4.30777e-12	7.62476e-10	3.90723e-10	CASP8/PPARG/F7/CCND1/FOS/ACACA/ICAM1/VCAM1/GSTP1/NQO1/PARP1/AHR/SLC2A4/TBXA2R	14
BP	GO:0002237	response to molecule of bacterial origin	16/88	337/18493	4.58202e-12	7.68332e-10	3.93723e-10	CASP9/CASP3/CASP8/PRKCA/RELA/FOS/IL6/NFKBIA/CYP1A1/ICAM1/SELE/VCAM1/NOS3/GSTP1/HSF1/TBXA2R	16
BP	GO:0034599	cellular response to oxidative stress	15/88	289/18493	6.4283e-12	1.02403e-09	5.24752e-10	BCL2/RELA/INS/FABP1/EGFR/FOS/IL6/HIF1A/NOS3/HSPB1/CYP1B1/NFE2L2/NQO1/PARP1/HSF1	15
BP	GO:1901214	regulation of neuron death	15/88	296/18493	9.04632e-12	1.27921e-09	6.55516e-10	BCL2/CASP9/CASP3/CASP8/GSK3B/BDNF/FOS/ELK1/HIF1A/NQO1/PARP1/HSF1/ERBB3/RASA1/ITGB2	15
BP	GO:0031667	response to nutrient levels	18/88	481/18493	9.76828e-12	1.27921e-09	6.55516e-10	NCOA1/BCL2/PON1/RELA/PPARG/UCP2/F7/EGFR/CCND1/POR/CYP1A1/ICAM1/VCAM1/GSTP1/NFE2L2/NQO1/HSF1/TBXA2R	18
BP	GO:1901652	response to peptide	18/88	481/18493	9.76828e-12	1.27921e-09	6.55516e-10	GSK3B/RELA/PPARG/INS/UCP2/AKR1B1/F7/EIF6/NFKBIA/POR/CAV1/ICAM1/GSTP1/NFE2L2/PARP1/SLC2A4/HSF1/IGF2	18
BP	GO:0035690	cellular response to drug	16/88	355/18493	1.00377e-11	1.27921e-09	6.55516e-10	CHRM3/CHRM2/NCOA1/CASP9/RELA/FABP1/EGFR/IL6/MYC/ICAM1/CYP1B1/NFE2L2/NQO1/AHR/CHEK2/HSF1	16
BP	GO:0062012	regulation of small molecule metabolic process	16/88	355/18493	1.00377e-11	1.27921e-09	6.55516e-10	NCOA2/GSK3B/PPARG/INS/FABP1/EIF6/POR/HIF1A/ACACA/CAV1/NOS3/CCNB1/NQO1/PARP1/IGFBP3/IGF2	16
BP	GO:0048608	reproductive structure development	17/88	428/18493	1.5563e-11	1.90706e-09	9.77254e-10	ESR1/NCOA1/PGR/BCL2/CASP3/CASP8/AR/PPARG/EGFR/VEGFA/CCND1/TP63/HIF1A/ICAM1/NOS3/HSF1/IGF2	17
BP	GO:0061458	reproductive system development	17/88	431/18493	1.73714e-11	2.03983e-09	1.04529e-09	ESR1/NCOA1/PGR/BCL2/CASP3/CASP8/AR/PPARG/EGFR/VEGFA/CCND1/TP63/HIF1A/ICAM1/NOS3/HSF1/IGF2	17
BP	GO:0006631	fatty acid metabolic process	16/88	369/18493	1.79269e-11	2.03983e-09	1.04529e-09	PTGS1/PON1/PPARG/LPL/INS/FABP1/PAM/EIF6/POR/ACACA/CYP3A4/CAV1/CYP1A1/CYP1B1/ALOX5/GSTP1	16
BP	GO:0048732	gland development	17/88	434/18493	1.93733e-11	2.12839e-09	1.09067e-09	ESR1/PGR/BCL2/AR/RELA/UCP2/PAM/EGFR/VEGFA/CCND1/TP63/RAF1/HIF1A/CAV1/CYP1A1/IGF2/HK2	17
BP	GO:0032355	response to estradiol	11/88	127/18493	2.11242e-11	2.24339e-09	1.1496e-09	ESR1/CASP9/CASP3/CASP8/PAM/F7/EGFR/CCND1/GSTP1/NQO1/HSF1	11
BP	GO:0007584	response to nutrient	13/88	216/18493	2.9121e-11	2.99288e-09	1.53367e-09	NCOA1/RELA/PPARG/F7/EGFR/CCND1/POR/CYP1A1/VCAM1/GSTP1/NQO1/HSF1/TBXA2R	13
BP	GO:2001233	regulation of apoptotic signaling pathway	16/88	391/18493	4.25104e-11	4.23244e-09	2.16887e-09	BCL2/CASP8/GSK3B/AR/RELA/INS/TP63/RAF1/HIF1A/CAV1/ICAM1/NOS3/HSPB1/GSTP1/NFE2L2/PARP1	16
BP	GO:0097191	extrinsic apoptotic signaling pathway	13/88	224/18493	4.59361e-11	4.43492e-09	2.27263e-09	BCL2/CASP9/CASP3/CASP8/GSK3B/AR/RELA/RAF1/CAV1/ICAM1/NOS3/GSTP1/ERBB3	13
BP	GO:0048871	multicellular organismal homeostasis	17/88	471/18493	6.96244e-11	6.52422e-09	3.34327e-09	BCL2/PRKCA/UCP2/AKR1B1/ACHE/EGFR/VEGFA/RB1/IL6/TP63/ACACA/CAV1/PTGER3/NOS3/HSPB1/HSF1/CIDEA	17
BP	GO:1901216	positive regulation of neuron death	9/88	81/18493	1.62311e-10	1.47749e-08	7.57124e-09	CASP9/CASP3/CASP8/GSK3B/FOS/ELK1/NQO1/PARP1/ITGB2	9
BP	GO:0007568	aging	14/88	311/18493	2.27347e-10	2.01202e-08	1.03104e-08	ADRA1A/BCL2/CASP9/RELA/UCP2/FOS/TP63/CYP1A1/ICAM1/VCAM1/NFE2L2/NQO1/CHEK2/ITGB2	14
BP	GO:0009314	response to radiation	16/88	443/18493	2.67883e-10	2.30669e-08	1.18204e-08	BCL2/CASP9/CASP3/RELA/EGFR/CCND1/FOS/ELK1/HIF1A/MYC/ICAM1/VCAM1/PARP1/COL3A1/CHEK2/HSF1	16
BP	GO:0071383	cellular response to steroid hormone stimulus	13/88	259/18493	2.78751e-10	2.33711e-08	1.19763e-08	ESR1/NCOA1/PGR/CASP9/AR/PPARG/EGFR/RB1/TP63/ICAM1/GSTP1/PARP1/NR1I3	13
BP	GO:0031960	response to corticosteroid	11/88	166/18493	3.85114e-10	3.14609e-08	1.61218e-08	BCL2/CASP9/CASP3/PAM/EGFR/CCND1/FOS/IL6/ICAM1/GSTP1/PARP1	11
BP	GO:1901655	cellular response to ketone	9/88	93/18493	5.7134e-10	4.55072e-08	2.33197e-08	CASP9/AR/PPARG/AKR1B1/EGFR/ELK1/ACACA/ICAM1/AHR	9
BP	GO:2001234	negative regulation of apoptotic signaling pathway	12/88	222/18493	6.12358e-10	4.75847e-08	2.43843e-08	BCL2/CASP8/AR/RELA/INS/RAF1/HIF1A/ICAM1/NOS3/HSPB1/GSTP1/NFE2L2	12
BP	GO:0030522	intracellular receptor signaling pathway	13/88	288/18493	1.0235e-09	7.76395e-08	3.97855e-08	ESR1/NCOA1/PGR/CASP8/AR/RELA/PPARG/RB1/TP63/NFKBIA/PARP1/AHR/NR1I3	13
BP	GO:0043434	response to peptide hormone	15/88	417/18493	1.09088e-09	8.08268e-08	4.14188e-08	RELA/PPARG/INS/UCP2/F7/EIF6/POR/CAV1/ICAM1/GSTP1/NFE2L2/PARP1/SLC2A4/HSF1/IGF2	15
BP	GO:0050673	epithelial cell proliferation	15/88	420/18493	1.2033e-09	8.71297e-08	4.46487e-08	ESR1/PGR/PRKCA/AR/ERBB2/PPARG/EGFR/VEGFA/CCND1/RB1/TP63/HIF1A/CAV1/MYC/IGFBP3	15
BP	GO:1901653	cellular response to peptide	14/88	356/18493	1.32101e-09	9.35278e-08	4.79273e-08	GSK3B/RELA/PPARG/INS/UCP2/AKR1B1/POR/CAV1/GSTP1/NFE2L2/PARP1/SLC2A4/HSF1/IGF2	14
BP	GO:0071453	cellular response to oxygen levels	11/88	187/18493	1.3692e-09	9.48323e-08	4.85958e-08	BCL2/PPARG/FABP1/VEGFA/HIF1A/CAV1/MYC/ICAM1/CCNB1/NFE2L2/SLC2A4	11
BP	GO:0008631	intrinsic apoptotic signaling pathway in response to oxidative stress	7/88	45/18493	1.6983e-09	1.15123e-07	5.89936e-08	BCL2/INS/HIF1A/HSPB1/CYP1B1/NFE2L2/PARP1	7
BP	GO:0010212	response to ionizing radiation	10/88	146/18493	1.84033e-09	1.22152e-07	6.25956e-08	BCL2/CASP3/CCND1/ELK1/MYC/ICAM1/VCAM1/PARP1/CHEK2/HSF1	10
BP	GO:0051384	response to glucocorticoid	10/88	149/18493	2.24403e-09	1.45908e-07	7.47688e-08	BCL2/CASP9/CASP3/PAM/EGFR/CCND1/FOS/IL6/ICAM1/GSTP1	10
BP	GO:0043281	regulation of cysteine-type endopeptidase activity involved in apoptotic process	11/88	209/18493	4.41628e-09	2.79375e-07	1.43163e-07	CASP9/CASP3/CASP8/PPARG/FABP1/VEGFA/TP63/POR/RAF1/MYC/HSF1	11
BP	GO:0006805	xenobiotic metabolic process	9/88	117/18493	4.4721e-09	2.79375e-07	1.43163e-07	PTGS1/POR/CYP3A4/CYP1A1/CYP1B1/GSTP1/NQO1/AHR/GSTM1	9
BP	GO:0097756	negative regulation of blood vessel diameter	8/88	81/18493	4.6063e-09	2.82225e-07	1.44623e-07	CHRM3/ADRA1A/CRP/INS/EGFR/CAV1/ICAM1/TBXA2R	8
BP	GO:0034614	cellular response to reactive oxygen species	10/88	162/18493	5.05289e-09	3.03745e-07	1.55651e-07	RELA/FABP1/EGFR/FOS/IL6/NOS3/CYP1B1/NFE2L2/NQO1/HSF1	10
BP	GO:0035296	regulation of tube diameter	9/88	129/18493	1.05944e-08	6.13707e-07	3.14487e-07	CHRM3/ADRA1A/CRP/INS/EGFR/CAV1/ICAM1/NOS3/TBXA2R	9
BP	GO:0097746	regulation of blood vessel diameter	9/88	129/18493	1.05944e-08	6.13707e-07	3.14487e-07	CHRM3/ADRA1A/CRP/INS/EGFR/CAV1/ICAM1/NOS3/TBXA2R	9
BP	GO:0097193	intrinsic apoptotic signaling pathway	12/88	287/18493	1.11554e-08	6.34661e-07	3.25225e-07	BCL2/CASP9/CASP3/INS/TP63/HIF1A/CAV1/HSPB1/CYP1B1/NFE2L2/PARP1/CHEK2	12
BP	GO:0051402	neuron apoptotic process	11/88	230/18493	1.19724e-08	6.69195e-07	3.42922e-07	BCL2/CASP9/CASP3/BDNF/RB1/TP63/HIF1A/NQO1/PARP1/ERBB3/RASA1	11
BP	GO:2000116	regulation of cysteine-type endopeptidase activity	11/88	232/18493	1.30957e-08	7.19359e-07	3.68628e-07	CASP9/CASP3/CASP8/PPARG/FABP1/VEGFA/TP63/POR/RAF1/MYC/HSF1	11
BP	GO:0097237	cellular response to toxic substance	11/88	235/18493	1.49573e-08	8.07694e-07	4.13894e-07	PTGS1/RELA/FABP1/IL6/NOS3/CYP1B1/GSTP1/NFE2L2/NQO1/HSF1/GSTM1	11
BP	GO:0050880	regulation of blood vessel size	9/88	136/18493	1.68427e-08	8.94345e-07	4.58298e-07	CHRM3/ADRA1A/CRP/INS/EGFR/CAV1/ICAM1/NOS3/TBXA2R	9
BP	GO:0060749	mammary gland alveolus development	5/88	18/18493	1.77469e-08	9.08136e-07	4.65365e-07	ESR1/AR/VEGFA/CCND1/HIF1A	5
BP	GO:0061377	mammary gland lobule development	5/88	18/18493	1.77469e-08	9.08136e-07	4.65365e-07	ESR1/AR/VEGFA/CCND1/HIF1A	5
BP	GO:0035150	regulation of tube size	9/88	137/18493	1.79575e-08	9.08136e-07	4.65365e-07	CHRM3/ADRA1A/CRP/INS/EGFR/CAV1/ICAM1/NOS3/TBXA2R	9
BP	GO:0050678	regulation of epithelial cell proliferation	13/88	368/18493	1.94023e-08	9.65873e-07	4.94951e-07	PGR/PRKCA/AR/ERBB2/PPARG/EGFR/VEGFA/CCND1/RB1/TP63/HIF1A/CAV1/MYC	13
BP	GO:0050730	regulation of peptidyl-tyrosine phosphorylation	11/88	245/18493	2.29884e-08	1.09794e-06	5.62626e-07	ADRA1A/BDNF/EGFR/VEGFA/IL6/CAV1/ICAM1/HSF1/IGF2/ERBB3/ITGB2	11
BP	GO:0030879	mammary gland development	9/88	141/18493	2.30891e-08	1.09794e-06	5.62626e-07	ESR1/PGR/AR/PAM/VEGFA/CCND1/HIF1A/CAV1/HK2	9
BP	GO:0042542	response to hydrogen peroxide	9/88	141/18493	2.30891e-08	1.09794e-06	5.62626e-07	BCL2/CASP3/RELA/FABP1/IL6/CYP1B1/NFE2L2/NQO1/HSF1	9
BP	GO:0071375	cellular response to peptide hormone stimulus	12/88	307/18493	2.35486e-08	1.10332e-06	5.65385e-07	RELA/PPARG/INS/UCP2/POR/CAV1/GSTP1/NFE2L2/PARP1/SLC2A4/HSF1/IGF2	12
BP	GO:0055123	digestive system development	9/88	143/18493	2.6105e-08	1.20537e-06	6.17678e-07	BCL2/EGFR/RB1/TP63/HIF1A/CYP1A1/CCNB1/COL3A1/IGF2	9
BP	GO:0019915	lipid storage	7/88	66/18493	2.68883e-08	1.2238e-06	6.27125e-07	PPARG/LPL/CRP/IL6/NFKBIA/CAV1/CIDEA	7
BP	GO:0045765	regulation of angiogenesis	13/88	381/18493	2.92097e-08	1.31073e-06	6.71672e-07	PRKCA/ERBB2/PPARG/VEGFA/IL6/HIF1A/NOS3/HSPB1/CYP1B1/NFE2L2/HK2/ITGB2/TBXA2R	13
BP	GO:2001237	negative regulation of extrinsic apoptotic signaling pathway	8/88	104/18493	3.37588e-08	1.49383e-06	7.65496e-07	BCL2/CASP8/AR/RELA/RAF1/ICAM1/NOS3/GSTP1	8
BP	GO:0071214	cellular response to abiotic stimulus	12/88	319/18493	3.5927e-08	1.5468e-06	7.92642e-07	CASP9/CASP3/CASP8/AKR1B1/EGFR/ELK1/MYC/PARP1/SLC2A4/CHEK2/HSF1/IRF1	12
BP	GO:0104004	cellular response to environmental stimulus	12/88	319/18493	3.5927e-08	1.5468e-06	7.92642e-07	CASP9/CASP3/CASP8/AKR1B1/EGFR/ELK1/MYC/PARP1/SLC2A4/CHEK2/HSF1/IRF1	12
BP	GO:0006801	superoxide metabolic process	7/88	69/18493	3.68234e-08	1.56426e-06	8.01587e-07	CRP/EGFR/NOS3/GSTP1/NFE2L2/NQO1/ITGB2	7
BP	GO:0045766	positive regulation of angiogenesis	10/88	200/18493	3.79185e-08	1.58958e-06	8.14565e-07	PRKCA/VEGFA/HIF1A/NOS3/HSPB1/CYP1B1/NFE2L2/HK2/ITGB2/TBXA2R	10
BP	GO:1901522	positive regulation of transcription from RNA polymerase II promoter involved in cellular response to chemical stimulus	5/88	21/18493	4.1678e-08	1.71648e-06	8.79594e-07	RELA/VEGFA/HIF1A/NFE2L2/RUNX2	5
BP	GO:0010876	lipid localization	13/88	393/18493	4.20232e-08	1.71648e-06	8.79594e-07	NCOA2/NCOA1/PON1/PPARG/LPL/CRP/FABP1/CETP/IL6/NFKBIA/ACACA/CAV1/CIDEA	13
BP	GO:0009612	response to mechanical stimulus	10/88	204/18493	4.57229e-08	1.84396e-06	9.4492e-07	CASP8/RELA/PPARG/EGFR/FOS/NFKBIA/RAF1/CCNB1/COL3A1/IRF1	10
BP	GO:0071496	cellular response to external stimulus	12/88	328/18493	4.87484e-08	1.94141e-06	9.94852e-07	NCOA1/BCL2/CASP8/PPARG/UCP2/EGFR/FOS/ICAM1/GSTP1/NFE2L2/HSF1/IRF1	12
BP	GO:2001236	regulation of extrinsic apoptotic signaling pathway	9/88	156/18493	5.55276e-08	2.18409e-06	1.11921e-06	BCL2/CASP8/AR/RELA/RAF1/CAV1/ICAM1/NOS3/GSTP1	9
BP	GO:0043200	response to amino acid	8/88	111/18493	5.6328e-08	2.18855e-06	1.1215e-06	CASP3/RELA/F7/EGFR/ICAM1/GSTP1/COL3A1/HSF1	8
BP	GO:0007596	blood coagulation	12/88	334/18493	5.94358e-08	2.26453e-06	1.16043e-06	PRKCA/PLAU/F7/IL6/RAF1/CAV1/NOS3/HSPB1/NFE2L2/COL3A1/IRF1/TBXA2R	12
BP	GO:0030099	myeloid cell differentiation	13/88	405/18493	5.97051e-08	2.26453e-06	1.16043e-06	CASP9/CASP3/CASP8/PRKCA/PPARG/VEGFA/FOS/EIF6/RB1/NFKBIA/HIF1A/MYC/PARP1	13
BP	GO:0010883	regulation of lipid storage	6/88	45/18493	6.85492e-08	2.55924e-06	1.31145e-06	PPARG/LPL/CRP/IL6/NFKBIA/CIDEA	6
BP	GO:0071456	cellular response to hypoxia	9/88	160/18493	6.90818e-08	2.55924e-06	1.31145e-06	BCL2/FABP1/VEGFA/HIF1A/MYC/ICAM1/CCNB1/NFE2L2/SLC2A4	9
BP	GO:0007599	hemostasis	12/88	339/18493	6.98966e-08	2.55966e-06	1.31167e-06	PRKCA/PLAU/F7/IL6/RAF1/CAV1/NOS3/HSPB1/NFE2L2/COL3A1/IRF1/TBXA2R	12
BP	GO:0050817	coagulation	12/88	340/18493	7.21764e-08	2.58032e-06	1.32226e-06	PRKCA/PLAU/F7/IL6/RAF1/CAV1/NOS3/HSPB1/NFE2L2/COL3A1/IRF1/TBXA2R	12
BP	GO:0051090	regulation of DNA binding transcription factor activity	13/88	412/18493	7.28786e-08	2.58032e-06	1.32226e-06	ESR1/AR/RELA/PPARG/INS/VEGFA/FOS/RB1/IL6/NFKBIA/ICAM1/CYP1B1/ITGB2	13
BP	GO:0003018	vascular process in circulatory system	9/88	161/18493	7.28904e-08	2.58032e-06	1.32226e-06	CHRM3/ADRA1A/CRP/INS/EGFR/CAV1/ICAM1/NOS3/TBXA2R	9
BP	GO:1903409	reactive oxygen species biosynthetic process	8/88	115/18493	7.43048e-08	2.60148e-06	1.3331e-06	INS/CAV1/CYP1A1/ICAM1/NOS3/CYP1B1/NQO1/ITGB2	8
BP	GO:0048511	rhythmic process	11/88	276/18493	7.7652e-08	2.66939e-06	1.3679e-06	ESR1/NCOA2/PGR/CASP3/GSK3B/PPARG/PAM/F7/EGFR/NOS3/AHR	11
BP	GO:0030193	regulation of blood coagulation	7/88	77/18493	7.95959e-08	2.66939e-06	1.3679e-06	PRKCA/PLAU/F7/CAV1/NOS3/NFE2L2/TBXA2R	7
BP	GO:0046209	nitric oxide metabolic process	7/88	77/18493	7.95959e-08	2.66939e-06	1.3679e-06	POR/CAV1/ICAM1/NOS3/CYP1B1/NQO1/ITGB2	7
BP	GO:1900046	regulation of hemostasis	7/88	77/18493	7.95959e-08	2.66939e-06	1.3679e-06	PRKCA/PLAU/F7/CAV1/NOS3/NFE2L2/TBXA2R	7
BP	GO:0007595	lactation	6/88	47/18493	8.9683e-08	2.97635e-06	1.5252e-06	PAM/VEGFA/CCND1/HIF1A/CAV1/HK2	6
BP	GO:0046660	female sex differentiation	8/88	118/18493	9.08403e-08	2.98368e-06	1.52896e-06	ESR1/PGR/BCL2/CASP3/VEGFA/TP63/ICAM1/NOS3	8
BP	GO:1901342	regulation of vasculature development	13/88	421/18493	9.36411e-08	3.04429e-06	1.56001e-06	PRKCA/ERBB2/PPARG/VEGFA/IL6/HIF1A/NOS3/HSPB1/CYP1B1/NFE2L2/HK2/ITGB2/TBXA2R	13
BP	GO:0001894	tissue homeostasis	10/88	221/18493	9.70254e-08	3.09123e-06	1.58407e-06	BCL2/PRKCA/AKR1B1/EGFR/VEGFA/RB1/IL6/ACACA/NOS3/HSPB1	10
BP	GO:0044706	multi-multicellular organism process	10/88	221/18493	9.70254e-08	3.09123e-06	1.58407e-06	ESR1/PGR/BCL2/AR/UCP2/PAM/AKR1B1/FOS/CYP1A1/HSF1	10
BP	GO:0009409	response to cold	6/88	48/18493	1.02106e-07	3.20039e-06	1.64001e-06	CASP8/PPARG/LPL/UCP2/FOS/NFKBIA	6
BP	GO:2001057	reactive nitrogen species metabolic process	7/88	80/18493	1.03942e-07	3.20039e-06	1.64001e-06	POR/CAV1/ICAM1/NOS3/CYP1B1/NQO1/ITGB2	7
BP	GO:0050727	regulation of inflammatory response	13/88	425/18493	1.0447e-07	3.20039e-06	1.64001e-06	ESR1/RELA/PPARG/LPL/INS/EGFR/RB1/IL6/NFKBIA/SELE/PTGER3/GSTP1/ITGB2	13
BP	GO:0060249	anatomical structure homeostasis	13/88	425/18493	1.0447e-07	3.20039e-06	1.64001e-06	BCL2/PRKCA/AKR1B1/EGFR/VEGFA/RB1/IL6/HIF1A/ACACA/MYC/NOS3/HSPB1/PARP1	13
BP	GO:0036294	cellular response to decreased oxygen levels	9/88	170/18493	1.16284e-07	3.52838e-06	1.80808e-06	BCL2/FABP1/VEGFA/HIF1A/MYC/ICAM1/CCNB1/NFE2L2/SLC2A4	9
BP	GO:0050818	regulation of coagulation	7/88	82/18493	1.23442e-07	3.71024e-06	1.90127e-06	PRKCA/PLAU/F7/CAV1/NOS3/NFE2L2/TBXA2R	7
BP	GO:1904018	positive regulation of vasculature development	10/88	228/18493	1.29832e-07	3.86584e-06	1.98101e-06	PRKCA/VEGFA/HIF1A/NOS3/HSPB1/CYP1B1/NFE2L2/HK2/ITGB2/TBXA2R	10
BP	GO:0071216	cellular response to biotic stimulus	10/88	229/18493	1.35238e-07	3.98952e-06	2.04439e-06	PRKCA/GSK3B/RELA/IL6/NFKBIA/ICAM1/NOS3/GSTP1/HSF1/TBXA2R	10
BP	GO:0019932	second-messenger-mediated signaling	13/88	439/18493	1.51821e-07	4.43762e-06	2.27401e-06	ADRA1A/PRKCA/GSK3B/INS/EGFR/VEGFA/SELE/VCAM1/PTGER3/NOS3/AHR/ERBB3/TBXA2R	13
BP	GO:0045471	response to ethanol	8/88	127/18493	1.6077e-07	4.65649e-06	2.38617e-06	CASP8/CCND1/ICAM1/VCAM1/GSTP1/NQO1/SLC2A4/TBXA2R	8
BP	GO:0052547	regulation of peptidase activity	13/88	442/18493	1.64186e-07	4.71257e-06	2.41491e-06	CASP9/CASP3/CASP8/PPARG/FABP1/VEGFA/TP63/POR/RAF1/CAV1/MYC/BIRC5/HSF1	13
BP	GO:0018209	peptidyl-serine modification	11/88	301/18493	1.86196e-07	5.28426e-06	2.70786e-06	BCL2/PRKCA/GSK3B/EGFR/VEGFA/IL6/RAF1/CAV1/CCNB1/PARP1/CHEK2	11
BP	GO:0010332	response to gamma radiation	6/88	53/18493	1.8742e-07	5.28426e-06	2.70786e-06	BCL2/ELK1/MYC/PARP1/CHEK2/HSF1	6
BP	GO:0048565	digestive tract development	8/88	131/18493	2.04312e-07	5.70999e-06	2.92602e-06	BCL2/EGFR/RB1/TP63/HIF1A/CYP1A1/CCNB1/COL3A1	8
BP	GO:0033273	response to vitamin	7/88	89/18493	2.17796e-07	6.03389e-06	3.092e-06	RELA/PPARG/F7/EGFR/CCND1/CYP1A1/GSTP1	7
BP	GO:0009416	response to light stimulus	11/88	308/18493	2.3439e-07	6.42789e-06	3.29391e-06	BCL2/CASP9/CASP3/RELA/EGFR/CCND1/FOS/ELK1/HIF1A/MYC/PARP1	11
BP	GO:1902175	regulation of oxidative stress-induced intrinsic apoptotic signaling pathway	5/88	29/18493	2.36053e-07	6.42789e-06	3.29391e-06	INS/HIF1A/HSPB1/NFE2L2/PARP1	5
BP	GO:0019229	regulation of vasoconstriction	6/88	56/18493	2.62059e-07	7.0756e-06	3.62581e-06	CHRM3/ADRA1A/EGFR/CAV1/ICAM1/TBXA2R	6
BP	GO:0009411	response to UV	8/88	136/18493	2.72655e-07	7.29983e-06	3.74072e-06	BCL2/CASP9/CASP3/RELA/EGFR/CCND1/MYC/PARP1	8
BP	GO:0010743	regulation of macrophage derived foam cell differentiation	5/88	30/18493	2.82205e-07	7.43062e-06	3.80774e-06	PPARG/LPL/CRP/CETP/NFKBIA	5
BP	GO:0045907	positive regulation of vasoconstriction	5/88	30/18493	2.82205e-07	7.43062e-06	3.80774e-06	ADRA1A/EGFR/CAV1/ICAM1/TBXA2R	5
BP	GO:0018108	peptidyl-tyrosine phosphorylation	12/88	387/18493	2.91959e-07	7.57686e-06	3.88268e-06	ADRA1A/ERBB2/BDNF/EGFR/VEGFA/IL6/CAV1/ICAM1/HSF1/IGF2/ERBB3/ITGB2	12
BP	GO:0007589	body fluid secretion	7/88	93/18493	2.94893e-07	7.57686e-06	3.88268e-06	CHRM3/PAM/VEGFA/CCND1/HIF1A/CAV1/HK2	7
BP	GO:0036473	cell death in response to oxidative stress	7/88	93/18493	2.94893e-07	7.57686e-06	3.88268e-06	BCL2/INS/HIF1A/HSPB1/CYP1B1/NFE2L2/PARP1	7
BP	GO:0019216	regulation of lipid metabolic process	12/88	388/18493	3.00123e-07	7.64953e-06	3.91992e-06	NCOA2/NCOA1/PPARG/INS/FABP1/EIF6/RB1/POR/ACACA/CAV1/CYP1A1/CIDEA	12
BP	GO:0007565	female pregnancy	9/88	191/18493	3.13347e-07	7.83905e-06	4.01704e-06	ESR1/PGR/BCL2/AR/UCP2/PAM/AKR1B1/FOS/HSF1	9
BP	GO:0043401	steroid hormone mediated signaling pathway	9/88	191/18493	3.13347e-07	7.83905e-06	4.01704e-06	ESR1/NCOA1/PGR/AR/PPARG/RB1/TP63/PARP1/NR1I3	9
BP	GO:0018212	peptidyl-tyrosine modification	12/88	390/18493	3.17063e-07	7.83905e-06	4.01704e-06	ADRA1A/ERBB2/BDNF/EGFR/VEGFA/IL6/CAV1/ICAM1/HSF1/IGF2/ERBB3/ITGB2	12
BP	GO:0070301	cellular response to hydrogen peroxide	7/88	94/18493	3.174e-07	7.83905e-06	4.01704e-06	RELA/FABP1/IL6/CYP1B1/NFE2L2/NQO1/HSF1	7
BP	GO:0010745	negative regulation of macrophage derived foam cell differentiation	4/88	13/18493	3.31216e-07	8.11733e-06	4.15964e-06	PPARG/CRP/CETP/NFKBIA	4
BP	GO:0006091	generation of precursor metabolites and energy	13/88	471/18493	3.39441e-07	8.23862e-06	4.22179e-06	GSK3B/ADH1B/INS/AKR1B1/EIF6/POR/HIF1A/RUNX1T1/MYC/CCNB1/NQO1/IGF2/HK2	13
BP	GO:0060191	regulation of lipase activity	7/88	95/18493	3.41336e-07	8.23862e-06	4.22179e-06	ESR1/ADRA1A/LPL/BDNF/EGFR/POR/SELE	7
BP	GO:0071236	cellular response to antibiotic	8/88	141/18493	3.59731e-07	8.61733e-06	4.41586e-06	RELA/FABP1/IL6/CYP1B1/NFE2L2/NQO1/AHR/HSF1	8
BP	GO:0030518	intracellular steroid hormone receptor signaling pathway	8/88	142/18493	3.79742e-07	8.96191e-06	4.59243e-06	ESR1/NCOA1/PGR/AR/RB1/TP63/PARP1/NR1I3	8
BP	GO:0062013	positive regulation of small molecule metabolic process	8/88	142/18493	3.79742e-07	8.96191e-06	4.59243e-06	PPARG/INS/FABP1/POR/HIF1A/NOS3/CCNB1/IGF2	8
BP	GO:0034612	response to tumor necrosis factor	10/88	257/18493	3.93296e-07	9.20479e-06	4.7169e-06	CASP3/CASP8/RELA/NFKBIA/ICAM1/SELE/VCAM1/GSTP1/NFE2L2/SLC2A4	10
BP	GO:0010039	response to iron ion	5/88	32/18493	3.95812e-07	9.20479e-06	4.7169e-06	BCL2/CCND1/HIF1A/CYP1A1/CCNB1	5
BP	GO:0032868	response to insulin	10/88	259/18493	4.22316e-07	9.68301e-06	4.96196e-06	RELA/PPARG/INS/UCP2/EIF6/ICAM1/GSTP1/PARP1/SLC2A4/IGF2	10
BP	GO:0008585	female gonad development	7/88	98/18493	4.22454e-07	9.68301e-06	4.96196e-06	ESR1/PGR/BCL2/CASP3/VEGFA/ICAM1/NOS3	7
BP	GO:0071222	cellular response to lipopolysaccharide	9/88	199/18493	4.42981e-07	1.0081e-05	5.16589e-06	PRKCA/RELA/IL6/NFKBIA/ICAM1/NOS3/GSTP1/HSF1/TBXA2R	9
BP	GO:0034349	glial cell apoptotic process	4/88	14/18493	4.62018e-07	1.04396e-05	5.34968e-06	CASP9/CASP3/PRKCA/RB1	4
BP	GO:0019748	secondary metabolic process	6/88	62/18493	4.84981e-07	1.08053e-05	5.53704e-06	BCL2/PAM/AKR1B1/CYP1A1/CYP1B1/NFE2L2	6
BP	GO:0032768	regulation of monooxygenase activity	6/88	62/18493	4.84981e-07	1.08053e-05	5.53704e-06	INS/EGFR/POR/HIF1A/CAV1/NOS3	6
BP	GO:0043523	regulation of neuron apoptotic process	9/88	202/18493	5.02391e-07	1.11154e-05	5.69597e-06	BCL2/CASP9/CASP3/BDNF/HIF1A/NQO1/PARP1/ERBB3/RASA1	9
BP	GO:0042133	neurotransmitter metabolic process	8/88	148/18493	5.20992e-07	1.14275e-05	5.85592e-06	ACHE/POR/CAV1/ICAM1/NOS3/CYP1B1/NQO1/ITGB2	8
BP	GO:0050679	positive regulation of epithelial cell proliferation	9/88	203/18493	5.23673e-07	1.14275e-05	5.85592e-06	PRKCA/AR/ERBB2/EGFR/VEGFA/CCND1/TP63/HIF1A/MYC	9
BP	GO:0043542	endothelial cell migration	10/88	266/18493	5.39216e-07	1.16858e-05	5.98828e-06	PRKCA/PPARG/VEGFA/HIF1A/NOS3/HSPB1/CYP1B1/NFE2L2/ITGB2/TBXA2R	10
BP	GO:0090322	regulation of superoxide metabolic process	5/88	34/18493	5.42845e-07	1.16858e-05	5.98828e-06	CRP/EGFR/GSTP1/NFE2L2/ITGB2	5
BP	GO:0042136	neurotransmitter biosynthetic process	7/88	102/18493	5.55329e-07	1.18146e-05	6.05429e-06	ACHE/CAV1/ICAM1/NOS3/CYP1B1/NQO1/ITGB2	7
BP	GO:0008015	blood circulation	13/88	492/18493	5.56245e-07	1.18146e-05	6.05429e-06	CHRM3/CHRM2/PTGS1/ADRA1A/AR/PPARG/CRP/INS/EGFR/CAV1/ICAM1/NOS3/TBXA2R	13
BP	GO:0007548	sex differentiation	10/88	268/18493	5.77437e-07	1.21835e-05	6.24332e-06	ESR1/PGR/BCL2/CASP3/AR/VEGFA/CCND1/TP63/ICAM1/NOS3	10
BP	GO:0071219	cellular response to molecule of bacterial origin	9/88	206/18493	5.92278e-07	1.23596e-05	6.33355e-06	PRKCA/RELA/IL6/NFKBIA/ICAM1/NOS3/GSTP1/HSF1/TBXA2R	9
BP	GO:0046545	development of primary female sexual characteristics	7/88	103/18493	5.93541e-07	1.23596e-05	6.33355e-06	ESR1/PGR/BCL2/CASP3/VEGFA/ICAM1/NOS3	7
BP	GO:0090066	regulation of anatomical structure size	13/88	497/18493	6.2337e-07	1.28965e-05	6.60866e-06	CHRM3/ADRA1A/GSK3B/BDNF/CRP/INS/EGFR/VEGFA/CAV1/ICAM1/NOS3/RASA1/TBXA2R	13
BP	GO:1905952	regulation of lipid localization	8/88	152/18493	6.38307e-07	1.30969e-05	6.71138e-06	PON1/PPARG/LPL/CRP/CETP/IL6/NFKBIA/CIDEA	8
BP	GO:0009266	response to temperature stimulus	9/88	208/18493	6.42228e-07	1.30969e-05	6.71138e-06	CASP8/GSK3B/PPARG/LPL/UCP2/FOS/NFKBIA/NOS3/HSF1	9
BP	GO:0052548	regulation of endopeptidase activity	12/88	417/18493	6.45391e-07	1.30969e-05	6.71138e-06	CASP9/CASP3/CASP8/PPARG/FABP1/VEGFA/TP63/POR/RAF1/MYC/BIRC5/HSF1	12
BP	GO:0003013	circulatory system process	13/88	500/18493	6.67039e-07	1.34505e-05	6.89259e-06	CHRM3/CHRM2/PTGS1/ADRA1A/AR/PPARG/CRP/INS/EGFR/CAV1/ICAM1/NOS3/TBXA2R	13
BP	GO:1990748	cellular detoxification	7/88	105/18493	6.76619e-07	1.35579e-05	6.9476e-06	PTGS1/FABP1/NOS3/GSTP1/NFE2L2/NQO1/GSTM1	7
BP	GO:0010742	macrophage derived foam cell differentiation	5/88	36/18493	7.29984e-07	1.44455e-05	7.40246e-06	PPARG/LPL/CRP/CETP/NFKBIA	5
BP	GO:0090077	foam cell differentiation	5/88	36/18493	7.29984e-07	1.44455e-05	7.40246e-06	PPARG/LPL/CRP/CETP/NFKBIA	5
BP	GO:0001505	regulation of neurotransmitter levels	11/88	346/18493	7.42798e-07	1.46084e-05	7.48589e-06	CHRM2/ADRA1A/GSK3B/ACHE/POR/CAV1/ICAM1/NOS3/CYP1B1/NQO1/ITGB2	11
BP	GO:0045931	positive regulation of mitotic cell cycle	8/88	157/18493	8.16103e-07	1.59186e-05	8.15733e-06	PRKCA/INS/CCND1/RB1/CYP1A1/CCNB1/HSF1/IGF2	8
BP	GO:0001676	long-chain fatty acid metabolic process	7/88	108/18493	8.19415e-07	1.59186e-05	8.15733e-06	PTGS1/PAM/CYP3A4/CYP1A1/CYP1B1/ALOX5/GSTP1	7
BP	GO:0031349	positive regulation of defense response	12/88	427/18493	8.28476e-07	1.59971e-05	8.19755e-06	ESR1/CASP8/RELA/LPL/EGFR/IL6/NFKBIA/RAF1/CAV1/PTGER3/IRF1/ITGB2	12
BP	GO:0032930	positive regulation of superoxide anion generation	4/88	16/18493	8.33944e-07	1.60057e-05	8.20195e-06	CRP/EGFR/GSTP1/ITGB2	4
BP	GO:0042698	ovulation cycle	6/88	68/18493	8.44021e-07	1.61021e-05	8.25135e-06	ESR1/PGR/CASP3/PAM/EGFR/NOS3	6
BP	GO:0043535	regulation of blood vessel endothelial cell migration	8/88	158/18493	8.56323e-07	1.62396e-05	8.32179e-06	PRKCA/PPARG/VEGFA/HIF1A/NOS3/HSPB1/NFE2L2/TBXA2R	8
BP	GO:0008406	gonad development	9/88	216/18493	8.80347e-07	1.64987e-05	8.4546e-06	ESR1/PGR/BCL2/CASP3/AR/VEGFA/CCND1/ICAM1/NOS3	9
BP	GO:0070663	regulation of leukocyte proliferation	9/88	216/18493	8.80347e-07	1.64987e-05	8.4546e-06	BCL2/CASP3/ERBB2/IL6/VCAM1/GSTP1/AHR/IGF2/IRF1	9
BP	GO:0018105	peptidyl-serine phosphorylation	10/88	282/18493	9.18107e-07	1.71058e-05	8.76567e-06	BCL2/PRKCA/GSK3B/EGFR/VEGFA/IL6/RAF1/CAV1/CCNB1/CHEK2	10
BP	GO:1904951	positive regulation of establishment of protein localization	12/88	437/18493	1.05633e-06	1.95666e-05	1.00267e-05	BCL2/CASP8/GSK3B/ERBB2/LPL/INS/ACHE/EGFR/IL6/TP63/HIF1A/ITGB2	12
BP	GO:0050708	regulation of protein secretion	12/88	438/18493	1.08192e-06	1.99248e-05	1.02102e-05	PRKCA/LPL/CRP/INS/UCP2/SLC2A2/PAM/ACHE/EGFR/IL6/HIF1A/CIDEA	12
BP	GO:0045137	development of primary sexual characteristics	9/88	222/18493	1.10585e-06	2.02486e-05	1.03762e-05	ESR1/PGR/BCL2/CASP3/AR/VEGFA/CCND1/ICAM1/NOS3	9
BP	GO:0030225	macrophage differentiation	5/88	40/18493	1.2552e-06	2.28519e-05	1.17102e-05	CASP8/PRKCA/VEGFA/RB1/PARP1	5
BP	GO:0006809	nitric oxide biosynthetic process	6/88	73/18493	1.28798e-06	2.31836e-05	1.18802e-05	CAV1/ICAM1/NOS3/CYP1B1/NQO1/ITGB2	6
BP	GO:0042310	vasoconstriction	6/88	73/18493	1.28798e-06	2.31836e-05	1.18802e-05	CHRM3/ADRA1A/EGFR/CAV1/ICAM1/TBXA2R	6
BP	GO:0072330	monocarboxylic acid biosynthetic process	10/88	293/18493	1.29808e-06	2.32343e-05	1.19061e-05	PTGS1/LPL/INS/EIF6/HIF1A/ACACA/CYP3A4/CYP1A1/ALOX5/HK2	10
BP	GO:0048469	cell maturation	8/88	169/18493	1.42311e-06	2.53297e-05	1.29799e-05	PGR/BCL2/PPARG/VEGFA/RB1/HIF1A/CCNB1/RUNX2	8
BP	GO:0032103	positive regulation of response to external stimulus	10/88	297/18493	1.46691e-06	2.58469e-05	1.3245e-05	PRKCA/LPL/F7/EGFR/VEGFA/IL6/NFKBIA/PTGER3/HSPB1/ITGB2	10
BP	GO:0042110	T cell activation	12/88	451/18493	1.46839e-06	2.58469e-05	1.3245e-05	BCL2/CASP3/CASP8/ERBB2/INS/IL6/CAV1/ICAM1/VCAM1/RUNX2/IGF2/IRF1	12
BP	GO:0001659	temperature homeostasis	8/88	171/18493	1.55465e-06	2.7215e-05	1.3946e-05	UCP2/ACHE/VEGFA/RB1/CAV1/PTGER3/HSF1/CIDEA	8
BP	GO:0010863	positive regulation of phospholipase C activity	5/88	42/18493	1.61063e-06	2.80408e-05	1.43692e-05	ESR1/ADRA1A/BDNF/EGFR/SELE	5
BP	GO:0022612	gland morphogenesis	7/88	120/18493	1.66956e-06	2.89088e-05	1.4814e-05	ESR1/PGR/BCL2/AR/EGFR/TP63/CAV1	7
BP	GO:0010888	negative regulation of lipid storage	4/88	19/18493	1.75676e-06	2.99307e-05	1.53376e-05	PPARG/CRP/IL6/NFKBIA	4
BP	GO:0035994	response to muscle stretch	4/88	19/18493	1.75676e-06	2.99307e-05	1.53376e-05	RELA/FOS/NFKBIA/RAF1	4
BP	GO:1902176	negative regulation of oxidative stress-induced intrinsic apoptotic signaling pathway	4/88	19/18493	1.75676e-06	2.99307e-05	1.53376e-05	INS/HIF1A/HSPB1/NFE2L2	4
BP	GO:0031100	animal organ regeneration	6/88	78/18493	1.90679e-06	3.23139e-05	1.65589e-05	PPARG/UCP2/F7/EGFR/CCND1/GSTP1	6
BP	GO:0098754	detoxification	7/88	123/18493	1.97059e-06	3.32185e-05	1.70224e-05	PTGS1/FABP1/NOS3/GSTP1/NFE2L2/NQO1/GSTM1	7
BP	GO:1905475	regulation of protein localization to membrane	8/88	177/18493	2.01323e-06	3.36466e-05	1.72418e-05	BCL2/CASP8/AR/ERBB2/INS/EGFR/TP63/ITGB2	8
BP	GO:0002791	regulation of peptide secretion	12/88	465/18493	2.01711e-06	3.36466e-05	1.72418e-05	PRKCA/LPL/CRP/INS/UCP2/SLC2A2/PAM/ACHE/EGFR/IL6/HIF1A/CIDEA	12
BP	GO:1900274	regulation of phospholipase C activity	5/88	44/18493	2.04089e-06	3.38661e-05	1.73543e-05	ESR1/ADRA1A/BDNF/EGFR/SELE	5
BP	GO:0043536	positive regulation of blood vessel endothelial cell migration	6/88	79/18493	2.05568e-06	3.39347e-05	1.73895e-05	PRKCA/VEGFA/HIF1A/NOS3/HSPB1/NFE2L2	6
BP	GO:0009755	hormone-mediated signaling pathway	9/88	240/18493	2.107e-06	3.46026e-05	1.77317e-05	ESR1/NCOA1/PGR/AR/PPARG/RB1/TP63/PARP1/NR1I3	9
BP	GO:0032928	regulation of superoxide anion generation	4/88	20/18493	2.18798e-06	3.57482e-05	1.83188e-05	CRP/EGFR/GSTP1/ITGB2	4
BP	GO:0001701	in utero embryonic development	10/88	311/18493	2.21821e-06	3.60572e-05	1.84771e-05	NCOA1/CASP8/AR/EGFR/VEGFA/HIF1A/NOS3/CCNB1/HSF1/IGF2	10
BP	GO:0051099	positive regulation of binding	8/88	181/18493	2.37906e-06	3.84756e-05	1.97164e-05	PON1/GSK3B/PPARG/BDNF/RB1/CAV1/PARP1/HSF1	8
BP	GO:0043534	blood vessel endothelial cell migration	8/88	182/18493	2.47888e-06	3.98874e-05	2.04399e-05	PRKCA/PPARG/VEGFA/HIF1A/NOS3/HSPB1/NFE2L2/TBXA2R	8
BP	GO:0022602	ovulation cycle process	5/88	47/18493	2.85052e-06	4.5637e-05	2.33862e-05	ESR1/PGR/CASP3/PAM/NOS3	5
BP	GO:0050731	positive regulation of peptidyl-tyrosine phosphorylation	8/88	186/18493	2.91456e-06	4.64289e-05	2.3792e-05	ADRA1A/BDNF/VEGFA/IL6/ICAM1/HSF1/IGF2/ERBB3	8
BP	GO:0031099	regeneration	8/88	188/18493	3.15574e-06	4.99997e-05	2.56218e-05	BCL2/PPARG/UCP2/F7/EGFR/CCND1/CCNB1/GSTP1	8
BP	GO:0050999	regulation of nitric-oxide synthase activity	5/88	48/18493	3.1701e-06	4.99997e-05	2.56218e-05	INS/EGFR/HIF1A/CAV1/NOS3	5
BP	GO:0051091	positive regulation of DNA binding transcription factor activity	9/88	255/18493	3.46259e-06	5.41756e-05	2.77617e-05	ESR1/AR/RELA/PPARG/INS/VEGFA/IL6/ICAM1/ITGB2	9
BP	GO:0007159	leukocyte cell-cell adhesion	10/88	327/18493	3.46887e-06	5.41756e-05	2.77617e-05	CASP3/ERBB2/IL6/CAV1/ICAM1/SELE/VCAM1/IGF2/IRF1/ITGB2	10
BP	GO:0061041	regulation of wound healing	7/88	134/18493	3.49123e-06	5.42589e-05	2.78044e-05	PRKCA/PLAU/F7/CAV1/NOS3/NFE2L2/TBXA2R	7
BP	GO:0031668	cellular response to extracellular stimulus	9/88	258/18493	3.80905e-06	5.89108e-05	3.01882e-05	NCOA1/BCL2/PPARG/UCP2/FOS/ICAM1/GSTP1/NFE2L2/HSF1	9
BP	GO:0001892	embryonic placenta development	6/88	88/18493	3.87316e-06	5.96129e-05	3.0548e-05	NCOA1/CASP8/EGFR/HIF1A/HSF1/IGF2	6
BP	GO:0048145	regulation of fibroblast proliferation	6/88	90/18493	4.41612e-06	6.76431e-05	3.4663e-05	ESR1/PPARG/EGFR/MYC/CCNB1/GSTP1	6
BP	GO:0002573	myeloid leukocyte differentiation	8/88	197/18493	4.46216e-06	6.80213e-05	3.48568e-05	CASP8/PRKCA/PPARG/VEGFA/FOS/RB1/MYC/PARP1	8
BP	GO:1903706	regulation of hemopoiesis	11/88	418/18493	4.62981e-06	7.02408e-05	3.59941e-05	CASP8/PRKCA/ERBB2/FOS/EIF6/RB1/NFKBIA/HIF1A/MYC/NFE2L2/IRF1	11
BP	GO:0048144	fibroblast proliferation	6/88	91/18493	4.70993e-06	7.10748e-05	3.64215e-05	ESR1/PPARG/EGFR/MYC/CCNB1/GSTP1	6
BP	GO:1904385	cellular response to angiotensin	4/88	24/18493	4.7294e-06	7.10748e-05	3.64215e-05	RELA/CAV1/NFE2L2/HSF1	4
BP	GO:0045927	positive regulation of growth	9/88	267/18493	5.03316e-06	7.52847e-05	3.85788e-05	BCL2/ERBB2/BDNF/INS/EGFR/VEGFA/CCNB1/HSF1/IGF2	9
BP	GO:0106106	cold-induced thermogenesis	7/88	142/18493	5.1275e-06	7.59824e-05	3.89364e-05	UCP2/ACHE/VEGFA/RB1/CAV1/HSF1/CIDEA	7
BP	GO:0120161	NA	7/88	142/18493	5.1275e-06	7.59824e-05	3.89364e-05	UCP2/ACHE/VEGFA/RB1/CAV1/HSF1/CIDEA	7
BP	GO:0009404	toxin metabolic process	4/88	25/18493	5.60982e-06	8.23635e-05	4.22063e-05	PAM/CYP1A1/CYP1B1/NFE2L2	4
BP	GO:0060571	morphogenesis of an epithelial fold	4/88	25/18493	5.60982e-06	8.23635e-05	4.22063e-05	AR/EGFR/TP63/HIF1A	4
BP	GO:1900542	regulation of purine nucleotide metabolic process	6/88	94/18493	5.68807e-06	8.31293e-05	4.25987e-05	INS/EIF6/HIF1A/NOS3/CCNB1/PARP1	6
BP	GO:0010631	epithelial cell migration	10/88	346/18493	5.71423e-06	8.31303e-05	4.25992e-05	PRKCA/PPARG/VEGFA/HIF1A/NOS3/HSPB1/CYP1B1/NFE2L2/ITGB2/TBXA2R	10
BP	GO:0032869	cellular response to insulin stimulus	8/88	204/18493	5.77191e-06	8.35878e-05	4.28337e-05	RELA/PPARG/INS/UCP2/GSTP1/PARP1/SLC2A4/IGF2	8
BP	GO:0050670	regulation of lymphocyte proliferation	8/88	205/18493	5.98321e-06	8.62557e-05	4.42008e-05	BCL2/CASP3/ERBB2/IL6/VCAM1/AHR/IGF2/IRF1	8
BP	GO:0090132	epithelium migration	10/88	349/18493	6.16474e-06	8.84723e-05	4.53367e-05	PRKCA/PPARG/VEGFA/HIF1A/NOS3/HSPB1/CYP1B1/NFE2L2/ITGB2/TBXA2R	10
BP	GO:0032944	regulation of mononuclear cell proliferation	8/88	206/18493	6.20103e-06	8.85941e-05	4.53991e-05	BCL2/CASP3/ERBB2/IL6/VCAM1/AHR/IGF2/IRF1	8
BP	GO:0001890	placenta development	7/88	149/18493	7.04126e-06	0.000100149	5.13205e-05	NCOA1/CASP8/PPARG/EGFR/HIF1A/HSF1/IGF2	7
BP	GO:0090130	tissue migration	10/88	355/18493	7.15888e-06	0.00010137	5.19459e-05	PRKCA/PPARG/VEGFA/HIF1A/NOS3/HSPB1/CYP1B1/NFE2L2/ITGB2/TBXA2R	10
BP	GO:0006140	regulation of nucleotide metabolic process	6/88	98/18493	7.24269e-06	0.000101653	5.20909e-05	INS/EIF6/HIF1A/NOS3/CCNB1/PARP1	6
BP	GO:2000379	positive regulation of reactive oxygen species metabolic process	6/88	98/18493	7.24269e-06	0.000101653	5.20909e-05	CRP/EGFR/ICAM1/GSTP1/NFE2L2/ITGB2	6
BP	GO:1990845	adaptive thermogenesis	7/88	150/18493	7.35769e-06	0.000102814	5.2686e-05	UCP2/ACHE/VEGFA/RB1/CAV1/HSF1/CIDEA	7
BP	GO:0002526	acute inflammatory response	8/88	211/18493	7.39359e-06	0.000102865	5.27118e-05	PPARG/CRP/INS/IL6/ICAM1/VCAM1/PTGER3/GSTP1	8
BP	GO:0051341	regulation of oxidoreductase activity	6/88	99/18493	7.68074e-06	0.000106395	5.45209e-05	INS/EGFR/POR/HIF1A/CAV1/NOS3	6
BP	GO:1990776	response to angiotensin	4/88	27/18493	7.72645e-06	0.000106565	5.4608e-05	RELA/CAV1/NFE2L2/HSF1	4
BP	GO:0070555	response to interleukin-1	7/88	152/18493	8.02607e-06	0.000110094	5.64165e-05	PRKCA/RELA/IL6/NFKBIA/HIF1A/ICAM1/SELE	7
BP	GO:0070661	leukocyte proliferation	9/88	283/18493	8.05145e-06	0.000110094	5.64165e-05	BCL2/CASP3/ERBB2/IL6/VCAM1/GSTP1/AHR/IGF2/IRF1	9
BP	GO:0010518	positive regulation of phospholipase activity	5/88	58/18493	8.17202e-06	0.000110792	5.6774e-05	ESR1/ADRA1A/BDNF/EGFR/SELE	5
BP	GO:2000378	negative regulation of reactive oxygen species metabolic process	5/88	58/18493	8.17202e-06	0.000110792	5.6774e-05	BCL2/INS/HIF1A/CAV1/HK2	5
BP	GO:0098869	cellular oxidant detoxification	6/88	101/18493	8.62135e-06	0.000116388	5.96419e-05	PTGS1/FABP1/NOS3/GSTP1/NFE2L2/NQO1	6
BP	GO:0007263	nitric oxide mediated signal transduction	4/88	28/18493	8.98151e-06	0.000120739	6.18713e-05	INS/EGFR/VEGFA/NOS3	4
BP	GO:0045088	regulation of innate immune response	10/88	365/18493	9.12545e-06	0.000122158	6.25987e-05	ESR1/CASP8/RELA/PPARG/INS/NFKBIA/RAF1/CAV1/IRF1/ITGB2	10
BP	GO:0042445	hormone metabolic process	8/88	218/18493	9.38499e-06	0.000125107	6.41098e-05	ESR1/AKR1B1/ACHE/POR/HIF1A/CYP3A4/CYP1A1/CYP1B1	8
BP	GO:0006633	fatty acid biosynthetic process	7/88	156/18493	9.51474e-06	0.000126308	6.47253e-05	PTGS1/LPL/EIF6/ACACA/CYP3A4/CYP1A1/ALOX5	7
BP	GO:0033138	positive regulation of peptidyl-serine phosphorylation	6/88	103/18493	9.65323e-06	0.000127281	6.52236e-05	BCL2/EGFR/VEGFA/IL6/RAF1/CAV1	6
BP	GO:0060135	maternal process involved in female pregnancy	5/88	60/18493	9.66789e-06	0.000127281	6.52236e-05	ESR1/PGR/AR/PAM/AKR1B1	5
BP	GO:0023061	signal release	11/88	453/18493	9.89817e-06	0.000129776	6.65023e-05	CHRM2/ADRA1A/PRKCA/GSK3B/INS/UCP2/SLC2A2/EGFR/IL6/RAF1/HIF1A	11
BP	GO:0051098	regulation of binding	10/88	369/18493	1.00339e-05	0.000130933	6.70953e-05	BCL2/PON1/GSK3B/PPARG/BDNF/RB1/NFKBIA/CAV1/PARP1/HSF1	10
BP	GO:0030258	lipid modification	9/88	291/18493	1.00686e-05	0.000130933	6.70953e-05	ESR1/ERBB2/PPARG/FABP1/EGFR/POR/CYP3A4/CYP1A1/ERBB3	9
BP	GO:0007160	cell-matrix adhesion	8/88	222/18493	1.07138e-05	0.00013797	7.0701e-05	BCL2/GSK3B/PLAU/VEGFA/VCAM1/COL3A1/RASA1/ITGB2	8
BP	GO:0010594	regulation of endothelial cell migration	8/88	222/18493	1.07138e-05	0.00013797	7.0701e-05	PRKCA/PPARG/VEGFA/HIF1A/NOS3/HSPB1/NFE2L2/TBXA2R	8
BP	GO:0006939	smooth muscle contraction	6/88	105/18493	1.07829e-05	0.00013797	7.0701e-05	CHRM3/CHRM2/ADRA1A/CAV1/PTGER3/TBXA2R	6
BP	GO:0043467	regulation of generation of precursor metabolites and energy	6/88	105/18493	1.07829e-05	0.00013797	7.0701e-05	GSK3B/INS/EIF6/HIF1A/CCNB1/IGF2	6
BP	GO:1903034	regulation of response to wounding	7/88	160/18493	1.12257e-05	0.00014306	7.33094e-05	PRKCA/PLAU/F7/CAV1/NOS3/NFE2L2/TBXA2R	7
BP	GO:0006940	regulation of smooth muscle contraction	5/88	62/18493	1.13696e-05	0.000144317	7.39539e-05	CHRM3/CHRM2/ADRA1A/CAV1/TBXA2R	5
BP	GO:2001242	regulation of intrinsic apoptotic signaling pathway	7/88	161/18493	1.1691e-05	0.000147808	7.57426e-05	BCL2/INS/HIF1A/CAV1/HSPB1/NFE2L2/PARP1	7
BP	GO:0000303	response to superoxide	4/88	30/18493	1.19344e-05	0.000149697	7.67106e-05	UCP2/NOS3/NFE2L2/NQO1	4
BP	GO:0007202	activation of phospholipase C activity	4/88	30/18493	1.19344e-05	0.000149697	7.67106e-05	ADRA1A/BDNF/EGFR/SELE	4
BP	GO:0006109	regulation of carbohydrate metabolic process	7/88	162/18493	1.21723e-05	0.000150613	7.718e-05	NCOA2/GSK3B/INS/EIF6/HIF1A/IGFBP3/IGF2	7
BP	GO:0010749	regulation of nitric oxide mediated signal transduction	3/88	10/18493	1.21965e-05	0.000150613	7.718e-05	INS/EGFR/VEGFA	3
BP	GO:0032025	response to cobalt ion	3/88	10/18493	1.21965e-05	0.000150613	7.718e-05	CASP9/CASP3/CASP8	3
BP	GO:0033483	gas homeostasis	3/88	10/18493	1.21965e-05	0.000150613	7.718e-05	HIF1A/CAV1/GSTP1	3
BP	GO:0000305	response to oxygen radical	4/88	31/18493	1.36528e-05	0.000166658	8.54023e-05	UCP2/NOS3/NFE2L2/NQO1	4
BP	GO:0038128	ERBB2 signaling pathway	4/88	31/18493	1.36528e-05	0.000166658	8.54023e-05	PRKCA/ERBB2/EGFR/ERBB3	4
BP	GO:0042554	superoxide anion generation	4/88	31/18493	1.36528e-05	0.000166658	8.54023e-05	CRP/EGFR/GSTP1/ITGB2	4
BP	GO:0002758	innate immune response-activating signal transduction	8/88	233/18493	1.5213e-05	0.000184291	9.44381e-05	ESR1/CASP8/RELA/NFKBIA/RAF1/CAV1/IRF1/ITGB2	8
BP	GO:0042593	glucose homeostasis	8/88	233/18493	1.5213e-05	0.000184291	9.44381e-05	PPARG/INS/UCP2/RAF1/HIF1A/ICAM1/SLC2A4/HK2	8
BP	GO:0051897	positive regulation of protein kinase B signaling	7/88	168/18493	1.54175e-05	0.000186062	9.53453e-05	ESR1/ERBB2/INS/F7/EGFR/IGF2/ERBB3	7
BP	GO:1901030	positive regulation of mitochondrial outer membrane permeabilization involved in apoptotic signaling pathway	4/88	32/18493	1.55467e-05	0.000186912	9.5781e-05	BCL2/CASP8/GSK3B/TP63	4
BP	GO:0010822	positive regulation of mitochondrion organization	6/88	112/18493	1.56094e-05	0.000186961	9.58059e-05	BCL2/CASP8/GSK3B/TP63/HIF1A/HK2	6
BP	GO:0033500	carbohydrate homeostasis	8/88	234/18493	1.5691e-05	0.000187234	9.5946e-05	PPARG/INS/UCP2/RAF1/HIF1A/ICAM1/SLC2A4/HK2	8
BP	GO:0071356	cellular response to tumor necrosis factor	8/88	235/18493	1.61815e-05	0.000192367	9.85764e-05	CASP8/RELA/NFKBIA/ICAM1/VCAM1/GSTP1/NFE2L2/SLC2A4	8
BP	GO:0036003	positive regulation of transcription from RNA polymerase II promoter in response to stress	4/88	33/18493	1.76269e-05	0.000208771	0.000106982	VEGFA/HIF1A/NFE2L2/HSF1	4
BP	GO:0016049	cell growth	11/88	485/18493	1.86865e-05	0.000220501	0.000112994	ADRA1A/BCL2/GSK3B/ERBB2/PPARG/BDNF/INS/EGFR/VEGFA/RB1/IGFBP3	11
BP	GO:0010517	regulation of phospholipase activity	5/88	69/18493	1.92368e-05	0.000225325	0.000115465	ESR1/ADRA1A/BDNF/EGFR/SELE	5
BP	GO:1903524	positive regulation of blood circulation	5/88	69/18493	1.92368e-05	0.000225325	0.000115465	ADRA1A/EGFR/CAV1/ICAM1/TBXA2R	5
BP	GO:0008202	steroid metabolic process	9/88	318/18493	2.03779e-05	0.000236949	0.000121422	ESR1/PON1/CETP/AKR1B1/POR/ACACA/CYP3A4/CYP1A1/CYP1B1	9
BP	GO:1903829	positive regulation of cellular protein localization	9/88	318/18493	2.03779e-05	0.000236949	0.000121422	BCL2/CASP8/GSK3B/ERBB2/INS/EGFR/TP63/PARP1/ITGB2	9
BP	GO:0060193	positive regulation of lipase activity	5/88	70/18493	2.06394e-05	0.000239116	0.000122533	ESR1/ADRA1A/BDNF/EGFR/SELE	5
BP	GO:0030072	peptide hormone secretion	8/88	244/18493	2.12077e-05	0.000244811	0.000125451	PRKCA/INS/UCP2/SLC2A2/EGFR/IL6/RAF1/HIF1A	8
BP	GO:1905477	positive regulation of protein localization to membrane	6/88	119/18493	2.20475e-05	0.000250887	0.000128565	BCL2/CASP8/ERBB2/EGFR/TP63/ITGB2	6
BP	GO:0038034	signal transduction in absence of ligand	5/88	71/18493	2.21202e-05	0.000250887	0.000128565	BCL2/CASP9/CASP3/GSK3B/ERBB3	5
BP	GO:0061180	mammary gland epithelium development	5/88	71/18493	2.21202e-05	0.000250887	0.000128565	ESR1/PGR/AR/CCND1/HIF1A	5
BP	GO:0097192	extrinsic apoptotic signaling pathway in absence of ligand	5/88	71/18493	2.21202e-05	0.000250887	0.000128565	BCL2/CASP9/CASP3/GSK3B/ERBB3	5
BP	GO:0002674	negative regulation of acute inflammatory response	3/88	12/18493	2.22066e-05	0.000250887	0.000128565	PPARG/INS/GSTP1	3
BP	GO:0010889	regulation of sequestering of triglyceride	3/88	12/18493	2.22066e-05	0.000250887	0.000128565	PPARG/LPL/CIDEA	3
BP	GO:0071900	regulation of protein serine/threonine kinase activity	11/88	496/18493	2.29791e-05	0.000258698	0.000132567	CASP3/ERBB2/EGFR/VEGFA/CCND1/RAF1/CAV1/HSPB1/CCNB1/GSTP1/IGF2	11
BP	GO:0002221	pattern recognition receptor signaling pathway	7/88	179/18493	2.32244e-05	0.000260539	0.00013351	ESR1/CASP8/RELA/NFKBIA/CAV1/IRF1/ITGB2	7
BP	GO:0045637	regulation of myeloid cell differentiation	8/88	248/18493	2.38298e-05	0.000266392	0.00013651	CASP8/PRKCA/FOS/EIF6/RB1/NFKBIA/HIF1A/MYC	8
BP	GO:0043627	response to estrogen	5/88	73/18493	2.53291e-05	0.000279918	0.000143441	ESR1/PPARG/F7/CCND1/CAV1	5
BP	GO:0046902	regulation of mitochondrial membrane permeability	5/88	73/18493	2.53291e-05	0.000279918	0.000143441	BCL2/CASP8/GSK3B/TP63/HK2	5
BP	GO:1900371	regulation of purine nucleotide biosynthetic process	5/88	73/18493	2.53291e-05	0.000279918	0.000143441	INS/EIF6/HIF1A/NOS3/PARP1	5
BP	GO:0010595	positive regulation of endothelial cell migration	6/88	122/18493	2.53912e-05	0.000279918	0.000143441	PRKCA/VEGFA/HIF1A/NOS3/HSPB1/NFE2L2	6
BP	GO:0061138	morphogenesis of a branching epithelium	7/88	182/18493	2.58431e-05	0.000283802	0.000145431	ESR1/PGR/BCL2/AR/VEGFA/TP63/MYC	7
BP	GO:0046394	carboxylic acid biosynthetic process	10/88	412/18493	2.59216e-05	0.000283802	0.000145431	PTGS1/LPL/INS/EIF6/HIF1A/ACACA/CYP3A4/CYP1A1/ALOX5/HK2	10
BP	GO:0016053	organic acid biosynthetic process	10/88	413/18493	2.64624e-05	0.000288731	0.000147957	PTGS1/LPL/INS/EIF6/HIF1A/ACACA/CYP3A4/CYP1A1/ALOX5/HK2	10
BP	GO:0002218	activation of innate immune response	8/88	252/18493	2.67188e-05	0.000289545	0.000148374	ESR1/CASP8/RELA/NFKBIA/RAF1/CAV1/IRF1/ITGB2	8
BP	GO:0090257	regulation of muscle system process	8/88	252/18493	2.67188e-05	0.000289545	0.000148374	CHRM3/CHRM2/ADRA1A/PRKCA/CAV1/NOS3/PARP1/TBXA2R	8
BP	GO:0030808	regulation of nucleotide biosynthetic process	5/88	74/18493	2.70634e-05	0.000291297	0.000149272	INS/EIF6/HIF1A/NOS3/PARP1	5
BP	GO:1903578	regulation of ATP metabolic process	5/88	74/18493	2.70634e-05	0.000291297	0.000149272	INS/EIF6/HIF1A/CCNB1/PARP1	5
BP	GO:0043112	receptor metabolic process	7/88	184/18493	2.77205e-05	0.000296368	0.000151871	PPARG/ACHE/VEGFA/HIF1A/CAV1/SELE/ITGB2	7
BP	GO:0071248	cellular response to metal ion	7/88	184/18493	2.77205e-05	0.000296368	0.000151871	EGFR/FOS/CYP1A1/CCNB1/NQO1/PARP1/HSF1	7
BP	GO:1902042	negative regulation of extrinsic apoptotic signaling pathway via death domain receptors	4/88	37/18493	2.80399e-05	0.00029878	0.000153106	CASP8/RAF1/ICAM1/NOS3	4
BP	GO:0001558	regulation of cell growth	10/88	416/18493	2.81433e-05	0.000298882	0.000153159	BCL2/GSK3B/ERBB2/PPARG/BDNF/INS/EGFR/VEGFA/RB1/IGFBP3	10
BP	GO:1903201	regulation of oxidative stress-induced cell death	5/88	75/18493	2.88885e-05	0.000305776	0.000156692	INS/HIF1A/HSPB1/NFE2L2/PARP1	5
BP	GO:0010565	regulation of cellular ketone metabolic process	6/88	125/18493	2.91315e-05	0.000307328	0.000157487	PPARG/INS/FABP1/EIF6/CAV1/NQO1	6
BP	GO:0006367	transcription initiation from RNA polymerase II promoter	7/88	186/18493	2.9709e-05	0.000312385	0.000160079	ESR1/PGR/AR/PPARG/CCND1/NR1I3/RUNX2	7
BP	GO:0048638	regulation of developmental growth	9/88	334/18493	2.99644e-05	0.000314035	0.000160924	BCL2/GSK3B/AR/BDNF/VEGFA/POR/CCNB1/HSF1/IGF2	9
BP	GO:0043280	positive regulation of cysteine-type endopeptidase activity involved in apoptotic process	6/88	126/18493	3.04723e-05	0.000318311	0.000163115	CASP9/CASP3/CASP8/PPARG/MYC/HSF1	6
BP	GO:0032570	response to progesterone	4/88	38/18493	3.12252e-05	0.00032511	0.000166599	NCOA2/RELA/FOS/CAV1	4
BP	GO:0010952	positive regulation of peptidase activity	7/88	189/18493	3.29107e-05	0.000341543	0.00017502	CASP9/CASP3/CASP8/PPARG/CAV1/MYC/HSF1	7
BP	GO:0042180	cellular ketone metabolic process	7/88	190/18493	3.4039e-05	0.000352105	0.000180433	PPARG/INS/FABP1/AKR1B1/EIF6/CAV1/NQO1	7
BP	GO:0033146	regulation of intracellular estrogen receptor signaling pathway	4/88	39/18493	3.46678e-05	0.000357449	0.000183171	ESR1/AR/TP63/PARP1	4
BP	GO:1903522	regulation of blood circulation	8/88	262/18493	3.52519e-05	0.000362298	0.000185656	CHRM3/CHRM2/ADRA1A/EGFR/CAV1/ICAM1/NOS3/TBXA2R	8
BP	GO:0045651	positive regulation of macrophage differentiation	3/88	14/18493	3.64894e-05	0.000373811	0.000191555	CASP8/PRKCA/RB1	3
BP	GO:0046651	lymphocyte proliferation	8/88	264/18493	3.72064e-05	0.000379935	0.000194694	BCL2/CASP3/ERBB2/IL6/VCAM1/AHR/IGF2/IRF1	8
BP	GO:0002224	toll-like receptor signaling pathway	6/88	131/18493	3.79409e-05	0.000386197	0.000197902	ESR1/CASP8/NFKBIA/CAV1/IRF1/ITGB2	6
BP	GO:0032943	mononuclear cell proliferation	8/88	266/18493	3.92508e-05	0.000398259	0.000204083	BCL2/CASP3/ERBB2/IL6/VCAM1/AHR/IGF2/IRF1	8
BP	GO:0050729	positive regulation of inflammatory response	6/88	133/18493	4.13109e-05	0.000417831	0.000214113	LPL/EGFR/IL6/NFKBIA/PTGER3/ITGB2	6
BP	GO:0001763	morphogenesis of a branching structure	7/88	196/18493	4.14975e-05	0.000418389	0.000214399	ESR1/PGR/BCL2/AR/VEGFA/TP63/MYC	7
BP	GO:0043620	regulation of DNA-templated transcription in response to stress	5/88	81/18493	4.19357e-05	0.000420148	0.000215301	RELA/VEGFA/HIF1A/NFE2L2/HSF1	5
BP	GO:0090559	regulation of membrane permeability	5/88	81/18493	4.19357e-05	0.000420148	0.000215301	BCL2/CASP8/GSK3B/TP63/HK2	5
BP	GO:0002931	response to ischemia	4/88	41/18493	4.23756e-05	0.000420588	0.000215526	BCL2/CASP9/CAV1/HK2	4
BP	GO:0033574	response to testosterone	4/88	41/18493	4.23756e-05	0.000420588	0.000215526	AR/ELK1/HSF1/TBXA2R	4
BP	GO:1901028	regulation of mitochondrial outer membrane permeabilization involved in apoptotic signaling pathway	4/88	41/18493	4.23756e-05	0.000420588	0.000215526	BCL2/CASP8/GSK3B/TP63	4
BP	GO:0021700	developmental maturation	8/88	271/18493	4.47766e-05	0.000443038	0.00022703	PGR/BCL2/PPARG/VEGFA/RB1/HIF1A/CCNB1/RUNX2	8
BP	GO:0033135	regulation of peptidyl-serine phosphorylation	6/88	135/18493	4.4917e-05	0.000443052	0.000227037	BCL2/EGFR/VEGFA/IL6/RAF1/CAV1	6
BP	GO:0045862	positive regulation of proteolysis	9/88	352/18493	4.50846e-05	0.000443332	0.000227181	CASP9/CASP3/CASP8/GSK3B/PPARG/CAV1/MYC/NFE2L2/HSF1	9
BP	GO:0030730	sequestering of triglyceride	3/88	15/18493	4.54548e-05	0.000445596	0.000228341	PPARG/LPL/CIDEA	3
BP	GO:0014910	regulation of smooth muscle cell migration	5/88	83/18493	4.71684e-05	0.000460977	0.000236223	BCL2/PLAU/GSTP1/NFE2L2/IGFBP3	5
BP	GO:0034284	response to monosaccharide	7/88	201/18493	4.86937e-05	0.000472982	0.000242375	CASP3/LPL/UCP2/RAF1/HIF1A/ICAM1/GSTP1	7
BP	GO:1901215	negative regulation of neuron death	7/88	201/18493	4.86937e-05	0.000472982	0.000242375	BCL2/GSK3B/BDNF/HIF1A/HSF1/ERBB3/RASA1	7
BP	GO:0008625	extrinsic apoptotic signaling pathway via death domain receptors	5/88	84/18493	4.99671e-05	0.000482409	0.000247206	BCL2/CASP8/RAF1/ICAM1/NOS3	5
BP	GO:0070542	response to fatty acid	5/88	84/18493	4.99671e-05	0.000482409	0.000247206	PON1/PPARG/UCP2/ACACA/CCNB1	5
BP	GO:0002064	epithelial cell development	7/88	202/18493	5.0249e-05	0.000483665	0.000247849	ESR1/PGR/GSK3B/AR/TP63/HIF1A/ICAM1	7
BP	GO:0046688	response to copper ion	4/88	43/18493	5.12668e-05	0.000491976	0.000252108	PAM/CYP1A1/ICAM1/HSF1	4
BP	GO:0051146	striated muscle cell differentiation	8/88	277/18493	5.2251e-05	0.000499915	0.000256176	ADRA1A/BCL2/CASP3/BDNF/VEGFA/RB1/CCNB1/IGF2	8
BP	GO:0006869	lipid transport	9/88	359/18493	5.24975e-05	0.00050077	0.000256614	NCOA2/NCOA1/PON1/PPARG/FABP1/CETP/NFKBIA/ACACA/CAV1	9
BP	GO:0044262	cellular carbohydrate metabolic process	8/88	278/18493	5.35925e-05	0.000509689	0.000261184	NCOA2/GSK3B/INS/AKR1B1/MGAM/IGFBP3/IGF2/HK2	8
BP	GO:0017085	response to insecticide	3/88	16/18493	5.57519e-05	0.000528647	0.0002709	CYP1A1/CCNB1/HSF1	3
BP	GO:0061614	pri-miRNA transcription by RNA polymerase II	4/88	44/18493	5.61893e-05	0.000531214	0.000272215	RELA/PPARG/FOS/HIF1A	4
BP	GO:0071229	cellular response to acid chemical	7/88	206/18493	5.68833e-05	0.000534603	0.000273951	PPARG/EGFR/VEGFA/ACACA/CCNB1/COL3A1/HSF1	7
BP	GO:2001020	regulation of response to DNA damage stimulus	7/88	206/18493	5.68833e-05	0.000534603	0.000273951	BCL2/CASP9/EGFR/MYC/PARP1/CHEK2/HSF1	7
BP	GO:0071241	cellular response to inorganic substance	7/88	207/18493	5.86494e-05	0.000549579	0.000281626	EGFR/FOS/CYP1A1/CCNB1/NQO1/PARP1/HSF1	7
BP	GO:1900407	regulation of cellular response to oxidative stress	5/88	87/18493	5.9139e-05	0.000552542	0.000283144	INS/HIF1A/HSPB1/NFE2L2/PARP1	5
BP	GO:2000027	regulation of organ morphogenesis	7/88	208/18493	6.046e-05	0.000563233	0.000288623	ESR1/BCL2/AR/VEGFA/POR/MYC/RUNX2	7
BP	GO:0001667	ameboidal-type cell migration	10/88	456/18493	6.09744e-05	0.000566369	0.00029023	PRKCA/PPARG/VEGFA/HIF1A/NOS3/HSPB1/CYP1B1/NFE2L2/ITGB2/TBXA2R	10
BP	GO:2001056	positive regulation of cysteine-type endopeptidase activity	6/88	143/18493	6.19482e-05	0.000573741	0.000294007	CASP9/CASP3/CASP8/PPARG/MYC/HSF1	6
BP	GO:0010632	regulation of epithelial cell migration	8/88	284/18493	6.22593e-05	0.000574951	0.000294627	PRKCA/PPARG/VEGFA/HIF1A/NOS3/HSPB1/NFE2L2/TBXA2R	8
BP	GO:0019217	regulation of fatty acid metabolic process	5/88	88/18493	6.24682e-05	0.000575213	0.000294762	PPARG/INS/FABP1/EIF6/CAV1	5
BP	GO:0055088	lipid homeostasis	6/88	144/18493	6.43971e-05	0.000589579	0.000302123	PPARG/LPL/INS/CETP/ACACA/CAV1	6
BP	GO:0046486	glycerolipid metabolic process	10/88	459/18493	6.43984e-05	0.000589579	0.000302123	ESR1/PON1/ERBB2/LPL/FABP1/CETP/ACHE/EGFR/CAV1/ERBB3	10
BP	GO:0030857	negative regulation of epithelial cell differentiation	4/88	46/18493	6.70568e-05	0.00060694	0.00031102	GSK3B/CCND1/TP63/CAV1	4
BP	GO:0045981	positive regulation of nucleotide metabolic process	4/88	46/18493	6.70568e-05	0.00060694	0.00031102	INS/HIF1A/NOS3/CCNB1	4
BP	GO:0060443	mammary gland morphogenesis	4/88	46/18493	6.70568e-05	0.00060694	0.00031102	ESR1/PGR/AR/CAV1	4
BP	GO:1900544	positive regulation of purine nucleotide metabolic process	4/88	46/18493	6.70568e-05	0.00060694	0.00031102	INS/HIF1A/NOS3/CCNB1	4
BP	GO:0009308	amine metabolic process	5/88	90/18493	6.95594e-05	0.000626034	0.000320805	INS/CYP1A1/VCAM1/NQO1/ITGB2	5
BP	GO:0014909	smooth muscle cell migration	5/88	90/18493	6.95594e-05	0.000626034	0.000320805	BCL2/PLAU/GSTP1/NFE2L2/IGFBP3	5
BP	GO:0006953	acute-phase response	4/88	47/18493	7.30294e-05	0.000651742	0.000333978	CRP/INS/IL6/PTGER3	4
BP	GO:0035094	response to nicotine	4/88	47/18493	7.30294e-05	0.000651742	0.000333978	BCL2/CASP3/RELA/VCAM1	4
BP	GO:0051205	protein insertion into membrane	4/88	47/18493	7.30294e-05	0.000651742	0.000333978	BCL2/CASP8/EGFR/TP63	4
BP	GO:0045639	positive regulation of myeloid cell differentiation	5/88	91/18493	7.33297e-05	0.000652593	0.000334414	CASP8/PRKCA/FOS/RB1/HIF1A	5
BP	GO:1903037	regulation of leukocyte cell-cell adhesion	8/88	293/18493	7.74273e-05	0.00068714	0.000352118	CASP3/ERBB2/IL6/CAV1/ICAM1/VCAM1/IGF2/IRF1	8
BP	GO:0048754	branching morphogenesis of an epithelial tube	6/88	150/18493	8.07647e-05	0.000714767	0.000366275	ESR1/PGR/BCL2/AR/VEGFA/MYC	6
BP	GO:0001503	ossification	9/88	380/18493	8.12044e-05	0.000716668	0.000367249	BCL2/ACHE/EGFR/IL6/TP63/HIF1A/RUNX2/IGFBP3/IGF2	9
BP	GO:0048546	digestive tract morphogenesis	4/88	49/18493	8.61237e-05	0.000757983	0.00038842	BCL2/EGFR/TP63/HIF1A	4
BP	GO:0030168	platelet activation	6/88	152/18493	8.69021e-05	0.000762728	0.000390852	PRKCA/IL6/RAF1/NOS3/HSPB1/COL3A1	6
BP	GO:0097327	response to antineoplastic agent	5/88	95/18493	9.00106e-05	0.000786525	0.000403046	CASP9/F7/EGFR/ICAM1/HSF1	5
BP	GO:0042129	regulation of T cell proliferation	6/88	153/18493	9.01072e-05	0.000786525	0.000403046	CASP3/ERBB2/IL6/VCAM1/IGF2/IRF1	6
BP	GO:0009743	response to carbohydrate	7/88	223/18493	9.35929e-05	0.000814718	0.000417494	CASP3/LPL/UCP2/RAF1/HIF1A/ICAM1/GSTP1	7
BP	GO:0120162	NA	5/88	96/18493	9.46031e-05	0.000816817	0.000418569	UCP2/ACHE/VEGFA/CAV1/HSF1	5
BP	GO:1902882	regulation of response to oxidative stress	5/88	96/18493	9.46031e-05	0.000816817	0.000418569	INS/HIF1A/HSPB1/NFE2L2/PARP1	5
BP	GO:2001243	negative regulation of intrinsic apoptotic signaling pathway	5/88	96/18493	9.46031e-05	0.000816817	0.000418569	BCL2/INS/HIF1A/HSPB1/NFE2L2	5
BP	GO:0022407	regulation of cell-cell adhesion	9/88	388/18493	9.51617e-05	0.00081942	0.000419903	CASP3/PRKCA/ERBB2/IL6/CAV1/ICAM1/VCAM1/IGF2/IRF1	9
BP	GO:0001959	regulation of cytokine-mediated signaling pathway	6/88	155/18493	9.67996e-05	0.000831277	0.000425979	CASP8/PPARG/IL6/HIF1A/CAV1/GSTP1	6
BP	GO:0045787	positive regulation of cell cycle	9/88	390/18493	9.89499e-05	0.000847458	0.000434271	PRKCA/INS/CCND1/RB1/CYP1A1/CCNB1/CHEK2/HSF1/IGF2	9
BP	GO:0097345	mitochondrial outer membrane permeabilization	4/88	51/18493	0.000100846	0.000861385	0.000441407	BCL2/CASP8/GSK3B/TP63	4
BP	GO:0030301	cholesterol transport	5/88	98/18493	0.000104327	0.00088685	0.000454457	PON1/PPARG/CETP/NFKBIA/CAV1	5
BP	GO:0046777	protein autophosphorylation	7/88	227/18493	0.000104563	0.00088685	0.000454457	GSK3B/ERBB2/INS/EGFR/VEGFA/CAV1/CHEK2	7
BP	GO:0046879	hormone secretion	8/88	306/18493	0.000104663	0.00088685	0.000454457	PRKCA/INS/UCP2/SLC2A2/EGFR/IL6/RAF1/HIF1A	8
BP	GO:0031669	cellular response to nutrient levels	7/88	228/18493	0.000107463	0.000905763	0.000464148	NCOA1/BCL2/PPARG/UCP2/ICAM1/NFE2L2/HSF1	7
BP	GO:0051896	regulation of protein kinase B signaling	7/88	228/18493	0.000107463	0.000905763	0.000464148	ESR1/ERBB2/INS/F7/EGFR/IGF2/ERBB3	7
BP	GO:0002763	positive regulation of myeloid leukocyte differentiation	4/88	52/18493	0.000108855	0.0009113	0.000466986	CASP8/PRKCA/FOS/RB1	4
BP	GO:2001169	regulation of ATP biosynthetic process	4/88	52/18493	0.000108855	0.0009113	0.000466986	INS/EIF6/HIF1A/PARP1	4
BP	GO:0060537	muscle tissue development	9/88	395/18493	0.000108978	0.0009113	0.000466986	ADRA1A/BCL2/VEGFA/FOS/RB1/CAV1/CCNB1/COL3A1/ERBB3	9
BP	GO:0045089	positive regulation of innate immune response	8/88	309/18493	0.000111961	0.000933792	0.000478512	ESR1/CASP8/RELA/NFKBIA/RAF1/CAV1/IRF1/ITGB2	8
BP	GO:0045785	positive regulation of cell adhesion	9/88	397/18493	0.000113222	0.000941842	0.000482637	PRKCA/GSK3B/ERBB2/VEGFA/IL6/CAV1/ICAM1/VCAM1/IGF2	9
BP	GO:1901568	fatty acid derivative metabolic process	6/88	160/18493	0.000115272	0.000956398	0.000490096	PTGS1/PON1/ACACA/CYP1A1/CYP1B1/ALOX5	6
BP	GO:1904659	glucose transmembrane transport	5/88	101/18493	0.000120331	0.000995777	0.000510275	INS/SLC2A2/NFE2L2/SLC2A4/HK2	5
BP	GO:0051222	positive regulation of protein transport	9/88	402/18493	0.000124442	0.00102713	0.000526341	GSK3B/ERBB2/LPL/INS/ACHE/EGFR/IL6/HIF1A/ITGB2	9
BP	GO:0045123	cellular extravasation	4/88	54/18493	0.000126243	0.0010393	0.000532579	ICAM1/SELE/VCAM1/ITGB2	4
BP	GO:0030307	positive regulation of cell growth	6/88	163/18493	0.000127633	0.00104804	0.000537056	BCL2/ERBB2/BDNF/INS/EGFR/VEGFA	6
BP	GO:0032332	positive regulation of chondrocyte differentiation	3/88	21/18493	0.00013015	0.00106051	0.000543446	RELA/POR/RUNX2	3
BP	GO:0045649	regulation of macrophage differentiation	3/88	21/18493	0.00013015	0.00106051	0.000543446	CASP8/PRKCA/RB1	3
BP	GO:0055093	response to hyperoxia	3/88	21/18493	0.00013015	0.00106051	0.000543446	PPARG/CAV1/CYP1A1	3
BP	GO:0009914	hormone transport	8/88	316/18493	0.000130643	0.00106181	0.000544112	PRKCA/INS/UCP2/SLC2A2/EGFR/IL6/RAF1/HIF1A	8
BP	GO:0014812	muscle cell migration	5/88	103/18493	0.000132002	0.00107013	0.000548375	BCL2/PLAU/GSTP1/NFE2L2/IGFBP3	5
BP	GO:0033002	muscle cell proliferation	7/88	236/18493	0.000133105	0.00107633	0.000551551	PPARG/AKR1B1/EGFR/IL6/CCNB1/GSTP1/IGFBP3	7
BP	GO:0048146	positive regulation of fibroblast proliferation	4/88	55/18493	0.000135652	0.00108676	0.000556899	ESR1/EGFR/MYC/CCNB1	4
BP	GO:1900408	negative regulation of cellular response to oxidative stress	4/88	55/18493	0.000135652	0.00108676	0.000556899	INS/HIF1A/HSPB1/NFE2L2	4
BP	GO:1903202	negative regulation of oxidative stress-induced cell death	4/88	55/18493	0.000135652	0.00108676	0.000556899	INS/HIF1A/HSPB1/NFE2L2	4
BP	GO:0051235	maintenance of location	8/88	318/18493	0.00013643	0.00108676	0.000556899	PPARG/LPL/CRP/IL6/NFKBIA/CAV1/HK2/CIDEA	8
BP	GO:0010634	positive regulation of epithelial cell migration	6/88	165/18493	0.000136442	0.00108676	0.000556899	PRKCA/VEGFA/HIF1A/NOS3/HSPB1/NFE2L2	6
BP	GO:0060759	regulation of response to cytokine stimulus	6/88	165/18493	0.000136442	0.00108676	0.000556899	CASP8/PPARG/IL6/HIF1A/CAV1/GSTP1	6
BP	GO:2000045	regulation of G1/S transition of mitotic cell cycle	6/88	166/18493	0.000141024	0.00112045	0.000574164	BCL2/CCND1/RB1/CYP1A1/CCNB1/CHEK2	6
BP	GO:0001541	ovarian follicle development	4/88	56/18493	0.000145559	0.00115075	0.000589688	ESR1/BCL2/VEGFA/ICAM1	4
BP	GO:0001960	negative regulation of cytokine-mediated signaling pathway	4/88	56/18493	0.000145559	0.00115075	0.000589688	PPARG/IL6/CAV1/GSTP1	4
BP	GO:0001655	urogenital system development	8/88	322/18493	0.000148642	0.00117221	0.000600685	ESR1/BCL2/CASP9/AR/AKR1B1/VEGFA/TP63/MYC	8
BP	GO:0048660	regulation of smooth muscle cell proliferation	6/88	168/18493	0.000150553	0.00118435	0.000606906	PPARG/AKR1B1/EGFR/IL6/GSTP1/IGFBP3	6
BP	GO:0006839	mitochondrial transport	7/88	241/18493	0.00015151	0.00118602	0.000607765	BCL2/CASP8/GSK3B/UCP2/TP63/ACACA/HK2	7
BP	GO:0007050	cell cycle arrest	7/88	241/18493	0.00015151	0.00118602	0.000607765	CCND1/RB1/MYC/CCNB1/CHEK2/RASSF1/IRF1	7
BP	GO:0030336	negative regulation of cell migration	8/88	324/18493	0.000155077	0.00121097	0.00062055	BCL2/PPARG/CYP1B1/GSTP1/NFE2L2/COL3A1/IGFBP3/TBXA2R	8
BP	GO:1902110	positive regulation of mitochondrial membrane permeability involved in apoptotic process	4/88	57/18493	0.000155979	0.00121207	0.000621112	BCL2/CASP8/GSK3B/TP63	4
BP	GO:1902883	negative regulation of response to oxidative stress	4/88	57/18493	0.000155979	0.00121207	0.000621112	INS/HIF1A/HSPB1/NFE2L2	4
BP	GO:0031623	receptor internalization	5/88	107/18493	0.000157932	0.00122426	0.000627358	ACHE/VEGFA/CAV1/SELE/ITGB2	5
BP	GO:0048659	smooth muscle cell proliferation	6/88	170/18493	0.000160585	0.0012388	0.000634809	PPARG/AKR1B1/EGFR/IL6/GSTP1/IGFBP3	6
BP	GO:0048771	tissue remodeling	6/88	170/18493	0.000160585	0.0012388	0.000634809	PRKCA/EGFR/IL6/HIF1A/CAV1/NOS3	6
BP	GO:0019318	hexose metabolic process	7/88	244/18493	0.00016351	0.00125831	0.000644809	NCOA2/GSK3B/INS/AKR1B1/IGFBP3/IGF2/HK2	7
BP	GO:0006690	icosanoid metabolic process	5/88	108/18493	0.000164983	0.00126052	0.000645938	PTGS1/PON1/CYP1A1/CYP1B1/ALOX5	5
BP	GO:0008645	hexose transmembrane transport	5/88	108/18493	0.000164983	0.00126052	0.000645938	INS/SLC2A2/NFE2L2/SLC2A4/HK2	5
BP	GO:0015918	sterol transport	5/88	108/18493	0.000164983	0.00126052	0.000645938	PON1/PPARG/CETP/NFKBIA/CAV1	5
BP	GO:0010950	positive regulation of endopeptidase activity	6/88	171/18493	0.000165796	0.00126326	0.000647343	CASP9/CASP3/CASP8/PPARG/MYC/HSF1	6
BP	GO:0030520	intracellular estrogen receptor signaling pathway	4/88	58/18493	0.000166928	0.00126326	0.000647343	ESR1/AR/TP63/PARP1	4
BP	GO:1902041	regulation of extrinsic apoptotic signaling pathway via death domain receptors	4/88	58/18493	0.000166928	0.00126326	0.000647343	CASP8/RAF1/ICAM1/NOS3	4
BP	GO:1905953	negative regulation of lipid localization	4/88	58/18493	0.000166928	0.00126326	0.000647343	PPARG/CRP/IL6/NFKBIA	4
BP	GO:0071404	cellular response to low-density lipoprotein particle stimulus	3/88	23/18493	0.000172116	0.00129944	0.000665883	PPARG/LPL/ITGB2	3
BP	GO:1902686	mitochondrial outer membrane permeabilization involved in programmed cell death	4/88	59/18493	0.000178421	0.00134385	0.000688642	BCL2/CASP8/GSK3B/TP63	4
BP	GO:0015749	monosaccharide transmembrane transport	5/88	110/18493	0.000179805	0.00135108	0.000692348	INS/SLC2A2/NFE2L2/SLC2A4/HK2	5
BP	GO:0006352	DNA-templated transcription, initiation	7/88	248/18493	0.000180696	0.0013514	0.000692511	ESR1/PGR/AR/PPARG/CCND1/NR1I3/RUNX2	7
BP	GO:0048872	homeostasis of number of cells	7/88	248/18493	0.000180696	0.0013514	0.000692511	BCL2/CASP3/VEGFA/RB1/IL6/HIF1A/NOS3	7
BP	GO:0010906	regulation of glucose metabolic process	5/88	111/18493	0.000187587	0.00139965	0.000717238	NCOA2/GSK3B/INS/IGFBP3/IGF2	5
BP	GO:0060761	negative regulation of response to cytokine stimulus	4/88	60/18493	0.000190475	0.00141457	0.000724883	PPARG/IL6/CAV1/GSTP1	4
BP	GO:0071385	cellular response to glucocorticoid stimulus	4/88	60/18493	0.000190475	0.00141457	0.000724883	CASP9/EGFR/ICAM1/GSTP1	4
BP	GO:0010821	regulation of mitochondrion organization	6/88	176/18493	0.000193892	0.00143574	0.000735731	BCL2/CASP8/GSK3B/TP63/HIF1A/HK2	6
BP	GO:0034219	carbohydrate transmembrane transport	5/88	112/18493	0.000195623	0.00143574	0.000735731	INS/SLC2A2/NFE2L2/SLC2A4/HK2	5
BP	GO:0032800	receptor biosynthetic process	3/88	24/18493	0.000196029	0.00143574	0.000735731	PPARG/ACHE/HIF1A	3
BP	GO:1900739	regulation of protein insertion into mitochondrial membrane involved in apoptotic signaling pathway	3/88	24/18493	0.000196029	0.00143574	0.000735731	BCL2/CASP8/TP63	3
BP	GO:1900740	positive regulation of protein insertion into mitochondrial membrane involved in apoptotic signaling pathway	3/88	24/18493	0.000196029	0.00143574	0.000735731	BCL2/CASP8/TP63	3
BP	GO:2000209	regulation of anoikis	3/88	24/18493	0.000196029	0.00143574	0.000735731	BCL2/CAV1/CHEK2	3
BP	GO:0008217	regulation of blood pressure	6/88	177/18493	0.000199937	0.00146101	0.000748678	PTGS1/ADRA1A/AR/PPARG/NOS3/TBXA2R	6
BP	GO:0032371	regulation of sterol transport	4/88	61/18493	0.000203105	0.00147401	0.000755343	PON1/PPARG/CETP/NFKBIA	4
BP	GO:0032374	regulation of cholesterol transport	4/88	61/18493	0.000203105	0.00147401	0.000755343	PON1/PPARG/CETP/NFKBIA	4
BP	GO:0035794	positive regulation of mitochondrial membrane permeability	4/88	61/18493	0.000203105	0.00147401	0.000755343	BCL2/CASP8/GSK3B/TP63	4
BP	GO:0043491	protein kinase B signaling	7/88	253/18493	0.000204206	0.00147864	0.000757712	ESR1/ERBB2/INS/F7/EGFR/IGF2/ERBB3	7
BP	GO:0042098	T cell proliferation	6/88	178/18493	0.00020613	0.00148919	0.000763117	CASP3/ERBB2/IL6/VCAM1/IGF2/IRF1	6
BP	GO:0031589	cell-substrate adhesion	8/88	338/18493	0.000206878	0.0014912	0.000764152	BCL2/GSK3B/PLAU/VEGFA/VCAM1/COL3A1/RASA1/ITGB2	8
BP	GO:2000146	negative regulation of cell motility	8/88	339/18493	0.000211064	0.00151795	0.000777857	BCL2/PPARG/CYP1B1/GSTP1/NFE2L2/COL3A1/IGFBP3/TBXA2R	8
BP	GO:0002761	regulation of myeloid leukocyte differentiation	5/88	114/18493	0.000212482	0.00152127	0.00077956	CASP8/PRKCA/FOS/RB1/MYC	5
BP	GO:2000134	negative regulation of G1/S transition of mitotic cell cycle	5/88	114/18493	0.000212482	0.00152127	0.00077956	BCL2/CCND1/RB1/CCNB1/CHEK2	5
BP	GO:0015850	organic hydroxy compound transport	7/88	255/18493	0.000214276	0.00153068	0.000784381	NCOA2/NCOA1/PON1/PPARG/CETP/NFKBIA/CAV1	7
BP	GO:0048639	positive regulation of developmental growth	6/88	180/18493	0.00021897	0.00155788	0.000798317	BCL2/BDNF/VEGFA/CCNB1/HSF1/IGF2	6
BP	GO:0070371	ERK1 and ERK2 cascade	8/88	341/18493	0.000219647	0.00155788	0.000798317	ADRA1A/PRKCA/ERBB2/EGFR/MYC/ICAM1/GSTP1/ERBB3	8
BP	GO:0034754	cellular hormone metabolic process	5/88	115/18493	0.000221315	0.00155788	0.000798317	ESR1/AKR1B1/CYP3A4/CYP1A1/CYP1B1	5
BP	GO:0006309	apoptotic DNA fragmentation	3/88	25/18493	0.000221995	0.00155788	0.000798317	CASP3/HSF1/CIDEA	3
BP	GO:0019430	removal of superoxide radicals	3/88	25/18493	0.000221995	0.00155788	0.000798317	NOS3/NFE2L2/NQO1	3
BP	GO:0030194	positive regulation of blood coagulation	3/88	25/18493	0.000221995	0.00155788	0.000798317	F7/NFE2L2/TBXA2R	3
BP	GO:0060444	branching involved in mammary gland duct morphogenesis	3/88	25/18493	0.000221995	0.00155788	0.000798317	ESR1/PGR/AR	3
BP	GO:1900048	positive regulation of hemostasis	3/88	25/18493	0.000221995	0.00155788	0.000798317	F7/NFE2L2/TBXA2R	3
BP	GO:0006164	purine nucleotide biosynthetic process	7/88	258/18493	0.00023013	0.00159942	0.000819607	INS/EIF6/HIF1A/ACACA/NOS3/PARP1/HK2	7
BP	GO:0046323	glucose import	4/88	63/18493	0.00023016	0.00159942	0.000819607	INS/NFE2L2/SLC2A4/HK2	4
BP	GO:1902108	regulation of mitochondrial membrane permeability involved in apoptotic process	4/88	63/18493	0.00023016	0.00159942	0.000819607	BCL2/CASP8/GSK3B/TP63	4
BP	GO:1905710	positive regulation of membrane permeability	4/88	63/18493	0.00023016	0.00159942	0.000819607	BCL2/CASP8/GSK3B/TP63	4
BP	GO:0006754	ATP biosynthetic process	5/88	116/18493	0.000230425	0.00159942	0.000819607	INS/EIF6/HIF1A/PARP1/HK2	5
BP	GO:0002683	negative regulation of immune system process	9/88	437/18493	0.000232142	0.00160784	0.00082392	CASP3/ERBB2/PPARG/INS/NFKBIA/MYC/NFE2L2/COL3A1/IRF1	9
BP	GO:0001952	regulation of cell-matrix adhesion	5/88	117/18493	0.000239818	0.0016574	0.000849316	BCL2/GSK3B/PLAU/VEGFA/RASA1	5
BP	GO:0071242	cellular response to ammonium ion	4/88	64/18493	0.000244618	0.00168327	0.000862572	CHRM3/CHRM2/GABRA1/CASP3	4
BP	GO:0071384	cellular response to corticosteroid stimulus	4/88	64/18493	0.000244618	0.00168327	0.000862572	CASP9/EGFR/ICAM1/GSTP1	4
BP	GO:0031331	positive regulation of cellular catabolic process	8/88	347/18493	0.000247133	0.00169691	0.000869563	GSK3B/INS/FABP1/HIF1A/CAV1/NFE2L2/HSF1/HK2	8
BP	GO:0050820	positive regulation of coagulation	3/88	26/18493	0.000250089	0.00170618	0.000874312	F7/NFE2L2/TBXA2R	3
BP	GO:0051194	positive regulation of cofactor metabolic process	3/88	26/18493	0.000250089	0.00170618	0.000874312	INS/HIF1A/NFE2L2	3
BP	GO:0060740	prostate gland epithelium morphogenesis	3/88	26/18493	0.000250089	0.00170618	0.000874312	ESR1/AR/TP63	3
BP	GO:0006066	alcohol metabolic process	8/88	348/18493	0.000251977	0.00171538	0.00087903	PON1/ADH1B/CETP/AKR1B1/POR/ACACA/CYP3A4/CYP1B1	8
BP	GO:1902806	regulation of cell cycle G1/S phase transition	6/88	185/18493	0.000253842	0.0017244	0.000883649	BCL2/CCND1/RB1/CYP1A1/CCNB1/CHEK2	6
BP	GO:0000082	G1/S transition of mitotic cell cycle	7/88	263/18493	0.000258649	0.00175331	0.000898464	BCL2/CCND1/RB1/MYC/CYP1A1/CCNB1/CHEK2	7
BP	GO:0033627	cell adhesion mediated by integrin	4/88	65/18493	0.000259717	0.00175681	0.00090026	PLAU/ICAM1/CYP1B1/ITGB2	4
BP	GO:0071478	cellular response to radiation	6/88	186/18493	0.000261314	0.00176387	0.000903874	CASP9/ELK1/MYC/PARP1/CHEK2/HSF1	6
BP	GO:1902105	regulation of leukocyte differentiation	7/88	265/18493	0.000270824	0.0018242	0.000934792	CASP8/PRKCA/ERBB2/FOS/RB1/MYC/IRF1	7
BP	GO:0042063	gliogenesis	7/88	266/18493	0.000277083	0.00186105	0.000953677	RELA/ERBB2/PPARG/EGFR/IL6/GSTP1/ERBB3	7
BP	GO:0008637	apoptotic mitochondrial changes	5/88	121/18493	0.000280335	0.00186105	0.000953677	BCL2/CASP8/GSK3B/TP63/HK2	5
BP	GO:1902807	negative regulation of cell cycle G1/S phase transition	5/88	121/18493	0.000280335	0.00186105	0.000953677	BCL2/CCND1/RB1/CCNB1/CHEK2	5
BP	GO:0035902	response to immobilization stress	3/88	27/18493	0.000280385	0.00186105	0.000953677	PPARG/FOS/CYP1A1	3
BP	GO:0071450	cellular response to oxygen radical	3/88	27/18493	0.000280385	0.00186105	0.000953677	NOS3/NFE2L2/NQO1	3
BP	GO:0071451	cellular response to superoxide	3/88	27/18493	0.000280385	0.00186105	0.000953677	NOS3/NFE2L2/NQO1	3
BP	GO:1902895	positive regulation of pri-miRNA transcription by RNA polymerase II	3/88	27/18493	0.000280385	0.00186105	0.000953677	RELA/FOS/HIF1A	3
BP	GO:0035924	cellular response to vascular endothelial growth factor stimulus	4/88	67/18493	0.000291908	0.00193351	0.000990808	RELA/VEGFA/VCAM1/HSPB1	4
BP	GO:0043254	regulation of protein complex assembly	9/88	451/18493	0.000292867	0.00193584	0.000992001	ESR1/GSK3B/INS/VEGFA/RB1/RAF1/ICAM1/PARP1/RASA1	9
BP	GO:0009749	response to glucose	6/88	191/18493	0.000301305	0.00198749	0.00101847	CASP3/LPL/UCP2/RAF1/HIF1A/ICAM1	6
BP	GO:0050769	positive regulation of neurogenesis	9/88	453/18493	0.00030253	0.00199145	0.0010205	NCOA1/BCL2/RELA/PPARG/BDNF/VEGFA/IL6/HIF1A/NFE2L2	9
BP	GO:0072522	purine-containing compound biosynthetic process	7/88	271/18493	0.000310149	0.00202656	0.00103849	INS/EIF6/HIF1A/ACACA/NOS3/PARP1/HK2	7
BP	GO:0001844	protein insertion into mitochondrial membrane involved in apoptotic signaling pathway	3/88	28/18493	0.000312953	0.00202656	0.00103849	BCL2/CASP8/TP63	3
BP	GO:0002026	regulation of the force of heart contraction	3/88	28/18493	0.000312953	0.00202656	0.00103849	ADRA1A/CAV1/NOS3	3
BP	GO:0005979	regulation of glycogen biosynthetic process	3/88	28/18493	0.000312953	0.00202656	0.00103849	GSK3B/INS/IGF2	3
BP	GO:0010962	regulation of glucan biosynthetic process	3/88	28/18493	0.000312953	0.00202656	0.00103849	GSK3B/INS/IGF2	3
BP	GO:0036296	response to increased oxygen levels	3/88	28/18493	0.000312953	0.00202656	0.00103849	PPARG/CAV1/CYP1A1	3
BP	GO:0060512	prostate gland morphogenesis	3/88	28/18493	0.000312953	0.00202656	0.00103849	ESR1/AR/TP63	3
BP	GO:0071480	cellular response to gamma radiation	3/88	28/18493	0.000312953	0.00202656	0.00103849	ELK1/CHEK2/HSF1	3
BP	GO:0003012	muscle system process	9/88	456/18493	0.00031752	0.00205196	0.00105151	CHRM3/CHRM2/ADRA1A/PRKCA/CAV1/PTGER3/NOS3/PARP1/TBXA2R	9
BP	GO:0007623	circadian rhythm	6/88	193/18493	0.000318586	0.00205469	0.0010529	NCOA2/GSK3B/PPARG/F7/EGFR/AHR	6
BP	GO:0010001	glial cell differentiation	6/88	194/18493	0.000327513	0.00210799	0.00108022	RELA/ERBB2/PPARG/EGFR/GSTP1/ERBB3	6
BP	GO:0051348	negative regulation of transferase activity	7/88	274/18493	0.000331463	0.00212912	0.00109104	CASP3/GSK3B/PPARG/RB1/CAV1/HSPB1/GSTP1	7
BP	GO:0035265	organ growth	6/88	195/18493	0.000336635	0.00215799	0.00110584	ESR1/ADRA1A/BCL2/AR/POR/CCNB1	6
BP	GO:0030521	androgen receptor signaling pathway	4/88	70/18493	0.000345426	0.00220777	0.00113135	NCOA1/AR/RB1/NR1I3	4
BP	GO:0009746	response to hexose	6/88	196/18493	0.000345955	0.00220777	0.00113135	CASP3/LPL/UCP2/RAF1/HIF1A/ICAM1	6
BP	GO:0007271	synaptic transmission, cholinergic	3/88	29/18493	0.000347865	0.00220777	0.00113135	CHRM3/ACHE/NQO1	3
BP	GO:0032770	positive regulation of monooxygenase activity	3/88	29/18493	0.000347865	0.00220777	0.00113135	INS/POR/HIF1A	3
BP	GO:0042759	long-chain fatty acid biosynthetic process	3/88	29/18493	0.000347865	0.00220777	0.00113135	CYP3A4/CYP1A1/ALOX5	3
BP	GO:0009206	purine ribonucleoside triphosphate biosynthetic process	5/88	127/18493	0.000350604	0.00222073	0.00113799	INS/EIF6/HIF1A/PARP1/HK2	5
BP	GO:0009145	purine nucleoside triphosphate biosynthetic process	5/88	128/18493	0.000363503	0.00229331	0.00117518	INS/EIF6/HIF1A/PARP1/HK2	5
BP	GO:0060359	response to ammonium ion	5/88	128/18493	0.000363503	0.00229331	0.00117518	CHRM3/CHRM2/GABRA1/CASP3/RELA	5
BP	GO:0051188	cofactor biosynthetic process	7/88	279/18493	0.000369591	0.00232711	0.0011925	INS/EIF6/HIF1A/ACACA/CYP1A1/NFE2L2/HK2	7
BP	GO:0097164	ammonium ion metabolic process	6/88	199/18493	0.000375134	0.00235735	0.001208	PON1/CETP/AKR1B1/ACHE/POR/ITGB2	6
BP	GO:0046425	regulation of JAK-STAT cascade	5/88	129/18493	0.000376757	0.00236289	0.00121084	AKR1B1/IL6/CAV1/CYP1B1/HSF1	5
BP	GO:0001782	B cell homeostasis	3/88	30/18493	0.000385191	0.00241104	0.00123551	BCL2/CASP3/HIF1A	3
BP	GO:0071347	cellular response to interleukin-1	5/88	130/18493	0.000390374	0.00243869	0.00124968	RELA/IL6/NFKBIA/HIF1A/ICAM1	5
BP	GO:0044843	cell cycle G1/S phase transition	7/88	282/18493	0.000394106	0.00245718	0.00125916	BCL2/CCND1/RB1/MYC/CYP1A1/CCNB1/CHEK2	7
BP	GO:0042692	muscle cell differentiation	8/88	373/18493	0.000400893	0.00249462	0.00127834	ADRA1A/BCL2/CASP3/BDNF/VEGFA/RB1/CCNB1/IGF2	8
BP	GO:0007006	mitochondrial membrane organization	5/88	131/18493	0.000404359	0.00251128	0.00128688	BCL2/CASP8/GSK3B/TP63/HK2	5
BP	GO:0051271	negative regulation of cellular component movement	8/88	374/18493	0.000408084	0.00252561	0.00129422	BCL2/PPARG/CYP1B1/GSTP1/NFE2L2/COL3A1/IGFBP3/TBXA2R	8
BP	GO:0051249	regulation of lymphocyte activation	9/88	472/18493	0.000408252	0.00252561	0.00129422	BCL2/CASP3/ERBB2/IL6/CAV1/VCAM1/AHR/IGF2/IRF1	9
BP	GO:0090276	regulation of peptide hormone secretion	6/88	203/18493	0.000416999	0.00257473	0.00131939	PRKCA/INS/UCP2/SLC2A2/EGFR/HIF1A	6
BP	GO:0048011	neurotrophin TRK receptor signaling pathway	3/88	31/18493	0.000424998	0.00260718	0.00133602	CASP3/BDNF/RAF1	3
BP	GO:0051204	protein insertion into mitochondrial membrane	3/88	31/18493	0.000424998	0.00260718	0.00133602	BCL2/CASP8/TP63	3
BP	GO:0055094	response to lipoprotein particle	3/88	31/18493	0.000424998	0.00260718	0.00133602	PPARG/LPL/ITGB2	3
BP	GO:0006073	cellular glucan metabolic process	4/88	74/18493	0.00042726	0.00260718	0.00133602	GSK3B/INS/MGAM/IGF2	4
BP	GO:0006096	glycolytic process	4/88	74/18493	0.00042726	0.00260718	0.00133602	INS/EIF6/HIF1A/HK2	4
BP	GO:0044042	glucan metabolic process	4/88	74/18493	0.00042726	0.00260718	0.00133602	GSK3B/INS/MGAM/IGF2	4
BP	GO:0006006	glucose metabolic process	6/88	204/18493	0.000428015	0.00260718	0.00133602	NCOA2/GSK3B/INS/IGFBP3/IGF2/HK2	6
BP	GO:0090068	positive regulation of cell cycle process	7/88	286/18493	0.000428801	0.00260718	0.00133602	INS/CCND1/RB1/CYP1A1/CCNB1/CHEK2/IGF2	7
BP	GO:0009201	ribonucleoside triphosphate biosynthetic process	5/88	133/18493	0.000433463	0.0026255	0.00134541	INS/EIF6/HIF1A/PARP1/HK2	5
BP	GO:1904892	regulation of STAT cascade	5/88	133/18493	0.000433463	0.0026255	0.00134541	AKR1B1/IL6/CAV1/CYP1B1/HSF1	5
BP	GO:0005996	monosaccharide metabolic process	7/88	287/18493	0.000437846	0.00264702	0.00135643	NCOA2/GSK3B/INS/AKR1B1/IGFBP3/IGF2/HK2	7
BP	GO:0014706	striated muscle tissue development	8/88	379/18493	0.000445634	0.00267805	0.00137234	ADRA1A/BCL2/VEGFA/FOS/RB1/CAV1/CCNB1/ERBB3	8
BP	GO:0007292	female gamete generation	5/88	134/18493	0.000448594	0.00267805	0.00137234	PGR/BCL2/NOS3/CCNB1/HSF1	5
BP	GO:0010675	regulation of cellular carbohydrate metabolic process	5/88	134/18493	0.000448594	0.00267805	0.00137234	NCOA2/GSK3B/INS/IGFBP3/IGF2	5
BP	GO:0006757	ATP generation from ADP	4/88	75/18493	0.000449703	0.00267805	0.00137234	INS/EIF6/HIF1A/HK2	4
BP	GO:0007422	peripheral nervous system development	4/88	75/18493	0.000449703	0.00267805	0.00137234	RELA/ERBB2/BDNF/ERBB3	4
BP	GO:0032642	regulation of chemokine production	4/88	75/18493	0.000449703	0.00267805	0.00137234	LPL/IL6/HIF1A/GSTP1	4
BP	GO:0043618	regulation of transcription from RNA polymerase II promoter in response to stress	4/88	75/18493	0.000449703	0.00267805	0.00137234	VEGFA/HIF1A/NFE2L2/HSF1	4
BP	GO:0051193	regulation of cofactor metabolic process	4/88	75/18493	0.000449703	0.00267805	0.00137234	INS/EIF6/HIF1A/NFE2L2	4
BP	GO:0002009	morphogenesis of an epithelium	9/88	479/18493	0.000454181	0.00269967	0.00138342	ESR1/PGR/BCL2/AR/EGFR/VEGFA/TP63/HIF1A/MYC	9
BP	GO:0007586	digestion	5/88	135/18493	0.00046412	0.00274216	0.00140519	CHRM3/FABP1/SLC2A2/PTGER3/MGAM	5
BP	GO:0008584	male gonad development	5/88	135/18493	0.00046412	0.00274216	0.00140519	ESR1/BCL2/AR/CCND1/ICAM1	5
BP	GO:0010574	regulation of vascular endothelial growth factor production	3/88	32/18493	0.000467356	0.00274216	0.00140519	IL6/HIF1A/CYP1B1	3
BP	GO:0045987	positive regulation of smooth muscle contraction	3/88	32/18493	0.000467356	0.00274216	0.00140519	CHRM3/ADRA1A/TBXA2R	3
BP	GO:0061036	positive regulation of cartilage development	3/88	32/18493	0.000467356	0.00274216	0.00140519	RELA/POR/RUNX2	3
BP	GO:0061418	regulation of transcription from RNA polymerase II promoter in response to hypoxia	3/88	32/18493	0.000467356	0.00274216	0.00140519	VEGFA/HIF1A/NFE2L2	3
BP	GO:0071549	cellular response to dexamethasone stimulus	3/88	32/18493	0.000467356	0.00274216	0.00140519	CASP9/EGFR/ICAM1	3
BP	GO:0006970	response to osmotic stress	4/88	76/18493	0.000472975	0.00277004	0.00141948	CASP3/AKR1B1/EGFR/SLC2A4	4
BP	GO:0046546	development of primary male sexual characteristics	5/88	136/18493	0.000480047	0.0028063	0.00143806	ESR1/BCL2/AR/CCND1/ICAM1	5
BP	GO:0001889	liver development	5/88	137/18493	0.000496384	0.00289648	0.00148427	RELA/UCP2/EGFR/CCND1/CYP1A1	5
BP	GO:0040013	negative regulation of locomotion	8/88	386/18493	0.000502885	0.00292905	0.00150096	BCL2/PPARG/CYP1B1/GSTP1/NFE2L2/COL3A1/IGFBP3/TBXA2R	8
BP	GO:0000737	DNA catabolic process, endonucleolytic	3/88	33/18493	0.000512328	0.00294635	0.00150983	CASP3/HSF1/CIDEA	3
BP	GO:0040018	positive regulation of multicellular organism growth	3/88	33/18493	0.000512328	0.00294635	0.00150983	BCL2/HSF1/IGF2	3
BP	GO:0048147	negative regulation of fibroblast proliferation	3/88	33/18493	0.000512328	0.00294635	0.00150983	PPARG/MYC/GSTP1	3
BP	GO:0060603	mammary gland duct morphogenesis	3/88	33/18493	0.000512328	0.00294635	0.00150983	ESR1/PGR/AR	3
BP	GO:0070873	regulation of glycogen metabolic process	3/88	33/18493	0.000512328	0.00294635	0.00150983	GSK3B/INS/IGF2	3
BP	GO:0071354	cellular response to interleukin-6	3/88	33/18493	0.000512328	0.00294635	0.00150983	RELA/IL6/ICAM1	3
BP	GO:0071402	cellular response to lipoprotein particle stimulus	3/88	33/18493	0.000512328	0.00294635	0.00150983	PPARG/LPL/ITGB2	3
BP	GO:0060326	cell chemotaxis	7/88	295/18493	0.000515835	0.00296117	0.00151742	F7/VEGFA/IL6/VCAM1/HSPB1/GSTP1/ITGB2	7
BP	GO:0042866	pyruvate biosynthetic process	4/88	78/18493	0.000522074	0.0029916	0.00153301	INS/EIF6/HIF1A/HK2	4
BP	GO:0061008	hepaticobiliary system development	5/88	140/18493	0.000547911	0.00312294	0.00160032	RELA/UCP2/EGFR/CCND1/CYP1A1	5
BP	GO:0033143	regulation of intracellular steroid hormone receptor signaling pathway	4/88	79/18493	0.000547936	0.00312294	0.00160032	ESR1/AR/TP63/PARP1	4
BP	GO:1905954	positive regulation of lipid localization	4/88	79/18493	0.000547936	0.00312294	0.00160032	PON1/LPL/NFKBIA/CIDEA	4
BP	GO:0001649	osteoblast differentiation	6/88	214/18493	0.000551151	0.00313566	0.00160683	ACHE/IL6/TP63/RUNX2/IGFBP3/IGF2	6
BP	GO:0010573	vascular endothelial growth factor production	3/88	34/18493	0.000559982	0.00314657	0.00161242	IL6/HIF1A/CYP1B1	3
BP	GO:0030224	monocyte differentiation	3/88	34/18493	0.000559982	0.00314657	0.00161242	PPARG/VEGFA/MYC	3
BP	GO:0030262	apoptotic nuclear changes	3/88	34/18493	0.000559982	0.00314657	0.00161242	CASP3/HSF1/CIDEA	3
BP	GO:0043276	anoikis	3/88	34/18493	0.000559982	0.00314657	0.00161242	BCL2/CAV1/CHEK2	3
BP	GO:0071392	cellular response to estradiol stimulus	3/88	34/18493	0.000559982	0.00314657	0.00161242	ESR1/EGFR/HSF1	3
BP	GO:0097421	liver regeneration	3/88	34/18493	0.000559982	0.00314657	0.00161242	UCP2/EGFR/CCND1	3
BP	GO:1903131	mononuclear cell differentiation	3/88	34/18493	0.000559982	0.00314657	0.00161242	PPARG/VEGFA/MYC	3
BP	GO:0008643	carbohydrate transport	5/88	141/18493	0.000565949	0.00316336	0.00162103	INS/SLC2A2/NFE2L2/SLC2A4/HK2	5
BP	GO:0009127	purine nucleoside monophosphate biosynthetic process	5/88	141/18493	0.000565949	0.00316336	0.00162103	INS/EIF6/HIF1A/PARP1/HK2	5
BP	GO:0009168	purine ribonucleoside monophosphate biosynthetic process	5/88	141/18493	0.000565949	0.00316336	0.00162103	INS/EIF6/HIF1A/PARP1/HK2	5
BP	GO:0051051	negative regulation of transport	9/88	495/18493	0.000575326	0.00321014	0.001645	BCL2/INS/UCP2/CAV1/ICAM1/PTGER3/NOS3/ERBB3/CIDEA	9
BP	GO:0001678	cellular glucose homeostasis	5/88	142/18493	0.00058443	0.00325523	0.00166811	UCP2/RAF1/HIF1A/ICAM1/HK2	5
BP	GO:0045444	fat cell differentiation	6/88	217/18493	0.000592998	0.0032972	0.00168961	PPARG/INS/CCND1/IL6/RUNX1T1/SLC2A4	6
BP	GO:0060627	regulation of vesicle-mediated transport	9/88	498/18493	0.000600755	0.00333451	0.00170873	CHRM2/ADRA1A/GSK3B/PPARG/VEGFA/CAV1/SELE/SLC2A4/ITGB2	9
BP	GO:0032885	regulation of polysaccharide biosynthetic process	3/88	35/18493	0.000610381	0.00335868	0.00172112	GSK3B/INS/IGF2	3
BP	GO:0051385	response to mineralocorticoid	3/88	35/18493	0.000610381	0.00335868	0.00172112	CCND1/FOS/PARP1	3
BP	GO:0070423	nucleotide-binding oligomerization domain containing signaling pathway	3/88	35/18493	0.000610381	0.00335868	0.00172112	CASP8/RELA/NFKBIA	3
BP	GO:0071470	cellular response to osmotic stress	3/88	35/18493	0.000610381	0.00335868	0.00172112	CASP3/AKR1B1/SLC2A4	3
BP	GO:0071542	dopaminergic neuron differentiation	3/88	35/18493	0.000610381	0.00335868	0.00172112	GSK3B/VEGFA/HIF1A	3
BP	GO:0050863	regulation of T cell activation	7/88	305/18493	0.0006285	0.00345241	0.00176915	CASP3/ERBB2/IL6/CAV1/VCAM1/IGF2/IRF1	7
BP	GO:0032602	chemokine production	4/88	82/18493	0.000630981	0.00345414	0.00177003	LPL/IL6/HIF1A/GSTP1	4
BP	GO:0097194	execution phase of apoptosis	4/88	82/18493	0.000630981	0.00345414	0.00177003	CASP3/CASP8/HSF1/CIDEA	4
BP	GO:0009142	nucleoside triphosphate biosynthetic process	5/88	145/18493	0.000642598	0.0035117	0.00179953	INS/EIF6/HIF1A/PARP1/HK2	5
BP	GO:0007188	adenylate cyclase-modulating G-protein coupled receptor signaling pathway	6/88	221/18493	0.000652591	0.0035602	0.00182438	CHRM3/CHRM2/ADRA1A/PRKCA/PTGER3/TBXA2R	6
BP	GO:0043062	extracellular structure organization	8/88	402/18493	0.000656367	0.00357468	0.0018318	LPL/CETP/RB1/ICAM1/VCAM1/CYP1B1/COL3A1/ITGB2	8
BP	GO:0034637	cellular carbohydrate biosynthetic process	4/88	83/18493	0.000660542	0.00357732	0.00183316	GSK3B/INS/AKR1B1/IGF2	4
BP	GO:0002262	myeloid cell homeostasis	5/88	146/18493	0.00066292	0.00357732	0.00183316	CASP3/VEGFA/RB1/IL6/HIF1A	5
BP	GO:0051092	positive regulation of NF-kappaB transcription factor activity	5/88	146/18493	0.00066292	0.00357732	0.00183316	AR/RELA/INS/ICAM1/ITGB2	5
BP	GO:0006921	cellular component disassembly involved in execution phase of apoptosis	3/88	36/18493	0.000663589	0.00357732	0.00183316	CASP3/HSF1/CIDEA	3
BP	GO:0035872	nucleotide-binding domain, leucine rich repeat containing receptor signaling pathway	3/88	36/18493	0.000663589	0.00357732	0.00183316	CASP8/RELA/NFKBIA	3
BP	GO:1903580	positive regulation of ATP metabolic process	3/88	36/18493	0.000663589	0.00357732	0.00183316	INS/HIF1A/CCNB1	3
BP	GO:0007517	muscle organ development	8/88	403/18493	0.000667093	0.00359013	0.00183972	BCL2/ACHE/FOS/RB1/CAV1/CCNB1/COL3A1/ERBB3	8
BP	GO:0007259	JAK-STAT cascade	5/88	147/18493	0.00068372	0.00366722	0.00187923	AKR1B1/IL6/CAV1/CYP1B1/HSF1	5
BP	GO:0043524	negative regulation of neuron apoptotic process	5/88	147/18493	0.00068372	0.00366722	0.00187923	BCL2/BDNF/HIF1A/ERBB3/RASA1	5
BP	GO:0042446	hormone biosynthetic process	4/88	84/18493	0.00069107	0.00368802	0.00188989	AKR1B1/POR/HIF1A/CYP3A4	4
BP	GO:0043154	negative regulation of cysteine-type endopeptidase activity involved in apoptotic process	4/88	84/18493	0.00069107	0.00368802	0.00188989	FABP1/VEGFA/POR/RAF1	4
BP	GO:0046031	ADP metabolic process	4/88	84/18493	0.00069107	0.00368802	0.00188989	INS/EIF6/HIF1A/HK2	4
BP	GO:0009896	positive regulation of catabolic process	8/88	407/18493	0.000711422	0.0037817	0.00193789	GSK3B/INS/FABP1/HIF1A/CAV1/NFE2L2/HSF1/HK2	8
BP	GO:0010874	regulation of cholesterol efflux	3/88	37/18493	0.000719667	0.0037817	0.00193789	PON1/CETP/NFKBIA	3
BP	GO:0014912	negative regulation of smooth muscle cell migration	3/88	37/18493	0.000719667	0.0037817	0.00193789	GSTP1/NFE2L2/IGFBP3	3
BP	GO:0038083	peptidyl-tyrosine autophosphorylation	3/88	37/18493	0.000719667	0.0037817	0.00193789	EGFR/VEGFA/CAV1	3
BP	GO:0061756	leukocyte adhesion to vascular endothelial cell	3/88	37/18493	0.000719667	0.0037817	0.00193789	ICAM1/SELE/VCAM1	3
BP	GO:0070741	response to interleukin-6	3/88	37/18493	0.000719667	0.0037817	0.00193789	RELA/IL6/ICAM1	3
BP	GO:0071276	cellular response to cadmium ion	3/88	37/18493	0.000719667	0.0037817	0.00193789	EGFR/FOS/HSF1	3
BP	GO:1902893	regulation of pri-miRNA transcription by RNA polymerase II	3/88	37/18493	0.000719667	0.0037817	0.00193789	RELA/FOS/HIF1A	3
BP	GO:0046427	positive regulation of JAK-STAT cascade	4/88	85/18493	0.000722585	0.0037817	0.00193789	AKR1B1/IL6/CYP1B1/HSF1	4
BP	GO:1901992	positive regulation of mitotic cell cycle phase transition	4/88	85/18493	0.000722585	0.0037817	0.00193789	CCND1/RB1/CYP1A1/CCNB1	4
BP	GO:1902803	regulation of synaptic vesicle transport	4/88	85/18493	0.000722585	0.0037817	0.00193789	CHRM2/ADRA1A/GSK3B/SLC2A4	4
BP	GO:0001933	negative regulation of protein phosphorylation	8/88	408/18493	0.000722868	0.0037817	0.00193789	CASP3/RB1/CAV1/MYC/HSPB1/CCNB1/GSTP1/IGFBP3	8
BP	GO:0002673	regulation of acute inflammatory response	5/88	149/18493	0.000726781	0.00378973	0.00194201	PPARG/INS/IL6/PTGER3/GSTP1	5
BP	GO:1902652	secondary alcohol metabolic process	5/88	149/18493	0.000726781	0.00378973	0.00194201	PON1/CETP/POR/ACACA/CYP3A4	5
BP	GO:0060562	epithelial tube morphogenesis	7/88	313/18493	0.000732036	0.00381089	0.00195285	ESR1/PGR/BCL2/AR/VEGFA/HIF1A/MYC	7
BP	GO:1903707	negative regulation of hemopoiesis	5/88	150/18493	0.000749058	0.00389315	0.001995	ERBB2/NFKBIA/MYC/NFE2L2/IRF1	5
BP	GO:0009615	response to virus	7/88	315/18493	0.000759922	0.00394318	0.00202064	CHRM2/BCL2/RELA/IL6/CYP1A1/HSPB1/IRF1	7
BP	GO:0097696	STAT cascade	5/88	151/18493	0.000771841	0.00399851	0.00204899	AKR1B1/IL6/CAV1/CYP1B1/HSF1	5
BP	GO:0033238	regulation of cellular amine metabolic process	3/88	38/18493	0.000778676	0.00402085	0.00206044	INS/NQO1/ITGB2	3
BP	GO:0045124	regulation of bone resorption	3/88	38/18493	0.000778676	0.00402085	0.00206044	PRKCA/EGFR/IL6	3
BP	GO:0001942	hair follicle development	4/88	87/18493	0.000788645	0.00405262	0.00207672	BCL2/RELA/EGFR/TP63	4
BP	GO:0006112	energy reserve metabolic process	4/88	87/18493	0.000788645	0.00405262	0.00207672	GSK3B/INS/MYC/IGF2	4
BP	GO:0061097	regulation of protein tyrosine kinase activity	4/88	87/18493	0.000788645	0.00405262	0.00207672	ADRA1A/BDNF/CAV1/ERBB3	4
BP	GO:0016052	carbohydrate catabolic process	5/88	152/18493	0.000795138	0.0040794	0.00209045	INS/EIF6/HIF1A/MGAM/HK2	5
BP	GO:0001776	leukocyte homeostasis	4/88	88/18493	0.000823224	0.00420319	0.00215388	BCL2/CASP3/IL6/HIF1A	4
BP	GO:0006919	activation of cysteine-type endopeptidase activity involved in apoptotic process	4/88	88/18493	0.000823224	0.00420319	0.00215388	CASP9/CASP3/CASP8/PPARG	4
BP	GO:1904894	positive regulation of STAT cascade	4/88	88/18493	0.000823224	0.00420319	0.00215388	AKR1B1/IL6/CYP1B1/HSF1	4
BP	GO:0006308	DNA catabolic process	3/88	39/18493	0.000840677	0.00427859	0.00219252	CASP3/HSF1/CIDEA	3
BP	GO:0038179	neurotrophin signaling pathway	3/88	39/18493	0.000840677	0.00427859	0.00219252	CASP3/BDNF/RAF1	3
BP	GO:0022404	molting cycle process	4/88	89/18493	0.000858861	0.00435029	0.00222926	BCL2/RELA/EGFR/TP63	4
BP	GO:0022405	hair cycle process	4/88	89/18493	0.000858861	0.00435029	0.00222926	BCL2/RELA/EGFR/TP63	4
BP	GO:0098773	skin epidermis development	4/88	89/18493	0.000858861	0.00435029	0.00222926	BCL2/RELA/EGFR/TP63	4
BP	GO:0009156	ribonucleoside monophosphate biosynthetic process	5/88	155/18493	0.000868188	0.00438359	0.00224632	INS/EIF6/HIF1A/PARP1/HK2	5
BP	GO:0071695	anatomical structure maturation	5/88	155/18493	0.000868188	0.00438359	0.00224632	PGR/BCL2/RB1/HIF1A/CCNB1	5
BP	GO:0071902	positive regulation of protein serine/threonine kinase activity	7/88	323/18493	0.000880005	0.00443623	0.0022733	ERBB2/EGFR/VEGFA/CCND1/RAF1/CCNB1/IGF2	7
BP	GO:0060333	interferon-gamma-mediated signaling pathway	4/88	90/18493	0.000895573	0.00450267	0.00230735	PPARG/ICAM1/VCAM1/IRF1	4
BP	GO:0070372	regulation of ERK1 and ERK2 cascade	7/88	324/18493	0.000896012	0.00450267	0.00230735	ADRA1A/PRKCA/ERBB2/EGFR/ICAM1/GSTP1/ERBB3	7
BP	GO:0001819	positive regulation of cytokine production	8/88	422/18493	0.000899338	0.00450517	0.00230863	RELA/LPL/INS/IL6/HIF1A/HSPB1/CYP1B1/IRF1	8
BP	GO:0048568	embryonic organ development	8/88	422/18493	0.000899338	0.00450517	0.00230863	NCOA1/CASP8/EGFR/VEGFA/HIF1A/HSF1/RUNX2/IGF2	8
BP	GO:0030810	positive regulation of nucleotide biosynthetic process	3/88	40/18493	0.000905728	0.00451588	0.00231412	INS/HIF1A/NOS3	3
BP	GO:0032881	regulation of polysaccharide metabolic process	3/88	40/18493	0.000905728	0.00451588	0.00231412	GSK3B/INS/IGF2	3
BP	GO:1900373	positive regulation of purine nucleotide biosynthetic process	3/88	40/18493	0.000905728	0.00451588	0.00231412	INS/HIF1A/NOS3	3
BP	GO:0046661	male sex differentiation	5/88	157/18493	0.000919593	0.00457785	0.00234587	ESR1/BCL2/AR/CCND1/ICAM1	5
BP	GO:0042391	regulation of membrane potential	8/88	424/18493	0.000927154	0.00460829	0.00236147	GABRA1/CHRNA2/ADRA1A/BCL2/GSK3B/UCP2/CAV1/PARP1	8
BP	GO:2000117	negative regulation of cysteine-type endopeptidase activity	4/88	91/18493	0.000933377	0.00463199	0.00237362	FABP1/VEGFA/POR/RAF1	4
BP	GO:0015718	monocarboxylic acid transport	5/88	158/18493	0.000946129	0.00468797	0.0024023	NCOA2/NCOA1/PPARG/FABP1/ACACA	5
BP	GO:0006165	nucleoside diphosphate phosphorylation	4/88	92/18493	0.000972292	0.00480225	0.00246086	INS/EIF6/HIF1A/HK2	4
BP	GO:0006110	regulation of glycolytic process	3/88	41/18493	0.000973887	0.00480225	0.00246086	INS/EIF6/HIF1A	3
BP	GO:0009152	purine ribonucleotide biosynthetic process	6/88	239/18493	0.00098045	0.00480225	0.00246086	INS/EIF6/HIF1A/ACACA/PARP1/HK2	6
BP	GO:0033148	positive regulation of intracellular estrogen receptor signaling pathway	2/88	10/18493	0.000982759	0.00480225	0.00246086	AR/PARP1	2
BP	GO:0033327	Leydig cell differentiation	2/88	10/18493	0.000982759	0.00480225	0.00246086	AR/CCND1	2
BP	GO:0046886	positive regulation of hormone biosynthetic process	2/88	10/18493	0.000982759	0.00480225	0.00246086	POR/HIF1A	2
BP	GO:0060513	prostatic bud formation	2/88	10/18493	0.000982759	0.00480225	0.00246086	AR/TP63	2
BP	GO:0060736	prostate gland growth	2/88	10/18493	0.000982759	0.00480225	0.00246086	ESR1/AR	2
BP	GO:1902510	regulation of apoptotic DNA fragmentation	2/88	10/18493	0.000982759	0.00480225	0.00246086	HSF1/CIDEA	2
BP	GO:0030811	regulation of nucleotide catabolic process	3/88	42/18493	0.00104521	0.00509181	0.00260924	INS/EIF6/HIF1A	3
BP	GO:0043124	negative regulation of I-kappaB kinase/NF-kappaB signaling	3/88	42/18493	0.00104521	0.00509181	0.00260924	ESR1/CASP8/GSTP1	3
BP	GO:0032092	positive regulation of protein binding	4/88	94/18493	0.00105352	0.0051011	0.00261401	GSK3B/BDNF/CAV1/HSF1	4
BP	GO:0042035	regulation of cytokine biosynthetic process	4/88	94/18493	0.00105352	0.0051011	0.00261401	RELA/IL6/HSPB1/IRF1	4
BP	GO:0046939	nucleotide phosphorylation	4/88	94/18493	0.00105352	0.0051011	0.00261401	INS/EIF6/HIF1A/HK2	4
BP	GO:1903426	regulation of reactive oxygen species biosynthetic process	4/88	94/18493	0.00105352	0.0051011	0.00261401	INS/CAV1/ICAM1/ITGB2	4
BP	GO:0016125	sterol metabolic process	5/88	162/18493	0.00105801	0.00511506	0.00262116	PON1/CETP/POR/ACACA/CYP1B1	5
BP	GO:0035051	cardiocyte differentiation	5/88	163/18493	0.00108745	0.00524943	0.00269002	ADRA1A/EGFR/VEGFA/VCAM1/CCNB1	5
BP	GO:0070374	positive regulation of ERK1 and ERK2 cascade	6/88	245/18493	0.001114	0.00535668	0.00274497	ADRA1A/PRKCA/ERBB2/EGFR/ICAM1/ERBB3	6
BP	GO:0006937	regulation of muscle contraction	5/88	164/18493	0.0011175	0.00535668	0.00274497	CHRM3/CHRM2/ADRA1A/CAV1/TBXA2R	5
BP	GO:0010613	positive regulation of cardiac muscle hypertrophy	3/88	43/18493	0.00111976	0.00535668	0.00274497	ADRA1A/PRKCA/PARP1	3
BP	GO:0014742	positive regulation of muscle hypertrophy	3/88	43/18493	0.00111976	0.00535668	0.00274497	ADRA1A/PRKCA/PARP1	3
BP	GO:0042771	intrinsic apoptotic signaling pathway in response to DNA damage by p53 class mediator	3/88	43/18493	0.00111976	0.00535668	0.00274497	BCL2/TP63/CHEK2	3
BP	GO:0071548	response to dexamethasone	3/88	43/18493	0.00111976	0.00535668	0.00274497	CASP9/EGFR/ICAM1	3
BP	GO:0050714	positive regulation of protein secretion	6/88	246/18493	0.00113755	0.00542624	0.00278062	LPL/INS/ACHE/EGFR/IL6/HIF1A	6
BP	GO:0009135	purine nucleoside diphosphate metabolic process	4/88	96/18493	0.00113941	0.00542624	0.00278062	INS/EIF6/HIF1A/HK2	4
BP	GO:0009179	purine ribonucleoside diphosphate metabolic process	4/88	96/18493	0.00113941	0.00542624	0.00278062	INS/EIF6/HIF1A/HK2	4
BP	GO:0007200	phospholipase C-activating G-protein coupled receptor signaling pathway	4/88	97/18493	0.00118414	0.00558637	0.00286267	ESR1/CHRM2/ADRA1A/PTGER3	4
BP	GO:0022600	digestive system process	4/88	97/18493	0.00118414	0.00558637	0.00286267	CHRM3/FABP1/SLC2A2/PTGER3	4
BP	GO:0002523	leukocyte migration involved in inflammatory response	2/88	11/18493	0.00119744	0.00558637	0.00286267	SELE/ITGB2	2
BP	GO:0031442	positive regulation of mRNA 3'-end processing	2/88	11/18493	0.00119744	0.00558637	0.00286267	CCNB1/HSF1	2
BP	GO:0032494	response to peptidoglycan	2/88	11/18493	0.00119744	0.00558637	0.00286267	RELA/IL6	2
BP	GO:0033197	response to vitamin E	2/88	11/18493	0.00119744	0.00558637	0.00286267	PPARG/CCND1	2
BP	GO:0034372	very-low-density lipoprotein particle remodeling	2/88	11/18493	0.00119744	0.00558637	0.00286267	LPL/CETP	2
BP	GO:0042178	xenobiotic catabolic process	2/88	11/18493	0.00119744	0.00558637	0.00286267	CYP1A1/GSTM1	2
BP	GO:0043619	regulation of transcription from RNA polymerase II promoter in response to oxidative stress	2/88	11/18493	0.00119744	0.00558637	0.00286267	HIF1A/NFE2L2	2
BP	GO:0045945	positive regulation of transcription by RNA polymerase III	2/88	11/18493	0.00119744	0.00558637	0.00286267	AR/ERBB2	2
BP	GO:0060525	prostate glandular acinus development	2/88	11/18493	0.00119744	0.00558637	0.00286267	ESR1/TP63	2
BP	GO:0007157	heterophilic cell-cell adhesion via plasma membrane cell adhesion molecules	3/88	44/18493	0.00119758	0.00558637	0.00286267	ICAM1/SELE/VCAM1	3
BP	GO:0046850	regulation of bone remodeling	3/88	44/18493	0.00119758	0.00558637	0.00286267	PRKCA/EGFR/IL6	3
BP	GO:0071364	cellular response to epidermal growth factor stimulus	3/88	44/18493	0.00119758	0.00558637	0.00286267	ERBB2/EGFR/GSTP1	3
BP	GO:0009124	nucleoside monophosphate biosynthetic process	5/88	167/18493	0.00121134	0.00564229	0.00289133	INS/EIF6/HIF1A/PARP1/HK2	5
BP	GO:0009185	ribonucleoside diphosphate metabolic process	4/88	98/18493	0.00123009	0.00572127	0.0029318	INS/EIF6/HIF1A/HK2	4
BP	GO:0046034	ATP metabolic process	6/88	250/18493	0.0012356	0.00573852	0.00294064	INS/EIF6/HIF1A/CCNB1/PARP1/HK2	6
BP	GO:0009165	nucleotide biosynthetic process	7/88	344/18493	0.00126749	0.00587806	0.00301215	INS/EIF6/HIF1A/ACACA/NOS3/PARP1/HK2	7
BP	GO:0021543	pallium development	5/88	169/18493	0.00127706	0.00590624	0.00302659	CASP3/GSK3B/EGFR/HIF1A/COL3A1	5
BP	GO:0044264	cellular polysaccharide metabolic process	4/88	99/18493	0.00127728	0.00590624	0.00302659	GSK3B/INS/MGAM/IGF2	4
BP	GO:2001235	positive regulation of apoptotic signaling pathway	5/88	170/18493	0.00131089	0.00605291	0.00310175	BCL2/CASP8/GSK3B/TP63/CAV1	5
BP	GO:0009260	ribonucleotide biosynthetic process	6/88	253/18493	0.0013133	0.00605522	0.00310294	INS/EIF6/HIF1A/ACACA/PARP1/HK2	6
BP	GO:0042326	negative regulation of phosphorylation	8/88	448/18493	0.0013182	0.00606906	0.00311002	CASP3/RB1/CAV1/MYC/HSPB1/CCNB1/GSTP1/IGFBP3	8
BP	GO:1901989	positive regulation of cell cycle phase transition	4/88	100/18493	0.00132571	0.00609483	0.00312323	CCND1/RB1/CYP1A1/CCNB1	4
BP	GO:1901293	nucleoside phosphate biosynthetic process	7/88	347/18493	0.00133232	0.00611637	0.00313427	INS/EIF6/HIF1A/ACACA/NOS3/PARP1/HK2	7
BP	GO:0005978	glycogen biosynthetic process	3/88	46/18493	0.00136327	0.00622259	0.0031887	GSK3B/INS/IGF2	3
BP	GO:0009250	glucan biosynthetic process	3/88	46/18493	0.00136327	0.00622259	0.0031887	GSK3B/INS/IGF2	3
BP	GO:0031952	regulation of protein autophosphorylation	3/88	46/18493	0.00136327	0.00622259	0.0031887	INS/VEGFA/CAV1	3
BP	GO:0048806	genitalia development	3/88	46/18493	0.00136327	0.00622259	0.0031887	ESR1/AR/TP63	3
BP	GO:0006641	triglyceride metabolic process	4/88	101/18493	0.00137542	0.00626907	0.00321252	LPL/FABP1/CETP/CAV1	4
BP	GO:0007187	G-protein coupled receptor signaling pathway, coupled to cyclic nucleotide second messenger	6/88	256/18493	0.00139468	0.00634778	0.00325285	CHRM3/CHRM2/ADRA1A/PRKCA/PTGER3/TBXA2R	6
BP	GO:0045165	cell fate commitment	6/88	257/18493	0.00142264	0.00644617	0.00330327	BCL2/CASP3/AR/PPARG/IL6/RUNX2	6
BP	GO:0001654	eye development	7/88	351/18493	0.00142277	0.00644617	0.00330327	BCL2/ACHE/EGFR/VEGFA/HIF1A/CYP1A1/CYP1B1	7
BP	GO:0008630	intrinsic apoptotic signaling pathway in response to DNA damage	4/88	102/18493	0.00142641	0.00644617	0.00330327	BCL2/CASP9/TP63/CHEK2	4
BP	GO:0033559	unsaturated fatty acid metabolic process	4/88	102/18493	0.00142641	0.00644617	0.00330327	PTGS1/CYP1A1/CYP1B1/GSTP1	4
BP	GO:0007077	mitotic nuclear envelope disassembly	2/88	12/18493	0.00143248	0.00644617	0.00330327	PRKCA/CCNB1	2
BP	GO:0034370	triglyceride-rich lipoprotein particle remodeling	2/88	12/18493	0.00143248	0.00644617	0.00330327	LPL/CETP	2
BP	GO:0060742	epithelial cell differentiation involved in prostate gland development	2/88	12/18493	0.00143248	0.00644617	0.00330327	AR/TP63	2
BP	GO:1903624	regulation of DNA catabolic process	2/88	12/18493	0.00143248	0.00644617	0.00330327	HSF1/CIDEA	2
BP	GO:0150063	NA	7/88	352/18493	0.00144611	0.00649388	0.00332772	BCL2/ACHE/EGFR/VEGFA/HIF1A/CYP1A1/CYP1B1	7
BP	GO:0007249	I-kappaB kinase/NF-kappaB signaling	6/88	258/18493	0.00145104	0.00649388	0.00332772	ESR1/CASP8/RELA/NFKBIA/HSPB1/GSTP1	6
BP	GO:0030850	prostate gland development	3/88	47/18493	0.00145124	0.00649388	0.00332772	ESR1/AR/TP63	3
BP	GO:0150076	NA	3/88	47/18493	0.00145124	0.00649388	0.00332772	EGFR/IL6/ITGB2	3
BP	GO:0046390	ribose phosphate biosynthetic process	6/88	259/18493	0.00147986	0.00661268	0.0033886	INS/EIF6/HIF1A/ACACA/PARP1/HK2	6
BP	GO:0001936	regulation of endothelial cell proliferation	5/88	175/18493	0.00149009	0.00664905	0.00340724	PRKCA/PPARG/VEGFA/HIF1A/CAV1	5
BP	GO:0006721	terpenoid metabolic process	4/88	104/18493	0.00153233	0.00682643	0.00349813	EGFR/CYP3A4/CYP1A1/CYP1B1	4
BP	GO:0046883	regulation of hormone secretion	6/88	261/18493	0.00153882	0.00682643	0.00349813	PRKCA/INS/UCP2/SLC2A2/EGFR/HIF1A	6
BP	GO:0043470	regulation of carbohydrate catabolic process	3/88	48/18493	0.0015427	0.00682643	0.00349813	INS/EIF6/HIF1A	3
BP	GO:0043525	positive regulation of neuron apoptotic process	3/88	48/18493	0.0015427	0.00682643	0.00349813	CASP9/CASP3/NQO1	3
BP	GO:0045933	positive regulation of muscle contraction	3/88	48/18493	0.0015427	0.00682643	0.00349813	CHRM3/ADRA1A/TBXA2R	3
BP	GO:0070849	response to epidermal growth factor	3/88	48/18493	0.0015427	0.00682643	0.00349813	ERBB2/EGFR/GSTP1	3
BP	GO:0007088	regulation of mitotic nuclear division	5/88	177/18493	0.0015666	0.00691643	0.00354425	INS/CCND1/RB1/CCNB1/IGF2	5
BP	GO:0048880	sensory system development	7/88	357/18493	0.00156738	0.00691643	0.00354425	BCL2/ACHE/EGFR/VEGFA/HIF1A/CYP1A1/CYP1B1	7
BP	GO:0042089	cytokine biosynthetic process	4/88	105/18493	0.0015873	0.00699464	0.00358433	RELA/IL6/HSPB1/IRF1	4
BP	GO:0032330	regulation of chondrocyte differentiation	3/88	49/18493	0.00163769	0.00717338	0.00367592	RELA/POR/RUNX2	3
BP	GO:0019359	nicotinamide nucleotide biosynthetic process	4/88	106/18493	0.00164362	0.00717338	0.00367592	INS/EIF6/HIF1A/HK2	4
BP	GO:0019363	pyridine nucleotide biosynthetic process	4/88	106/18493	0.00164362	0.00717338	0.00367592	INS/EIF6/HIF1A/HK2	4
BP	GO:0032963	collagen metabolic process	4/88	106/18493	0.00164362	0.00717338	0.00367592	PPARG/IL6/HIF1A/CTSD	4
BP	GO:0042107	cytokine metabolic process	4/88	106/18493	0.00164362	0.00717338	0.00367592	RELA/IL6/HSPB1/IRF1	4
BP	GO:0043279	response to alkaloid	4/88	106/18493	0.00164362	0.00717338	0.00367592	CASP3/RELA/PPARG/ICAM1	4
BP	GO:0043502	regulation of muscle adaptation	4/88	106/18493	0.00164362	0.00717338	0.00367592	ADRA1A/PRKCA/NOS3/PARP1	4
BP	GO:0002793	positive regulation of peptide secretion	6/88	265/18493	0.0016621	0.00724411	0.00371217	LPL/INS/ACHE/EGFR/IL6/HIF1A	6
BP	GO:0009635	response to herbicide	2/88	13/18493	0.0016877	0.00730573	0.00374374	CYP1A1/HSF1	2
BP	GO:0043568	positive regulation of insulin-like growth factor receptor signaling pathway	2/88	13/18493	0.0016877	0.00730573	0.00374374	AR/IGFBP3	2
BP	GO:0060601	lateral sprouting from an epithelium	2/88	13/18493	0.0016877	0.00730573	0.00374374	AR/TP63	2
BP	GO:0060965	negative regulation of gene silencing by miRNA	2/88	13/18493	0.0016877	0.00730573	0.00374374	ESR1/PPARG	2
BP	GO:0070431	nucleotide-binding oligomerization domain containing 2 signaling pathway	2/88	13/18493	0.0016877	0.00730573	0.00374374	RELA/NFKBIA	2
BP	GO:0071887	leukocyte apoptotic process	4/88	107/18493	0.00170131	0.00735466	0.00376882	CASP9/CASP3/IL6/HIF1A	4
BP	GO:0015980	energy derivation by oxidation of organic compounds	6/88	267/18493	0.00172649	0.00745337	0.0038194	GSK3B/INS/HIF1A/MYC/CCNB1/IGF2	6
BP	GO:1904019	epithelial cell apoptotic process	4/88	108/18493	0.0017604	0.00758951	0.00388916	RB1/IL6/ICAM1/NFE2L2	4
BP	GO:0060485	mesenchyme development	6/88	269/18493	0.00179276	0.00771855	0.00395529	BCL2/GSK3B/HIF1A/MYC/NOS3/ERBB3	6
BP	GO:1903708	positive regulation of hemopoiesis	5/88	183/18493	0.0018135	0.00779731	0.00399565	CASP8/PRKCA/FOS/RB1/HIF1A	5
BP	GO:0005976	polysaccharide metabolic process	4/88	109/18493	0.0018209	0.00780808	0.00400117	GSK3B/INS/MGAM/IGF2	4
BP	GO:0072525	pyridine-containing compound biosynthetic process	4/88	109/18493	0.0018209	0.00780808	0.00400117	INS/EIF6/HIF1A/HK2	4
BP	GO:0006650	glycerophospholipid metabolic process	7/88	367/18493	0.00183366	0.00785175	0.00402355	ESR1/PON1/ERBB2/CETP/ACHE/EGFR/ERBB3	7
BP	GO:0019369	arachidonic acid metabolic process	3/88	51/18493	0.00183848	0.00785175	0.00402355	PTGS1/CYP1A1/CYP1B1	3
BP	GO:0045840	positive regulation of mitotic nuclear division	3/88	51/18493	0.00183848	0.00785175	0.00402355	INS/RB1/IGF2	3
BP	GO:0006644	phospholipid metabolic process	8/88	473/18493	0.00185536	0.00791323	0.00405505	ESR1/PON1/ERBB2/LPL/CETP/ACHE/EGFR/ERBB3	8
BP	GO:0030199	collagen fibril organization	3/88	52/18493	0.00194438	0.00819635	0.00420013	RB1/CYP1B1/COL3A1	3
BP	GO:0032720	negative regulation of tumor necrosis factor production	3/88	52/18493	0.00194438	0.00819635	0.00420013	GSTP1/HSF1/CIDEA	3
BP	GO:0050994	regulation of lipid catabolic process	3/88	52/18493	0.00194438	0.00819635	0.00420013	INS/FABP1/CIDEA	3
BP	GO:0051353	positive regulation of oxidoreductase activity	3/88	52/18493	0.00194438	0.00819635	0.00420013	INS/POR/HIF1A	3
BP	GO:0021987	cerebral cortex development	4/88	111/18493	0.00194621	0.00819635	0.00420013	GSK3B/EGFR/HIF1A/COL3A1	4
BP	GO:0030218	erythrocyte differentiation	4/88	111/18493	0.00194621	0.00819635	0.00420013	CASP3/VEGFA/RB1/HIF1A	4
BP	GO:0046854	phosphatidylinositol phosphorylation	4/88	111/18493	0.00194621	0.00819635	0.00420013	ESR1/ERBB2/EGFR/ERBB3	4
BP	GO:0019933	cAMP-mediated signaling	5/88	186/18493	0.00194713	0.00819635	0.00420013	ADRA1A/PRKCA/PTGER3/AHR/TBXA2R	5
BP	GO:0019372	lipoxygenase pathway	2/88	14/18493	0.0019629	0.00819635	0.00420013	PON1/ALOX5	2
BP	GO:0032352	positive regulation of hormone metabolic process	2/88	14/18493	0.0019629	0.00819635	0.00420013	POR/HIF1A	2
BP	GO:0035112	genitalia morphogenesis	2/88	14/18493	0.0019629	0.00819635	0.00420013	AR/TP63	2
BP	GO:0036295	cellular response to increased oxygen levels	2/88	14/18493	0.0019629	0.00819635	0.00420013	PPARG/CAV1	2
BP	GO:0043374	CD8-positive, alpha-beta T cell differentiation	2/88	14/18493	0.0019629	0.00819635	0.00420013	BCL2/IRF1	2
BP	GO:0090036	regulation of protein kinase C signaling	2/88	14/18493	0.0019629	0.00819635	0.00420013	ADRA1A/VEGFA	2
BP	GO:0150078	NA	2/88	14/18493	0.0019629	0.00819635	0.00420013	IL6/ITGB2	2
BP	GO:1904294	positive regulation of ERAD pathway	2/88	14/18493	0.0019629	0.00819635	0.00420013	CAV1/NFE2L2	2
BP	GO:0050900	leukocyte migration	8/88	478/18493	0.00198109	0.00826145	0.00423349	F7/VEGFA/IL6/CAV1/ICAM1/SELE/VCAM1/ITGB2	8
BP	GO:1903532	positive regulation of secretion by cell	7/88	373/18493	0.00200955	0.00836916	0.00428869	LPL/INS/ACHE/EGFR/IL6/HIF1A/ITGB2	7
BP	GO:0007162	negative regulation of cell adhesion	6/88	276/18493	0.00204003	0.00848503	0.00434806	CASP3/ERBB2/CYP1B1/IRF1/ERBB3/RASA1	6
BP	GO:0032722	positive regulation of chemokine production	3/88	53/18493	0.002054	0.00853201	0.00437214	LPL/IL6/HIF1A	3
BP	GO:0042176	regulation of protein catabolic process	7/88	375/18493	0.002071	0.00856205	0.00438753	GSK3B/RELA/INS/EGFR/CAV1/NFE2L2/CHEK2	7
BP	GO:0006090	pyruvate metabolic process	4/88	113/18493	0.00207736	0.00856205	0.00438753	INS/EIF6/HIF1A/HK2	4
BP	GO:0007569	cell aging	4/88	113/18493	0.00207736	0.00856205	0.00438753	BCL2/TP63/ICAM1/CHEK2	4
BP	GO:0042303	molting cycle	4/88	113/18493	0.00207736	0.00856205	0.00438753	BCL2/RELA/EGFR/TP63	4
BP	GO:0042633	hair cycle	4/88	113/18493	0.00207736	0.00856205	0.00438753	BCL2/RELA/EGFR/TP63	4
BP	GO:0140014	mitotic nuclear division	6/88	277/18493	0.00207736	0.00856205	0.00438753	INS/CCND1/RB1/CCNB1/CHEK2/IGF2	6
BP	GO:0001935	endothelial cell proliferation	5/88	190/18493	0.00213634	0.00879376	0.00450627	PRKCA/PPARG/VEGFA/HIF1A/CAV1	5
BP	GO:0098693	regulation of synaptic vesicle cycle	4/88	114/18493	0.00214517	0.00881874	0.00451907	CHRM2/ADRA1A/GSK3B/SLC2A4	4
BP	GO:0006749	glutathione metabolic process	3/88	54/18493	0.0021674	0.00887575	0.00454828	GSTP1/NFE2L2/GSTM1	3
BP	GO:0061098	positive regulation of protein tyrosine kinase activity	3/88	54/18493	0.0021674	0.00887575	0.00454828	ADRA1A/BDNF/ERBB3	3
BP	GO:1903556	negative regulation of tumor necrosis factor superfamily cytokine production	3/88	54/18493	0.0021674	0.00887575	0.00454828	GSTP1/HSF1/CIDEA	3
BP	GO:1901991	negative regulation of mitotic cell cycle phase transition	5/88	191/18493	0.00218567	0.00893907	0.00458073	BCL2/CCND1/RB1/CCNB1/CHEK2	5
BP	GO:0009205	purine ribonucleoside triphosphate metabolic process	6/88	280/18493	0.00219246	0.00895535	0.00458907	INS/EIF6/HIF1A/CCNB1/PARP1/HK2	6
BP	GO:0045930	negative regulation of mitotic cell cycle	6/88	281/18493	0.00223188	0.00910469	0.0046656	BCL2/EGFR/CCND1/RB1/CCNB1/CHEK2	6
BP	GO:0002070	epithelial cell maturation	2/88	15/18493	0.0022579	0.00911744	0.00467213	PGR/HIF1A	2
BP	GO:0009812	flavonoid metabolic process	2/88	15/18493	0.0022579	0.00911744	0.00467213	POR/CYP1A1	2
BP	GO:0010875	positive regulation of cholesterol efflux	2/88	15/18493	0.0022579	0.00911744	0.00467213	PON1/NFKBIA	2
BP	GO:0010885	regulation of cholesterol storage	2/88	15/18493	0.0022579	0.00911744	0.00467213	PPARG/LPL	2
BP	GO:0046321	positive regulation of fatty acid oxidation	2/88	15/18493	0.0022579	0.00911744	0.00467213	PPARG/FABP1	2
BP	GO:0060149	negative regulation of posttranscriptional gene silencing	2/88	15/18493	0.0022579	0.00911744	0.00467213	ESR1/PPARG	2
BP	GO:0060967	negative regulation of gene silencing by RNA	2/88	15/18493	0.0022579	0.00911744	0.00467213	ESR1/PPARG	2
BP	GO:2001028	positive regulation of endothelial cell chemotaxis	2/88	15/18493	0.0022579	0.00911744	0.00467213	VEGFA/HSPB1	2
BP	GO:0046324	regulation of glucose import	3/88	55/18493	0.00228462	0.00914151	0.00468447	INS/NFE2L2/HK2	3
BP	GO:0051196	regulation of coenzyme metabolic process	3/88	55/18493	0.00228462	0.00914151	0.00468447	INS/EIF6/HIF1A	3
BP	GO:0070498	interleukin-1-mediated signaling pathway	3/88	55/18493	0.00228462	0.00914151	0.00468447	RELA/IL6/NFKBIA	3
BP	GO:0071398	cellular response to fatty acid	3/88	55/18493	0.00228462	0.00914151	0.00468447	PPARG/ACACA/CCNB1	3
BP	GO:0090303	positive regulation of wound healing	3/88	55/18493	0.00228462	0.00914151	0.00468447	F7/NFE2L2/TBXA2R	3
BP	GO:0009132	nucleoside diphosphate metabolic process	4/88	116/18493	0.00228536	0.00914151	0.00468447	INS/EIF6/HIF1A/HK2	4
BP	GO:0007179	transforming growth factor beta receptor signaling pathway	5/88	193/18493	0.00228681	0.00914151	0.00468447	FOS/CAV1/PARP1/COL3A1/CIDEA	5
BP	GO:0030278	regulation of ossification	5/88	193/18493	0.00228681	0.00914151	0.00468447	BCL2/IL6/TP63/HIF1A/RUNX2	5
BP	GO:0050890	cognition	6/88	285/18493	0.00239493	0.00956171	0.0048998	CASP3/BDNF/INS/EGFR/FOS/HIF1A	6
BP	GO:0031663	lipopolysaccharide-mediated signaling pathway	3/88	56/18493	0.00240569	0.00956872	0.00490339	PRKCA/NFKBIA/NOS3	3
BP	GO:0060688	regulation of morphogenesis of a branching structure	3/88	56/18493	0.00240569	0.00956872	0.00490339	ESR1/AR/VEGFA	3
BP	GO:1903749	positive regulation of establishment of protein localization to mitochondrion	3/88	56/18493	0.00240569	0.00956872	0.00490339	BCL2/CASP8/TP63	3
BP	GO:0009167	purine ribonucleoside monophosphate metabolic process	6/88	286/18493	0.00243706	0.00966934	0.00495495	INS/EIF6/HIF1A/CCNB1/PARP1/HK2	6
BP	GO:0009199	ribonucleoside triphosphate metabolic process	6/88	286/18493	0.00243706	0.00966934	0.00495495	INS/EIF6/HIF1A/CCNB1/PARP1/HK2	6
BP	GO:0009126	purine nucleoside monophosphate metabolic process	6/88	287/18493	0.00247975	0.00980209	0.00502297	INS/EIF6/HIF1A/CCNB1/PARP1/HK2	6
BP	GO:0009144	purine nucleoside triphosphate metabolic process	6/88	287/18493	0.00247975	0.00980209	0.00502297	INS/EIF6/HIF1A/CCNB1/PARP1/HK2	6
BP	GO:0009895	negative regulation of catabolic process	6/88	287/18493	0.00247975	0.00980209	0.00502297	ADRA1A/BCL2/RELA/INS/EGFR/CIDEA	6
BP	GO:0033209	tumor necrosis factor-mediated signaling pathway	4/88	119/18493	0.0025073	0.00989871	0.00507249	CASP8/RELA/NFKBIA/GSTP1	4
BP	GO:0033344	cholesterol efflux	3/88	57/18493	0.00253068	0.00994173	0.00509453	PON1/CETP/NFKBIA	3
BP	GO:0042108	positive regulation of cytokine biosynthetic process	3/88	57/18493	0.00253068	0.00994173	0.00509453	RELA/HSPB1/IRF1	3
BP	GO:0046626	regulation of insulin receptor signaling pathway	3/88	57/18493	0.00253068	0.00994173	0.00509453	RELA/INS/IGF2	3
BP	GO:0097755	positive regulation of blood vessel diameter	3/88	57/18493	0.00253068	0.00994173	0.00509453	INS/EGFR/NOS3	3
BP	GO:0030397	membrane disassembly	2/88	16/18493	0.00257249	0.0100564	0.00515328	PRKCA/CCNB1	2
BP	GO:0051081	nuclear envelope disassembly	2/88	16/18493	0.00257249	0.0100564	0.00515328	PRKCA/CCNB1	2
BP	GO:0060572	morphogenesis of an epithelial bud	2/88	16/18493	0.00257249	0.0100564	0.00515328	AR/TP63	2
BP	GO:0071380	cellular response to prostaglandin E stimulus	2/88	16/18493	0.00257249	0.0100564	0.00515328	PPARG/ACACA	2
BP	GO:0034101	erythrocyte homeostasis	4/88	120/18493	0.00258446	0.0100784	0.00516459	CASP3/VEGFA/RB1/HIF1A	4
BP	GO:0043500	muscle adaptation	4/88	120/18493	0.00258446	0.0100784	0.00516459	ADRA1A/PRKCA/NOS3/PARP1	4
BP	GO:0048863	stem cell differentiation	5/88	199/18493	0.00261074	0.0101685	0.00521074	ESR1/TP63/HIF1A/NFE2L2/RUNX2	5
BP	GO:0043388	positive regulation of DNA binding	3/88	58/18493	0.00265961	0.0103336	0.00529532	PPARG/RB1/PARP1	3
BP	GO:0045453	bone resorption	3/88	58/18493	0.00265961	0.0103336	0.00529532	PRKCA/EGFR/IL6	3
BP	GO:0002687	positive regulation of leukocyte migration	4/88	121/18493	0.00266323	0.010335	0.00529607	F7/VEGFA/IL6/ICAM1	4
BP	GO:0051783	regulation of nuclear division	5/88	201/18493	0.00272577	0.0105648	0.00541384	INS/CCND1/RB1/CCNB1/IGF2	5
BP	GO:0032368	regulation of lipid transport	4/88	122/18493	0.00274364	0.0106083	0.00543611	PON1/PPARG/CETP/NFKBIA	4
BP	GO:0051101	regulation of DNA binding	4/88	122/18493	0.00274364	0.0106083	0.00543611	PPARG/RB1/NFKBIA/PARP1	4
BP	GO:0030888	regulation of B cell proliferation	3/88	59/18493	0.00279253	0.0107842	0.00552627	BCL2/CASP3/AHR	3
BP	GO:0006720	isoprenoid metabolic process	4/88	123/18493	0.0028257	0.0108991	0.00558513	EGFR/CYP3A4/CYP1A1/CYP1B1	4
BP	GO:0030073	insulin secretion	5/88	203/18493	0.00284443	0.0109449	0.00560859	PRKCA/UCP2/SLC2A2/RAF1/HIF1A	5
BP	GO:0046434	organophosphate catabolic process	5/88	203/18493	0.00284443	0.0109449	0.00560859	PON1/INS/EIF6/HIF1A/HK2	5
BP	GO:0010878	cholesterol storage	2/88	17/18493	0.00290649	0.0110613	0.00566827	PPARG/LPL	2
BP	GO:0032966	negative regulation of collagen biosynthetic process	2/88	17/18493	0.00290649	0.0110613	0.00566827	PPARG/IL6	2
BP	GO:0033145	positive regulation of intracellular steroid hormone receptor signaling pathway	2/88	17/18493	0.00290649	0.0110613	0.00566827	AR/PARP1	2
BP	GO:0045725	positive regulation of glycogen biosynthetic process	2/88	17/18493	0.00290649	0.0110613	0.00566827	INS/IGF2	2
BP	GO:0045780	positive regulation of bone resorption	2/88	17/18493	0.00290649	0.0110613	0.00566827	PRKCA/EGFR	2
BP	GO:0046628	positive regulation of insulin receptor signaling pathway	2/88	17/18493	0.00290649	0.0110613	0.00566827	INS/IGF2	2
BP	GO:0046852	positive regulation of bone remodeling	2/88	17/18493	0.00290649	0.0110613	0.00566827	PRKCA/EGFR	2
BP	GO:0060544	regulation of necroptotic process	2/88	17/18493	0.00290649	0.0110613	0.00566827	CASP8/CAV1	2
BP	GO:2000811	negative regulation of anoikis	2/88	17/18493	0.00290649	0.0110613	0.00566827	BCL2/CAV1	2
BP	GO:0006639	acylglycerol metabolic process	4/88	124/18493	0.00290942	0.0110613	0.00566827	LPL/FABP1/CETP/CAV1	4
BP	GO:0001658	branching involved in ureteric bud morphogenesis	3/88	60/18493	0.00292948	0.0111111	0.00569377	BCL2/VEGFA/MYC	3
BP	GO:0002753	cytoplasmic pattern recognition receptor signaling pathway	3/88	60/18493	0.00292948	0.0111111	0.00569377	CASP8/RELA/NFKBIA	3
BP	GO:0006638	neutral lipid metabolic process	4/88	125/18493	0.00299483	0.011332	0.00580695	LPL/FABP1/CETP/CAV1	4
BP	GO:0046834	lipid phosphorylation	4/88	125/18493	0.00299483	0.011332	0.00580695	ESR1/ERBB2/EGFR/ERBB3	4
BP	GO:0045669	positive regulation of osteoblast differentiation	3/88	61/18493	0.0030705	0.0115908	0.00593957	IL6/TP63/RUNX2	3
BP	GO:1900076	regulation of cellular response to insulin stimulus	3/88	61/18493	0.0030705	0.0115908	0.00593957	RELA/INS/IGF2	3
BP	GO:0009161	ribonucleoside monophosphate metabolic process	6/88	300/18493	0.00308747	0.011641	0.00596533	INS/EIF6/HIF1A/CCNB1/PARP1/HK2	6
BP	GO:0051047	positive regulation of secretion	7/88	404/18493	0.00313662	0.0118124	0.00605314	LPL/INS/ACHE/EGFR/IL6/HIF1A/ITGB2	7
BP	GO:0032680	regulation of tumor necrosis factor production	4/88	127/18493	0.00317076	0.0119128	0.00610457	HSPB1/GSTP1/HSF1/CIDEA	4
BP	GO:0071333	cellular response to glucose stimulus	4/88	127/18493	0.00317076	0.0119128	0.00610457	UCP2/RAF1/HIF1A/ICAM1	4
BP	GO:0043010	camera-type eye development	6/88	302/18493	0.00319004	0.0119711	0.00613447	ACHE/EGFR/VEGFA/HIF1A/CYP1A1/CYP1B1	6
BP	GO:0035773	insulin secretion involved in cellular response to glucose stimulus	3/88	62/18493	0.00321563	0.0120388	0.00616914	UCP2/RAF1/HIF1A	3
BP	GO:0045428	regulation of nitric oxide biosynthetic process	3/88	62/18493	0.00321563	0.0120388	0.00616914	CAV1/ICAM1/ITGB2	3
BP	GO:0010810	regulation of cell-substrate adhesion	5/88	209/18493	0.00322288	0.01204	0.00616978	BCL2/GSK3B/PLAU/VEGFA/RASA1	5
BP	GO:0010506	regulation of autophagy	6/88	303/18493	0.00324228	0.01204	0.00616978	ADRA1A/BCL2/CASP3/HIF1A/HSPB1/HK2	6
BP	GO:0042113	B cell activation	6/88	303/18493	0.00324228	0.01204	0.00616978	BCL2/CASP3/CASP8/IL6/VCAM1/AHR	6
BP	GO:0006521	regulation of cellular amino acid metabolic process	2/88	18/18493	0.00325972	0.01204	0.00616978	INS/NQO1	2
BP	GO:0007213	G-protein coupled acetylcholine receptor signaling pathway	2/88	18/18493	0.00325972	0.01204	0.00616978	CHRM3/CHRM2	2
BP	GO:0010224	response to UV-B	2/88	18/18493	0.00325972	0.01204	0.00616978	BCL2/RELA	2
BP	GO:0010713	negative regulation of collagen metabolic process	2/88	18/18493	0.00325972	0.01204	0.00616978	PPARG/IL6	2
BP	GO:0030540	female genitalia development	2/88	18/18493	0.00325972	0.01204	0.00616978	ESR1/TP63	2
BP	GO:0033189	response to vitamin A	2/88	18/18493	0.00325972	0.01204	0.00616978	PPARG/CYP1A1	2
BP	GO:0061298	retina vasculature development in camera-type eye	2/88	18/18493	0.00325972	0.01204	0.00616978	HIF1A/CYP1B1	2
BP	GO:1903798	regulation of production of miRNAs involved in gene silencing by miRNA	2/88	18/18493	0.00325972	0.01204	0.00616978	ESR1/EGFR	2
BP	GO:0045598	regulation of fat cell differentiation	4/88	128/18493	0.00326131	0.01204	0.00616978	PPARG/INS/IL6/RUNX1T1	4
BP	GO:0050920	regulation of chemotaxis	5/88	210/18493	0.00328932	0.0121293	0.00621556	F7/VEGFA/IL6/HSPB1/GSTP1	5
BP	GO:0032640	tumor necrosis factor production	4/88	129/18493	0.00335362	0.0123225	0.00631453	HSPB1/GSTP1/HSF1/CIDEA	4
BP	GO:0071331	cellular response to hexose stimulus	4/88	129/18493	0.00335362	0.0123225	0.00631453	UCP2/RAF1/HIF1A/ICAM1	4
BP	GO:1901988	negative regulation of cell cycle phase transition	5/88	211/18493	0.00335673	0.0123225	0.00631453	BCL2/CCND1/RB1/CCNB1/CHEK2	5
BP	GO:0031571	mitotic G1 DNA damage checkpoint	3/88	63/18493	0.0033649	0.0123225	0.00631453	CCND1/CCNB1/CHEK2	3
BP	GO:0044819	mitotic G1/S transition checkpoint	3/88	63/18493	0.0033649	0.0123225	0.00631453	CCND1/CCNB1/CHEK2	3
BP	GO:0046686	response to cadmium ion	3/88	63/18493	0.0033649	0.0123225	0.00631453	EGFR/FOS/HSF1	3
BP	GO:0050921	positive regulation of chemotaxis	4/88	130/18493	0.00344769	0.0125967	0.00645506	F7/VEGFA/IL6/HSPB1	4
BP	GO:0071326	cellular response to monosaccharide stimulus	4/88	130/18493	0.00344769	0.0125967	0.00645506	UCP2/RAF1/HIF1A/ICAM1	4
BP	GO:0009141	nucleoside triphosphate metabolic process	6/88	307/18493	0.00345762	0.0126185	0.00646624	INS/EIF6/HIF1A/CCNB1/PARP1/HK2	6
BP	GO:0051052	regulation of DNA metabolic process	7/88	412/18493	0.00349384	0.0127361	0.00652649	PPARG/EGFR/MYC/PARP1/CHEK2/HSF1/CIDEA	7
BP	GO:0002260	lymphocyte homeostasis	3/88	64/18493	0.00351836	0.0127671	0.00654235	BCL2/CASP3/HIF1A	3
BP	GO:0044783	G1 DNA damage checkpoint	3/88	64/18493	0.00351836	0.0127671	0.00654235	CCND1/CCNB1/CHEK2	3
BP	GO:0051785	positive regulation of nuclear division	3/88	64/18493	0.00351836	0.0127671	0.00654235	INS/RB1/IGF2	3
BP	GO:1903036	positive regulation of response to wounding	3/88	64/18493	0.00351836	0.0127671	0.00654235	F7/NFE2L2/TBXA2R	3
BP	GO:1903555	regulation of tumor necrosis factor superfamily cytokine production	4/88	131/18493	0.00354354	0.0128438	0.00658169	HSPB1/GSTP1/HSF1/CIDEA	4
BP	GO:0019935	cyclic-nucleotide-mediated signaling	5/88	214/18493	0.00356497	0.0128922	0.00660645	ADRA1A/PRKCA/PTGER3/AHR/TBXA2R	5
BP	GO:1903039	positive regulation of leukocyte cell-cell adhesion	5/88	214/18493	0.00356497	0.0128922	0.00660645	IL6/CAV1/ICAM1/VCAM1/IGF2	5
BP	GO:0007204	positive regulation of cytosolic calcium ion concentration	6/88	309/18493	0.00356922	0.0128929	0.00660682	ESR1/ADRA1A/BCL2/CAV1/PTGER3/TBXA2R	6
BP	GO:0002076	osteoblast development	2/88	19/18493	0.00363198	0.0129725	0.00664763	ACHE/RUNX2	2
BP	GO:0002363	alpha-beta T cell lineage commitment	2/88	19/18493	0.00363198	0.0129725	0.00664763	BCL2/IL6	2
BP	GO:0009251	glucan catabolic process	2/88	19/18493	0.00363198	0.0129725	0.00664763	INS/MGAM	2
BP	GO:0030949	positive regulation of vascular endothelial growth factor receptor signaling pathway	2/88	19/18493	0.00363198	0.0129725	0.00664763	VEGFA/HIF1A	2
BP	GO:0034138	toll-like receptor 3 signaling pathway	2/88	19/18493	0.00363198	0.0129725	0.00664763	CASP8/CAV1	2
BP	GO:0045737	positive regulation of cyclin-dependent protein serine/threonine kinase activity	2/88	19/18493	0.00363198	0.0129725	0.00664763	CCND1/CCNB1	2
BP	GO:0045821	positive regulation of glycolytic process	2/88	19/18493	0.00363198	0.0129725	0.00664763	INS/HIF1A	2
BP	GO:0070875	positive regulation of glycogen metabolic process	2/88	19/18493	0.00363198	0.0129725	0.00664763	INS/IGF2	2
BP	GO:1900078	positive regulation of cellular response to insulin stimulus	2/88	19/18493	0.00363198	0.0129725	0.00664763	INS/IGF2	2
BP	GO:1903599	positive regulation of autophagy of mitochondrion	2/88	19/18493	0.00363198	0.0129725	0.00664763	HIF1A/HK2	2
BP	GO:0050671	positive regulation of lymphocyte proliferation	4/88	132/18493	0.00364119	0.0129909	0.00665703	BCL2/IL6/VCAM1/IGF2	4
BP	GO:0034121	regulation of toll-like receptor signaling pathway	3/88	65/18493	0.00367603	0.0130713	0.00669823	ESR1/CAV1/IRF1	3
BP	GO:0051926	negative regulation of calcium ion transport	3/88	65/18493	0.00367603	0.0130713	0.00669823	BCL2/ICAM1/NOS3	3
BP	GO:0060675	ureteric bud morphogenesis	3/88	65/18493	0.00367603	0.0130713	0.00669823	BCL2/VEGFA/MYC	3
BP	GO:0000280	nuclear division	7/88	416/18493	0.00368371	0.013084	0.00670473	INS/CCND1/RB1/CCNB1/CHEK2/HSF1/IGF2	7
BP	GO:0032946	positive regulation of mononuclear cell proliferation	4/88	133/18493	0.00374066	0.0132714	0.0068008	BCL2/IL6/VCAM1/IGF2	4
BP	GO:0050804	modulation of chemical synaptic transmission	7/88	418/18493	0.00378155	0.0133746	0.00685369	CHRM2/ADRA1A/GSK3B/BDNF/INS/ACHE/EGFR	7
BP	GO:0009108	coenzyme biosynthetic process	5/88	217/18493	0.00378234	0.0133746	0.00685369	INS/EIF6/HIF1A/ACACA/HK2	5
BP	GO:0043393	regulation of protein binding	5/88	217/18493	0.00378234	0.0133746	0.00685369	BCL2/GSK3B/BDNF/CAV1/HSF1	5
BP	GO:0099177	regulation of trans-synaptic signaling	7/88	419/18493	0.00383121	0.0134956	0.00691565	CHRM2/ADRA1A/GSK3B/BDNF/INS/ACHE/EGFR	7
BP	GO:0014015	positive regulation of gliogenesis	3/88	66/18493	0.00383797	0.0134956	0.00691565	RELA/PPARG/IL6	3
BP	GO:0015909	long-chain fatty acid transport	3/88	66/18493	0.00383797	0.0134956	0.00691565	PPARG/FABP1/ACACA	3
BP	GO:0072171	mesonephric tubule morphogenesis	3/88	66/18493	0.00383797	0.0134956	0.00691565	BCL2/VEGFA/MYC	3
BP	GO:0046631	alpha-beta T cell activation	4/88	134/18493	0.00384195	0.0134956	0.00691565	BCL2/INS/IL6/IRF1	4
BP	GO:0071901	negative regulation of protein serine/threonine kinase activity	4/88	134/18493	0.00384195	0.0134956	0.00691565	CASP3/CAV1/HSPB1/GSTP1	4
BP	GO:0071706	tumor necrosis factor superfamily cytokine production	4/88	135/18493	0.00394509	0.0138274	0.00708568	HSPB1/GSTP1/HSF1/CIDEA	4
BP	GO:0072655	establishment of protein localization to mitochondrion	4/88	135/18493	0.00394509	0.0138274	0.00708568	BCL2/CASP8/TP63/HK2	4
BP	GO:0071230	cellular response to amino acid stimulus	3/88	67/18493	0.00400419	0.0139473	0.00714716	EGFR/COL3A1/HSF1	3
BP	GO:0019722	calcium-mediated signaling	5/88	220/18493	0.00400908	0.0139473	0.00714716	GSK3B/EGFR/SELE/VCAM1/ERBB3	5
BP	GO:0010869	regulation of receptor biosynthetic process	2/88	20/18493	0.0040231	0.0139473	0.00714716	PPARG/HIF1A	2
BP	GO:0019373	epoxygenase P450 pathway	2/88	20/18493	0.0040231	0.0139473	0.00714716	CYP1A1/CYP1B1	2
BP	GO:0030220	platelet formation	2/88	20/18493	0.0040231	0.0139473	0.00714716	CASP9/CASP3	2
BP	GO:0030813	positive regulation of nucleotide catabolic process	2/88	20/18493	0.0040231	0.0139473	0.00714716	INS/HIF1A	2
BP	GO:0032495	response to muramyl dipeptide	2/88	20/18493	0.0040231	0.0139473	0.00714716	RELA/NFKBIA	2
BP	GO:0032682	negative regulation of chemokine production	2/88	20/18493	0.0040231	0.0139473	0.00714716	IL6/GSTP1	2
BP	GO:0051197	positive regulation of coenzyme metabolic process	2/88	20/18493	0.0040231	0.0139473	0.00714716	INS/HIF1A	2
BP	GO:0070920	regulation of production of small RNA involved in gene silencing by RNA	2/88	20/18493	0.0040231	0.0139473	0.00714716	ESR1/EGFR	2
BP	GO:0090150	establishment of protein localization to membrane	6/88	317/18493	0.00404261	0.0139997	0.00717401	BCL2/CASP8/ERBB2/EGFR/TP63/ITGB2	6
BP	GO:0014065	phosphatidylinositol 3-kinase signaling	4/88	136/18493	0.00405009	0.0140104	0.00717949	ERBB2/INS/EGFR/ERBB3	4
BP	GO:0006469	negative regulation of protein kinase activity	5/88	222/18493	0.00416554	0.0143481	0.00735254	CASP3/RB1/CAV1/HSPB1/GSTP1	5
BP	GO:0051048	negative regulation of secretion	5/88	222/18493	0.00416554	0.0143481	0.00735254	INS/UCP2/PTGER3/ERBB3/CIDEA	5
BP	GO:0031670	cellular response to nutrient	3/88	68/18493	0.00417473	0.0143481	0.00735254	NCOA1/PPARG/HSF1	3
BP	GO:0033692	cellular polysaccharide biosynthetic process	3/88	68/18493	0.00417473	0.0143481	0.00735254	GSK3B/INS/IGF2	3
BP	GO:0051881	regulation of mitochondrial membrane potential	3/88	68/18493	0.00417473	0.0143481	0.00735254	BCL2/UCP2/PARP1	3
BP	GO:0061035	regulation of cartilage development	3/88	68/18493	0.00417473	0.0143481	0.00735254	RELA/POR/RUNX2	3
BP	GO:0045834	positive regulation of lipid metabolic process	4/88	138/18493	0.00426574	0.0146293	0.00749665	PPARG/INS/FABP1/POR	4
BP	GO:0071322	cellular response to carbohydrate stimulus	4/88	138/18493	0.00426574	0.0146293	0.00749665	UCP2/RAF1/HIF1A/ICAM1	4
BP	GO:0016042	lipid catabolic process	6/88	321/18493	0.00429606	0.0147175	0.00754181	LPL/INS/FABP1/CYP3A4/CYP1B1/CIDEA	6
BP	GO:0040014	regulation of multicellular organism growth	3/88	69/18493	0.00434964	0.014869	0.00761948	BCL2/HSF1/IGF2	3
BP	GO:0071479	cellular response to ionizing radiation	3/88	69/18493	0.00434964	0.014869	0.00761948	ELK1/CHEK2/HSF1	3
BP	GO:0009123	nucleoside monophosphate metabolic process	6/88	322/18493	0.00436122	0.0148808	0.00762549	INS/EIF6/HIF1A/CCNB1/PARP1/HK2	6
BP	GO:0007189	adenylate cyclase-activating G-protein coupled receptor signaling pathway	4/88	139/18493	0.00437642	0.0148808	0.00762549	ADRA1A/PRKCA/PTGER3/TBXA2R	4
BP	GO:0050728	negative regulation of inflammatory response	4/88	139/18493	0.00437642	0.0148808	0.00762549	PPARG/INS/RB1/GSTP1	4
BP	GO:0070585	protein localization to mitochondrion	4/88	139/18493	0.00437642	0.0148808	0.00762549	BCL2/CASP8/TP63/HK2	4
BP	GO:0070665	positive regulation of leukocyte proliferation	4/88	139/18493	0.00437642	0.0148808	0.00762549	BCL2/IL6/VCAM1/IGF2	4
BP	GO:0003180	aortic valve morphogenesis	2/88	21/18493	0.00443288	0.0148978	0.00763424	RB1/NOS3	2
BP	GO:0030728	ovulation	2/88	21/18493	0.00443288	0.0148978	0.00763424	PGR/NOS3	2
BP	GO:0035162	embryonic hemopoiesis	2/88	21/18493	0.00443288	0.0148978	0.00763424	VEGFA/HIF1A	2
BP	GO:0036344	platelet morphogenesis	2/88	21/18493	0.00443288	0.0148978	0.00763424	CASP9/CASP3	2
BP	GO:0042135	neurotransmitter catabolic process	2/88	21/18493	0.00443288	0.0148978	0.00763424	ACHE/POR	2
BP	GO:0042359	vitamin D metabolic process	2/88	21/18493	0.00443288	0.0148978	0.00763424	CYP3A4/CYP1A1	2
BP	GO:0043369	CD4-positive or CD8-positive, alpha-beta T cell lineage commitment	2/88	21/18493	0.00443288	0.0148978	0.00763424	BCL2/IL6	2
BP	GO:0044247	cellular polysaccharide catabolic process	2/88	21/18493	0.00443288	0.0148978	0.00763424	INS/MGAM	2
BP	GO:0044346	fibroblast apoptotic process	2/88	21/18493	0.00443288	0.0148978	0.00763424	TP63/MYC	2
BP	GO:0051900	regulation of mitochondrial depolarization	2/88	21/18493	0.00443288	0.0148978	0.00763424	BCL2/PARP1	2
BP	GO:1904886	beta-catenin destruction complex disassembly	2/88	21/18493	0.00443288	0.0148978	0.00763424	GSK3B/CAV1	2
BP	GO:0009166	nucleotide catabolic process	4/88	140/18493	0.00448903	0.0150473	0.00771081	INS/EIF6/HIF1A/HK2	4
BP	GO:0034250	positive regulation of cellular amide metabolic process	4/88	140/18493	0.00448903	0.0150473	0.00771081	ERBB2/EIF6/IL6/NFE2L2	4
BP	GO:0043122	regulation of I-kappaB kinase/NF-kappaB signaling	5/88	226/18493	0.00449151	0.0150473	0.00771081	ESR1/CASP8/RELA/HSPB1/GSTP1	5
BP	GO:0048662	negative regulation of smooth muscle cell proliferation	3/88	70/18493	0.00452893	0.0151249	0.0077506	PPARG/GSTP1/IGFBP3	3
BP	GO:0070988	demethylation	3/88	70/18493	0.00452893	0.0151249	0.0077506	POR/CYP3A4/CYP1A1	3
BP	GO:1903747	regulation of establishment of protein localization to mitochondrion	3/88	70/18493	0.00452893	0.0151249	0.0077506	BCL2/CASP8/TP63	3
BP	GO:0006305	DNA alkylation	3/88	71/18493	0.00471264	0.0157055	0.00804813	FOS/MYC/PARP1	3
BP	GO:0006306	DNA methylation	3/88	71/18493	0.00471264	0.0157055	0.00804813	FOS/MYC/PARP1	3
BP	GO:1902107	positive regulation of leukocyte differentiation	4/88	142/18493	0.00472007	0.0157138	0.00805238	CASP8/PRKCA/FOS/RB1	4
BP	GO:0032102	negative regulation of response to external stimulus	6/88	329/18493	0.00483804	0.0159996	0.00819883	PLAU/PPARG/INS/RB1/NOS3/GSTP1	6
BP	GO:0038127	ERBB signaling pathway	4/88	143/18493	0.00483853	0.0159996	0.00819883	PRKCA/ERBB2/EGFR/ERBB3	4
BP	GO:0002052	positive regulation of neuroblast proliferation	2/88	22/18493	0.00486115	0.0159996	0.00819883	VEGFA/HIF1A	2
BP	GO:0010884	positive regulation of lipid storage	2/88	22/18493	0.00486115	0.0159996	0.00819883	LPL/CIDEA	2
BP	GO:0032373	positive regulation of sterol transport	2/88	22/18493	0.00486115	0.0159996	0.00819883	PON1/NFKBIA	2
BP	GO:0032376	positive regulation of cholesterol transport	2/88	22/18493	0.00486115	0.0159996	0.00819883	PON1/NFKBIA	2
BP	GO:0050995	negative regulation of lipid catabolic process	2/88	22/18493	0.00486115	0.0159996	0.00819883	INS/CIDEA	2
BP	GO:0051000	positive regulation of nitric-oxide synthase activity	2/88	22/18493	0.00486115	0.0159996	0.00819883	INS/HIF1A	2
BP	GO:0071379	cellular response to prostaglandin stimulus	2/88	22/18493	0.00486115	0.0159996	0.00819883	PPARG/ACACA	2
BP	GO:1901685	glutathione derivative metabolic process	2/88	22/18493	0.00486115	0.0159996	0.00819883	GSTP1/GSTM1	2
BP	GO:1901687	glutathione derivative biosynthetic process	2/88	22/18493	0.00486115	0.0159996	0.00819883	GSTP1/GSTM1	2
BP	GO:0033044	regulation of chromosome organization	6/88	330/18493	0.00490917	0.016141	0.00827128	VEGFA/RB1/MYC/CCNB1/PARP1/IGF2	6
BP	GO:0008203	cholesterol metabolic process	4/88	144/18493	0.00495898	0.016288	0.00834659	PON1/CETP/POR/ACACA	4
BP	GO:0019362	pyridine nucleotide metabolic process	4/88	145/18493	0.00508144	0.0166558	0.00853509	INS/EIF6/HIF1A/HK2	4
BP	GO:0046496	nicotinamide nucleotide metabolic process	4/88	145/18493	0.00508144	0.0166558	0.00853509	INS/EIF6/HIF1A/HK2	4
BP	GO:0005977	glycogen metabolic process	3/88	73/18493	0.00509346	0.0166781	0.0085465	GSK3B/INS/IGF2	3
BP	GO:0030217	T cell differentiation	5/88	234/18493	0.00519741	0.0169939	0.00870832	BCL2/ERBB2/IL6/RUNX2/IRF1	5
BP	GO:0051592	response to calcium ion	4/88	146/18493	0.0052059	0.0169939	0.00870832	EGFR/CCND1/FOS/CAV1	4
BP	GO:1901292	nucleoside phosphate catabolic process	4/88	146/18493	0.0052059	0.0169939	0.00870832	INS/EIF6/HIF1A/HK2	4
BP	GO:0043405	regulation of MAP kinase activity	6/88	335/18493	0.00527645	0.0171158	0.00877081	ERBB2/EGFR/VEGFA/RAF1/CAV1/GSTP1	6
BP	GO:0000271	polysaccharide biosynthetic process	3/88	74/18493	0.00529063	0.0171158	0.00877081	GSK3B/INS/IGF2	3
BP	GO:0010611	regulation of cardiac muscle hypertrophy	3/88	74/18493	0.00529063	0.0171158	0.00877081	ADRA1A/PRKCA/PARP1	3
BP	GO:0010827	regulation of glucose transmembrane transport	3/88	74/18493	0.00529063	0.0171158	0.00877081	INS/NFE2L2/HK2	3
BP	GO:0072078	nephron tubule morphogenesis	3/88	74/18493	0.00529063	0.0171158	0.00877081	BCL2/VEGFA/MYC	3
BP	GO:0000272	polysaccharide catabolic process	2/88	23/18493	0.00530773	0.0171158	0.00877081	INS/MGAM	2
BP	GO:0034695	response to prostaglandin E	2/88	23/18493	0.00530773	0.0171158	0.00877081	PPARG/ACACA	2
BP	GO:0036037	CD8-positive, alpha-beta T cell activation	2/88	23/18493	0.00530773	0.0171158	0.00877081	BCL2/IRF1	2
BP	GO:0051412	response to corticosterone	2/88	23/18493	0.00530773	0.0171158	0.00877081	CCND1/FOS	2
BP	GO:0051882	mitochondrial depolarization	2/88	23/18493	0.00530773	0.0171158	0.00877081	BCL2/PARP1	2
BP	GO:0071157	negative regulation of cell cycle arrest	2/88	23/18493	0.00530773	0.0171158	0.00877081	CCND1/CHEK2	2
BP	GO:1904031	positive regulation of cyclin-dependent protein kinase activity	2/88	23/18493	0.00530773	0.0171158	0.00877081	CCND1/CCNB1	2
BP	GO:0035264	multicellular organism growth	4/88	147/18493	0.00533239	0.017178	0.00880267	BCL2/AR/HSF1/IGF2	4
BP	GO:1903305	regulation of regulated secretory pathway	4/88	148/18493	0.00546093	0.0175743	0.00900575	CHRM2/ADRA1A/GSK3B/ITGB2	4
BP	GO:0070664	negative regulation of leukocyte proliferation	3/88	75/18493	0.00549233	0.0176575	0.00904839	CASP3/ERBB2/GSTP1	3
BP	GO:0007178	transmembrane receptor protein serine/threonine kinase signaling pathway	6/88	340/18493	0.00566354	0.0181896	0.00932105	FOS/CAV1/PARP1/COL3A1/RUNX2/CIDEA	6
BP	GO:0014743	regulation of muscle hypertrophy	3/88	76/18493	0.00569861	0.0182287	0.00934109	ADRA1A/PRKCA/PARP1	3
BP	GO:0034308	primary alcohol metabolic process	3/88	76/18493	0.00569861	0.0182287	0.00934109	ADH1B/AKR1B1/CYP1B1	3
BP	GO:0072088	nephron epithelium morphogenesis	3/88	76/18493	0.00569861	0.0182287	0.00934109	BCL2/VEGFA/MYC	3
BP	GO:0072332	intrinsic apoptotic signaling pathway by p53 class mediator	3/88	76/18493	0.00569861	0.0182287	0.00934109	BCL2/TP63/CHEK2	3
BP	GO:0072524	pyridine-containing compound metabolic process	4/88	150/18493	0.0057242	0.0182922	0.00937363	INS/EIF6/HIF1A/HK2	4
BP	GO:0002092	positive regulation of receptor internalization	2/88	24/18493	0.00577243	0.0182995	0.00937736	VEGFA/SELE	2
BP	GO:0003176	aortic valve development	2/88	24/18493	0.00577243	0.0182995	0.00937736	RB1/NOS3	2
BP	GO:0006359	regulation of transcription by RNA polymerase III	2/88	24/18493	0.00577243	0.0182995	0.00937736	AR/ERBB2	2
BP	GO:0043457	regulation of cellular respiration	2/88	24/18493	0.00577243	0.0182995	0.00937736	HIF1A/CCNB1	2
BP	GO:0043567	regulation of insulin-like growth factor receptor signaling pathway	2/88	24/18493	0.00577243	0.0182995	0.00937736	AR/IGFBP3	2
BP	GO:1903203	regulation of oxidative stress-induced neuron death	2/88	24/18493	0.00577243	0.0182995	0.00937736	HIF1A/PARP1	2
BP	GO:2000679	positive regulation of transcription regulatory region DNA binding	2/88	24/18493	0.00577243	0.0182995	0.00937736	RB1/PARP1	2
BP	GO:2001026	regulation of endothelial cell chemotaxis	2/88	24/18493	0.00577243	0.0182995	0.00937736	VEGFA/HSPB1	2
BP	GO:0008360	regulation of cell shape	4/88	151/18493	0.00585896	0.0185185	0.00948961	VEGFA/ICAM1/RASA1/ITGB2	4
BP	GO:0014074	response to purine-containing compound	4/88	151/18493	0.00585896	0.0185185	0.00948961	RELA/PPARG/FOS/AHR	4
BP	GO:0030856	regulation of epithelial cell differentiation	4/88	151/18493	0.00585896	0.0185185	0.00948961	GSK3B/CCND1/TP63/CAV1	4
BP	GO:0001570	vasculogenesis	3/88	77/18493	0.00590948	0.0186227	0.00954303	VEGFA/CAV1/RASA1	3
BP	GO:0021675	nerve development	3/88	77/18493	0.00590948	0.0186227	0.00954303	BDNF/VCAM1/ERBB3	3
BP	GO:0031016	pancreas development	3/88	77/18493	0.00590948	0.0186227	0.00954303	GSK3B/IL6/IGF2	3
BP	GO:0071560	cellular response to transforming growth factor beta stimulus	5/88	242/18493	0.0059787	0.0188204	0.0096443	FOS/CAV1/PARP1/COL3A1/CIDEA	5
BP	GO:0030098	lymphocyte differentiation	6/88	344/18493	0.0059879	0.0188204	0.0096443	BCL2/ERBB2/IL6/VCAM1/RUNX2/IRF1	6
BP	GO:0016999	antibiotic metabolic process	4/88	152/18493	0.00599582	0.0188204	0.0096443	ADH1B/AKR1B1/EGFR/CYP1A1	4
BP	GO:0051053	negative regulation of DNA metabolic process	4/88	152/18493	0.00599582	0.0188204	0.0096443	PPARG/PARP1/CHEK2/HSF1	4
BP	GO:0008589	regulation of smoothened signaling pathway	3/88	78/18493	0.00612497	0.0191315	0.00980375	RB1/POR/RUNX2	3
BP	GO:0034644	cellular response to UV	3/88	78/18493	0.00612497	0.0191315	0.00980375	CASP9/MYC/PARP1	3
BP	GO:0061333	renal tubule morphogenesis	3/88	78/18493	0.00612497	0.0191315	0.00980375	BCL2/VEGFA/MYC	3
BP	GO:0071260	cellular response to mechanical stimulus	3/88	78/18493	0.00612497	0.0191315	0.00980375	CASP8/EGFR/IRF1	3
BP	GO:0072028	nephron morphogenesis	3/88	78/18493	0.00612497	0.0191315	0.00980375	BCL2/VEGFA/MYC	3
BP	GO:0033673	negative regulation of kinase activity	5/88	244/18493	0.00618628	0.0192664	0.00987285	CASP3/RB1/CAV1/HSPB1/GSTP1	5
BP	GO:0048285	organelle fission	7/88	458/18493	0.00618628	0.0192664	0.00987285	INS/CCND1/RB1/CCNB1/CHEK2/HSF1/IGF2	7
BP	GO:0051346	negative regulation of hydrolase activity	7/88	458/18493	0.00618628	0.0192664	0.00987285	GSK3B/FABP1/VEGFA/POR/RAF1/BIRC5/NOS3	7
BP	GO:0009299	mRNA transcription	2/88	25/18493	0.00625507	0.0193294	0.00990517	HIF1A/HSF1	2
BP	GO:0015721	bile acid and bile salt transport	2/88	25/18493	0.00625507	0.0193294	0.00990517	NCOA2/NCOA1	2
BP	GO:0031069	hair follicle morphogenesis	2/88	25/18493	0.00625507	0.0193294	0.00990517	BCL2/TP63	2
BP	GO:0036475	neuron death in response to oxidative stress	2/88	25/18493	0.00625507	0.0193294	0.00990517	HIF1A/PARP1	2
BP	GO:0046885	regulation of hormone biosynthetic process	2/88	25/18493	0.00625507	0.0193294	0.00990517	POR/HIF1A	2
BP	GO:0050901	leukocyte tethering or rolling	2/88	25/18493	0.00625507	0.0193294	0.00990517	SELE/VCAM1	2
BP	GO:0050927	positive regulation of positive chemotaxis	2/88	25/18493	0.00625507	0.0193294	0.00990517	F7/VEGFA	2
BP	GO:0150077	NA	2/88	25/18493	0.00625507	0.0193294	0.00990517	IL6/ITGB2	2
BP	GO:0043271	negative regulation of ion transport	4/88	154/18493	0.0062759	0.0193375	0.00990932	BCL2/CAV1/ICAM1/NOS3	4
BP	GO:0048489	synaptic vesicle transport	4/88	154/18493	0.0062759	0.0193375	0.00990932	CHRM2/ADRA1A/GSK3B/SLC2A4	4
BP	GO:0097480	establishment of synaptic vesicle localization	4/88	154/18493	0.0062759	0.0193375	0.00990932	CHRM2/ADRA1A/GSK3B/SLC2A4	4
BP	GO:0030198	extracellular matrix organization	6/88	348/18493	0.00632565	0.0194694	0.0099769	RB1/ICAM1/VCAM1/CYP1B1/COL3A1/ITGB2	6
BP	GO:0015711	organic anion transport	7/88	460/18493	0.00633092	0.0194694	0.0099769	NCOA2/NCOA1/PPARG/FABP1/SLC2A2/CETP/ACACA	7
BP	GO:0046470	phosphatidylcholine metabolic process	3/88	79/18493	0.00634512	0.0194943	0.00998963	PON1/CETP/ACHE	3
BP	GO:0051480	regulation of cytosolic calcium ion concentration	6/88	350/18493	0.00649964	0.0199498	0.010223	ESR1/ADRA1A/BCL2/CAV1/PTGER3/TBXA2R	6
BP	GO:0007611	learning or memory	5/88	247/18493	0.0065071	0.0199534	0.0102249	CASP3/BDNF/EGFR/FOS/HIF1A	5
BP	GO:0042509	regulation of tyrosine phosphorylation of STAT protein	3/88	80/18493	0.00656994	0.0200497	0.0102742	IL6/CAV1/HSF1	3
BP	GO:0045913	positive regulation of carbohydrate metabolic process	3/88	80/18493	0.00656994	0.0200497	0.0102742	INS/HIF1A/IGF2	3
BP	GO:0060964	regulation of gene silencing by miRNA	3/88	80/18493	0.00656994	0.0200497	0.0102742	ESR1/PPARG/EGFR	3
BP	GO:2000300	regulation of synaptic vesicle exocytosis	3/88	80/18493	0.00656994	0.0200497	0.0102742	CHRM2/ADRA1A/GSK3B	3
BP	GO:2001021	negative regulation of response to DNA damage stimulus	3/88	80/18493	0.00656994	0.0200497	0.0102742	BCL2/CHEK2/HSF1	3
BP	GO:0006936	muscle contraction	6/88	351/18493	0.00658794	0.0200853	0.0102925	CHRM3/CHRM2/ADRA1A/CAV1/PTGER3/TBXA2R	6
BP	GO:0021537	telencephalon development	5/88	248/18493	0.0066166	0.0201534	0.0103274	CASP3/GSK3B/EGFR/HIF1A/COL3A1	5
BP	GO:0071559	response to transforming growth factor beta	5/88	249/18493	0.00672738	0.0203239	0.0104148	FOS/CAV1/PARP1/COL3A1/CIDEA	5
BP	GO:0002053	positive regulation of mesenchymal cell proliferation	2/88	26/18493	0.00675549	0.0203239	0.0104148	VEGFA/MYC	2
BP	GO:0002360	T cell lineage commitment	2/88	26/18493	0.00675549	0.0203239	0.0104148	BCL2/IL6	2
BP	GO:0031954	positive regulation of protein autophosphorylation	2/88	26/18493	0.00675549	0.0203239	0.0104148	INS/VEGFA	2
BP	GO:0050926	regulation of positive chemotaxis	2/88	26/18493	0.00675549	0.0203239	0.0104148	F7/VEGFA	2
BP	GO:0060669	embryonic placenta morphogenesis	2/88	26/18493	0.00675549	0.0203239	0.0104148	NCOA1/IGF2	2
BP	GO:0070168	negative regulation of biomineral tissue development	2/88	26/18493	0.00675549	0.0203239	0.0104148	HIF1A/NOS3	2
BP	GO:0070528	protein kinase C signaling	2/88	26/18493	0.00675549	0.0203239	0.0104148	ADRA1A/VEGFA	2
BP	GO:0071168	protein localization to chromatin	2/88	26/18493	0.00675549	0.0203239	0.0104148	ESR1/RB1	2
BP	GO:0095500	acetylcholine receptor signaling pathway	2/88	26/18493	0.00675549	0.0203239	0.0104148	CHRM3/CHRM2	2
BP	GO:1903831	signal transduction involved in cellular response to ammonium ion	2/88	26/18493	0.00675549	0.0203239	0.0104148	CHRM3/CHRM2	2
BP	GO:1905144	response to acetylcholine	2/88	26/18493	0.00675549	0.0203239	0.0104148	CHRM3/CHRM2	2
BP	GO:1905145	cellular response to acetylcholine	2/88	26/18493	0.00675549	0.0203239	0.0104148	CHRM3/CHRM2	2
BP	GO:0032436	positive regulation of proteasomal ubiquitin-dependent protein catabolic process	3/88	81/18493	0.00679946	0.0204176	0.0104628	GSK3B/CAV1/NFE2L2	3
BP	GO:0044106	cellular amine metabolic process	3/88	81/18493	0.00679946	0.0204176	0.0104628	INS/NQO1/ITGB2	3
BP	GO:0010951	negative regulation of endopeptidase activity	5/88	250/18493	0.00683945	0.0205184	0.0105144	FABP1/VEGFA/POR/RAF1/BIRC5	5
BP	GO:0046165	alcohol biosynthetic process	4/88	158/18493	0.00686191	0.0205664	0.010539	AKR1B1/POR/ACACA/CYP3A4	4
BP	GO:0022409	positive regulation of cell-cell adhesion	5/88	251/18493	0.00695283	0.0208193	0.0106686	IL6/CAV1/ICAM1/VCAM1/IGF2	5
BP	GO:0110110	NA	3/88	82/18493	0.00703371	0.0210417	0.0107826	AR/VEGFA/MYC	3
BP	GO:0043433	negative regulation of DNA binding transcription factor activity	4/88	160/18493	0.00716805	0.0214235	0.0109782	ESR1/RB1/NFKBIA/CYP1B1	4
BP	GO:0007260	tyrosine phosphorylation of STAT protein	3/88	83/18493	0.0072727	0.0215767	0.0110567	IL6/CAV1/HSF1	3
BP	GO:0046849	bone remodeling	3/88	83/18493	0.0072727	0.0215767	0.0110567	PRKCA/EGFR/IL6	3
BP	GO:0060147	regulation of posttranscriptional gene silencing	3/88	83/18493	0.0072727	0.0215767	0.0110567	ESR1/PPARG/EGFR	3
BP	GO:0060966	regulation of gene silencing by RNA	3/88	83/18493	0.0072727	0.0215767	0.0110567	ESR1/PPARG/EGFR	3
BP	GO:0010575	positive regulation of vascular endothelial growth factor production	2/88	27/18493	0.0072735	0.0215767	0.0110567	HIF1A/CYP1B1	2
BP	GO:0031440	regulation of mRNA 3'-end processing	2/88	27/18493	0.0072735	0.0215767	0.0110567	CCNB1/HSF1	2
BP	GO:0071280	cellular response to copper ion	2/88	27/18493	0.0072735	0.0215767	0.0110567	CYP1A1/HSF1	2
BP	GO:0097066	response to thyroid hormone	2/88	27/18493	0.0072735	0.0215767	0.0110567	AKR1B1/F7	2
BP	GO:0007519	skeletal muscle tissue development	4/88	161/18493	0.00732446	0.0216922	0.0111159	BCL2/FOS/RB1/CAV1	4
BP	GO:0045861	negative regulation of proteolysis	6/88	359/18493	0.00732605	0.0216922	0.0111159	INS/FABP1/VEGFA/POR/RAF1/BIRC5	6
BP	GO:0006733	oxidoreduction coenzyme metabolic process	4/88	162/18493	0.0074831	0.0220956	0.0113227	INS/EIF6/HIF1A/HK2	4
BP	GO:0050680	negative regulation of epithelial cell proliferation	4/88	162/18493	0.0074831	0.0220956	0.0113227	AR/PPARG/RB1/CAV1	4
BP	GO:0051302	regulation of cell division	4/88	162/18493	0.0074831	0.0220956	0.0113227	VEGFA/TP63/MYC/IGF2	4
BP	GO:0002690	positive regulation of leukocyte chemotaxis	3/88	84/18493	0.00751647	0.0221122	0.0113311	F7/VEGFA/IL6	3
BP	GO:0034103	regulation of tissue remodeling	3/88	84/18493	0.00751647	0.0221122	0.0113311	PRKCA/EGFR/IL6	3
BP	GO:0045778	positive regulation of ossification	3/88	84/18493	0.00751647	0.0221122	0.0113311	IL6/TP63/RUNX2	3
BP	GO:0097306	cellular response to alcohol	3/88	84/18493	0.00751647	0.0221122	0.0113311	PPARG/ACACA/AHR	3
BP	GO:0055002	striated muscle cell development	4/88	163/18493	0.007644	0.0224666	0.0115128	ADRA1A/BCL2/VEGFA/CCNB1	4
BP	GO:1904035	regulation of epithelial cell apoptotic process	3/88	85/18493	0.00776502	0.0226793	0.0116218	IL6/ICAM1/NFE2L2	3
BP	GO:0048015	phosphatidylinositol-mediated signaling	4/88	164/18493	0.00780716	0.0226793	0.0116218	ERBB2/INS/EGFR/ERBB3	4
BP	GO:0002675	positive regulation of acute inflammatory response	2/88	28/18493	0.00780892	0.0226793	0.0116218	IL6/PTGER3	2
BP	GO:0008209	androgen metabolic process	2/88	28/18493	0.00780892	0.0226793	0.0116218	ESR1/CYP3A4	2
BP	GO:0010971	positive regulation of G2/M transition of mitotic cell cycle	2/88	28/18493	0.00780892	0.0226793	0.0116218	CCND1/CCNB1	2
BP	GO:0033598	mammary gland epithelial cell proliferation	2/88	28/18493	0.00780892	0.0226793	0.0116218	ESR1/CCND1	2
BP	GO:0034368	protein-lipid complex remodeling	2/88	28/18493	0.00780892	0.0226793	0.0116218	LPL/CETP	2
BP	GO:0034369	plasma lipoprotein particle remodeling	2/88	28/18493	0.00780892	0.0226793	0.0116218	LPL/CETP	2
BP	GO:0044030	regulation of DNA methylation	2/88	28/18493	0.00780892	0.0226793	0.0116218	MYC/PARP1	2
BP	GO:0048730	epidermis morphogenesis	2/88	28/18493	0.00780892	0.0226793	0.0116218	BCL2/TP63	2
BP	GO:0051984	positive regulation of chromosome segregation	2/88	28/18493	0.00780892	0.0226793	0.0116218	RB1/CCNB1	2
BP	GO:1904292	regulation of ERAD pathway	2/88	28/18493	0.00780892	0.0226793	0.0116218	CAV1/NFE2L2	2
BP	GO:1904646	cellular response to amyloid-beta	2/88	28/18493	0.00780892	0.0226793	0.0116218	GSK3B/PARP1	2
BP	GO:0031334	positive regulation of protein complex assembly	5/88	259/18493	0.00790776	0.0229455	0.0117582	ESR1/GSK3B/VEGFA/ICAM1/PARP1	5
BP	GO:0006338	chromatin remodeling	4/88	165/18493	0.0079726	0.0230916	0.011833	ESR1/RB1/TP63/MYC	4
BP	GO:0097479	synaptic vesicle localization	4/88	165/18493	0.0079726	0.0230916	0.011833	CHRM2/ADRA1A/GSK3B/SLC2A4	4
BP	GO:0045844	positive regulation of striated muscle tissue development	3/88	86/18493	0.0080184	0.023182	0.0118794	BCL2/CCNB1/ERBB3	3
BP	GO:0048636	positive regulation of muscle organ development	3/88	86/18493	0.0080184	0.023182	0.0118794	BCL2/CCNB1/ERBB3	3
BP	GO:0030100	regulation of endocytosis	5/88	260/18493	0.00803322	0.0231828	0.0118798	PPARG/VEGFA/CAV1/SELE/SLC2A4	5
BP	GO:0032409	regulation of transporter activity	5/88	260/18493	0.00803322	0.0231828	0.0118798	BCL2/PON1/PPARG/INS/CAV1	5
BP	GO:0007093	mitotic cell cycle checkpoint	4/88	166/18493	0.00814034	0.0234707	0.0120273	CCND1/RB1/CCNB1/CHEK2	4
BP	GO:0010466	negative regulation of peptidase activity	5/88	261/18493	0.00816006	0.0235063	0.0120455	FABP1/VEGFA/POR/RAF1/BIRC5	5
BP	GO:0000079	regulation of cyclin-dependent protein serine/threonine kinase activity	3/88	87/18493	0.0082766	0.0237561	0.0121735	CASP3/CCND1/CCNB1	3
BP	GO:0048709	oligodendrocyte differentiation	3/88	87/18493	0.0082766	0.0237561	0.0121735	ERBB2/PPARG/GSTP1	3
BP	GO:0055013	cardiac muscle cell development	3/88	87/18493	0.0082766	0.0237561	0.0121735	ADRA1A/VEGFA/CCNB1	3
BP	GO:1901863	positive regulation of muscle tissue development	3/88	87/18493	0.0082766	0.0237561	0.0121735	BCL2/CCNB1/ERBB3	3
BP	GO:0048017	inositol lipid-mediated signaling	4/88	167/18493	0.00831037	0.0238315	0.0122122	ERBB2/INS/EGFR/ERBB3	4
BP	GO:0034698	response to gonadotropin	2/88	29/18493	0.00836159	0.0239139	0.0122544	POR/ICAM1	2
BP	GO:0046320	regulation of fatty acid oxidation	2/88	29/18493	0.00836159	0.0239139	0.0122544	PPARG/FABP1	2
BP	GO:1900027	regulation of ruffle assembly	2/88	29/18493	0.00836159	0.0239139	0.0122544	CAV1/ICAM1	2
BP	GO:0034976	response to endoplasmic reticulum stress	5/88	264/18493	0.00854895	0.0244278	0.0125177	BCL2/GSK3B/CCND1/CAV1/NFE2L2	5
BP	GO:0009150	purine ribonucleotide metabolic process	7/88	488/18493	0.00863231	0.0246438	0.0126285	INS/EIF6/HIF1A/ACACA/CCNB1/PARP1/HK2	7
BP	GO:0002696	positive regulation of leukocyte activation	6/88	372/18493	0.0086508	0.0246492	0.0126312	BCL2/IL6/CAV1/VCAM1/IGF2/ITGB2	6
BP	GO:0006986	response to unfolded protein	4/88	169/18493	0.00865741	0.0246492	0.0126312	CCND1/HSPB1/NFE2L2/HSF1	4
BP	GO:0030324	lung development	4/88	169/18493	0.00865741	0.0246492	0.0126312	PGR/EGFR/VEGFA/NOS3	4
BP	GO:0060538	skeletal muscle organ development	4/88	170/18493	0.00883443	0.0251308	0.012878	BCL2/FOS/RB1/CAV1	4
BP	GO:0051656	establishment of organelle localization	7/88	491/18493	0.00891119	0.0251816	0.0129041	CHRM2/ADRA1A/GSK3B/EIF6/HIF1A/CCNB1/SLC2A4	7
BP	GO:0010165	response to X-ray	2/88	30/18493	0.00893134	0.0251816	0.0129041	CASP3/CCND1	2
BP	GO:0010543	regulation of platelet activation	2/88	30/18493	0.00893134	0.0251816	0.0129041	PRKCA/NOS3	2
BP	GO:0010939	regulation of necrotic cell death	2/88	30/18493	0.00893134	0.0251816	0.0129041	CASP8/CAV1	2
BP	GO:0034367	protein-containing complex remodeling	2/88	30/18493	0.00893134	0.0251816	0.0129041	LPL/CETP	2
BP	GO:0045879	negative regulation of smoothened signaling pathway	2/88	30/18493	0.00893134	0.0251816	0.0129041	RB1/RUNX2	2
BP	GO:0046685	response to arsenic-containing substance	2/88	30/18493	0.00893134	0.0251816	0.0129041	CYP1A1/HSF1	2
BP	GO:0090314	positive regulation of protein targeting to membrane	2/88	30/18493	0.00893134	0.0251816	0.0129041	ERBB2/ITGB2	2
BP	GO:1902692	regulation of neuroblast proliferation	2/88	30/18493	0.00893134	0.0251816	0.0129041	VEGFA/HIF1A	2
BP	GO:2001171	positive regulation of ATP biosynthetic process	2/88	30/18493	0.00893134	0.0251816	0.0129041	INS/HIF1A	2
BP	GO:1901990	regulation of mitotic cell cycle phase transition	6/88	375/18493	0.00897946	0.0252949	0.0129621	BCL2/CCND1/RB1/CYP1A1/CCNB1/CHEK2	6
BP	GO:0003073	regulation of systemic arterial blood pressure	3/88	90/18493	0.00908042	0.0255342	0.0130847	ADRA1A/AR/NOS3	3
BP	GO:0051899	membrane depolarization	3/88	90/18493	0.00908042	0.0255342	0.0130847	BCL2/CAV1/PARP1	3
BP	GO:0061564	axon development	7/88	493/18493	0.00910076	0.0255688	0.0131025	BCL2/CASP3/PRKCA/GSK3B/ERBB2/BDNF/VEGFA	7
BP	GO:0050796	regulation of insulin secretion	4/88	172/18493	0.00919556	0.0258124	0.0132273	PRKCA/UCP2/SLC2A2/HIF1A	4
BP	GO:0042100	B cell proliferation	3/88	91/18493	0.00935816	0.0261766	0.0134139	BCL2/CASP3/AHR	3
BP	GO:0048010	vascular endothelial growth factor receptor signaling pathway	3/88	91/18493	0.00935816	0.0261766	0.0134139	VEGFA/HIF1A/HSPB1	3
BP	GO:1901570	fatty acid derivative biosynthetic process	3/88	91/18493	0.00935816	0.0261766	0.0134139	PTGS1/ACACA/ALOX5	3
BP	GO:1904029	regulation of cyclin-dependent protein kinase activity	3/88	91/18493	0.00935816	0.0261766	0.0134139	CASP3/CCND1/CCNB1	3
BP	GO:0030323	respiratory tube development	4/88	173/18493	0.00937968	0.0262137	0.0134329	PGR/EGFR/VEGFA/NOS3	4
BP	GO:0001822	kidney development	5/88	271/18493	0.00950605	0.0264841	0.0135715	BCL2/CASP9/AKR1B1/VEGFA/MYC	5
BP	GO:0034694	response to prostaglandin	2/88	31/18493	0.00951798	0.0264841	0.0135715	PPARG/ACACA	2
BP	GO:0048873	homeostasis of number of cells within a tissue	2/88	31/18493	0.00951798	0.0264841	0.0135715	BCL2/NOS3	2
BP	GO:1902751	positive regulation of cell cycle G2/M phase transition	2/88	31/18493	0.00951798	0.0264841	0.0135715	CCND1/CCNB1	2
BP	GO:1904645	response to amyloid-beta	2/88	31/18493	0.00951798	0.0264841	0.0135715	GSK3B/PARP1	2
BP	GO:0010660	regulation of muscle cell apoptotic process	3/88	92/18493	0.00964083	0.0267093	0.0136869	PPARG/NFE2L2/HSF1	3
BP	GO:0016101	diterpenoid metabolic process	3/88	92/18493	0.00964083	0.0267093	0.0136869	EGFR/CYP1A1/CYP1B1	3
BP	GO:0042632	cholesterol homeostasis	3/88	92/18493	0.00964083	0.0267093	0.0136869	LPL/CETP/CAV1	3
BP	GO:0043255	regulation of carbohydrate biosynthetic process	3/88	92/18493	0.00964083	0.0267093	0.0136869	GSK3B/INS/IGF2	3
BP	GO:2001022	positive regulation of response to DNA damage stimulus	3/88	92/18493	0.00964083	0.0267093	0.0136869	EGFR/MYC/PARP1	3
BP	GO:0002446	neutrophil mediated immunity	7/88	499/18493	0.00968733	0.0268148	0.0137409	PLAU/IL6/MGAM/ALOX5/GSTP1/CTSD/ITGB2	7
BP	GO:0015908	fatty acid transport	3/88	93/18493	0.00992845	0.0273161	0.0139978	PPARG/FABP1/ACACA	3
BP	GO:0044728	DNA methylation or demethylation	3/88	93/18493	0.00992845	0.0273161	0.0139978	FOS/MYC/PARP1	3
BP	GO:0055006	cardiac cell development	3/88	93/18493	0.00992845	0.0273161	0.0139978	ADRA1A/VEGFA/CCNB1	3
BP	GO:0055092	sterol homeostasis	3/88	93/18493	0.00992845	0.0273161	0.0139978	LPL/CETP/CAV1	3
BP	GO:0072080	nephron tubule development	3/88	93/18493	0.00992845	0.0273161	0.0139978	BCL2/VEGFA/MYC	3
BP	GO:0090277	positive regulation of peptide hormone secretion	3/88	93/18493	0.00992845	0.0273161	0.0139978	INS/EGFR/HIF1A	3
BP	GO:1903076	regulation of protein localization to plasma membrane	3/88	93/18493	0.00992845	0.0273161	0.0139978	AR/INS/EGFR	3
BP	GO:0055001	muscle cell development	4/88	176/18493	0.00994643	0.027342	0.0140111	ADRA1A/BCL2/VEGFA/CCNB1	4
BP	GO:0050867	positive regulation of cell activation	6/88	384/18493	0.0100192	0.0275184	0.0141015	BCL2/IL6/CAV1/VCAM1/IGF2/ITGB2	6
BP	GO:0008608	attachment of spindle microtubules to kinetochore	2/88	32/18493	0.0101214	0.0276558	0.0141719	RB1/CCNB1	2
BP	GO:0032735	positive regulation of interleukin-12 production	2/88	32/18493	0.0101214	0.0276558	0.0141719	RELA/IRF1	2
BP	GO:0035767	endothelial cell chemotaxis	2/88	32/18493	0.0101214	0.0276558	0.0141719	VEGFA/HSPB1	2
BP	GO:0050685	positive regulation of mRNA processing	2/88	32/18493	0.0101214	0.0276558	0.0141719	CCNB1/HSF1	2
BP	GO:1901890	positive regulation of cell junction assembly	2/88	32/18493	0.0101214	0.0276558	0.0141719	VEGFA/CAV1	2
BP	GO:1905314	semi-lunar valve development	2/88	32/18493	0.0101214	0.0276558	0.0141719	RB1/NOS3	2
BP	GO:0060993	kidney morphogenesis	3/88	94/18493	0.010221	0.0278803	0.014287	BCL2/VEGFA/MYC	3
BP	GO:2000060	positive regulation of ubiquitin-dependent protein catabolic process	3/88	94/18493	0.010221	0.0278803	0.014287	GSK3B/CAV1/NFE2L2	3
BP	GO:0016579	protein deubiquitination	5/88	276/18493	0.0102334	0.0278901	0.014292	ESR1/AR/NFKBIA/HIF1A/MYC	5
BP	GO:0071346	cellular response to interferon-gamma	4/88	178/18493	0.0103364	0.0281468	0.0144235	PPARG/ICAM1/VCAM1/IRF1	4
BP	GO:0061326	renal tubule development	3/88	95/18493	0.0105186	0.0286185	0.0146652	BCL2/VEGFA/MYC	3
BP	GO:0002685	regulation of leukocyte migration	4/88	180/18493	0.0107361	0.0289279	0.0148238	F7/VEGFA/IL6/ICAM1	4
BP	GO:0019433	triglyceride catabolic process	2/88	33/18493	0.0107413	0.0289279	0.0148238	LPL/FABP1	2
BP	GO:0030947	regulation of vascular endothelial growth factor receptor signaling pathway	2/88	33/18493	0.0107413	0.0289279	0.0148238	VEGFA/HIF1A	2
BP	GO:0033028	myeloid cell apoptotic process	2/88	33/18493	0.0107413	0.0289279	0.0148238	BCL2/IL6	2
BP	GO:0034142	toll-like receptor 4 signaling pathway	2/88	33/18493	0.0107413	0.0289279	0.0148238	NFKBIA/ITGB2	2
BP	GO:0035115	embryonic forelimb morphogenesis	2/88	33/18493	0.0107413	0.0289279	0.0148238	TP63/RUNX2	2
BP	GO:0046326	positive regulation of glucose import	2/88	33/18493	0.0107413	0.0289279	0.0148238	INS/NFE2L2	2
BP	GO:0051354	negative regulation of oxidoreductase activity	2/88	33/18493	0.0107413	0.0289279	0.0148238	INS/CAV1	2
BP	GO:0071312	cellular response to alkaloid	2/88	33/18493	0.0107413	0.0289279	0.0148238	CASP3/ICAM1	2
BP	GO:1901976	regulation of cell cycle checkpoint	2/88	33/18493	0.0107413	0.0289279	0.0148238	CCNB1/CHEK2	2
BP	GO:1903427	negative regulation of reactive oxygen species biosynthetic process	2/88	33/18493	0.0107413	0.0289279	0.0148238	INS/CAV1	2
BP	GO:1905332	positive regulation of morphogenesis of an epithelium	2/88	33/18493	0.0107413	0.0289279	0.0148238	AR/VEGFA	2
BP	GO:0001657	ureteric bud development	3/88	96/18493	0.0108211	0.0290938	0.0149088	BCL2/VEGFA/MYC	3
BP	GO:0010657	muscle cell apoptotic process	3/88	96/18493	0.0108211	0.0290938	0.0149088	PPARG/NFE2L2/HSF1	3
BP	GO:0042102	positive regulation of T cell proliferation	3/88	97/18493	0.0111287	0.0298452	0.0152938	IL6/VCAM1/IGF2	3
BP	GO:0072163	mesonephric epithelium development	3/88	97/18493	0.0111287	0.0298452	0.0152938	BCL2/VEGFA/MYC	3
BP	GO:0072164	mesonephric tubule development	3/88	97/18493	0.0111287	0.0298452	0.0152938	BCL2/VEGFA/MYC	3
BP	GO:0022900	electron transport chain	4/88	182/18493	0.0111457	0.0298657	0.0153043	AKR1B1/POR/CCNB1/NQO1	4
BP	GO:0090287	regulation of cellular response to growth factor stimulus	5/88	282/18493	0.0111556	0.0298671	0.0153051	VEGFA/HIF1A/CAV1/RUNX2/CIDEA	5
BP	GO:0042594	response to starvation	4/88	183/18493	0.0113543	0.0302833	0.0155184	BCL2/PPARG/UCP2/NFE2L2	4
BP	GO:0046890	regulation of lipid biosynthetic process	4/88	183/18493	0.0113543	0.0302833	0.0155184	INS/EIF6/POR/ACACA	4
BP	GO:0050864	regulation of B cell activation	4/88	183/18493	0.0113543	0.0302833	0.0155184	BCL2/CASP3/IL6/AHR	4
BP	GO:0010464	regulation of mesenchymal cell proliferation	2/88	34/18493	0.0113776	0.0302833	0.0155184	VEGFA/MYC	2
BP	GO:0070266	necroptotic process	2/88	34/18493	0.0113776	0.0302833	0.0155184	CASP8/CAV1	2
BP	GO:0098664	G-protein coupled serotonin receptor signaling pathway	2/88	34/18493	0.0113776	0.0302833	0.0155184	CHRM3/CHRM2	2
BP	GO:2000352	negative regulation of endothelial cell apoptotic process	2/88	34/18493	0.0113776	0.0302833	0.0155184	ICAM1/NFE2L2	2
BP	GO:0019395	fatty acid oxidation	3/88	98/18493	0.0114413	0.0303261	0.0155403	PPARG/FABP1/POR	3
BP	GO:0044773	mitotic DNA damage checkpoint	3/88	98/18493	0.0114413	0.0303261	0.0155403	CCND1/CCNB1/CHEK2	3
BP	GO:0048661	positive regulation of smooth muscle cell proliferation	3/88	98/18493	0.0114413	0.0303261	0.0155403	AKR1B1/EGFR/IL6	3
BP	GO:0051591	response to cAMP	3/88	98/18493	0.0114413	0.0303261	0.0155403	RELA/FOS/AHR	3
BP	GO:1902106	negative regulation of leukocyte differentiation	3/88	98/18493	0.0114413	0.0303261	0.0155403	ERBB2/MYC/IRF1	3
BP	GO:0034404	nucleobase-containing small molecule biosynthetic process	4/88	184/18493	0.0115653	0.0305785	0.0156696	INS/EIF6/HIF1A/HK2	4
BP	GO:0050707	regulation of cytokine secretion	4/88	184/18493	0.0115653	0.0305785	0.0156696	LPL/CRP/INS/CIDEA	4
BP	GO:0050866	negative regulation of cell activation	4/88	184/18493	0.0115653	0.0305785	0.0156696	CASP3/ERBB2/NOS3/IRF1	4
BP	GO:0008593	regulation of Notch signaling pathway	3/88	99/18493	0.0117589	0.0310389	0.0159055	EGFR/TP63/NFKBIA	3
BP	GO:0018958	phenol-containing compound metabolic process	3/88	99/18493	0.0117589	0.0310389	0.0159055	BCL2/AKR1B1/ITGB2	3
BP	GO:0072001	renal system development	5/88	286/18493	0.0118011	0.0311245	0.0159494	BCL2/CASP9/AKR1B1/VEGFA/MYC	5
BP	GO:0010667	negative regulation of cardiac muscle cell apoptotic process	2/88	35/18493	0.0120302	0.0315199	0.016152	NFE2L2/HSF1	2
BP	GO:0043368	positive T cell selection	2/88	35/18493	0.0120302	0.0315199	0.016152	BCL2/IL6	2
BP	GO:0045777	positive regulation of blood pressure	2/88	35/18493	0.0120302	0.0315199	0.016152	ADRA1A/TBXA2R	2
BP	GO:0045923	positive regulation of fatty acid metabolic process	2/88	35/18493	0.0120302	0.0315199	0.016152	PPARG/FABP1	2
BP	GO:0050892	intestinal absorption	2/88	35/18493	0.0120302	0.0315199	0.016152	FABP1/SLC2A2	2
BP	GO:0060969	negative regulation of gene silencing	2/88	35/18493	0.0120302	0.0315199	0.016152	ESR1/PPARG	2
BP	GO:1905898	positive regulation of response to endoplasmic reticulum stress	2/88	35/18493	0.0120302	0.0315199	0.016152	CAV1/NFE2L2	2
BP	GO:2001038	regulation of cellular response to drug	2/88	35/18493	0.0120302	0.0315199	0.016152	NCOA1/NFE2L2	2
BP	GO:0034440	lipid oxidation	3/88	100/18493	0.0120816	0.0316286	0.0162077	PPARG/FABP1/POR	3
BP	GO:0044272	sulfur compound biosynthetic process	4/88	187/18493	0.0122136	0.0319478	0.0163713	ACACA/GSTP1/NFE2L2/GSTM1	4
BP	GO:0001823	mesonephros development	3/88	101/18493	0.0124093	0.0324067	0.0166065	BCL2/VEGFA/MYC	3
BP	GO:0046632	alpha-beta T cell differentiation	3/88	101/18493	0.0124093	0.0324067	0.0166065	BCL2/IL6/IRF1	3
BP	GO:0007219	Notch signaling pathway	4/88	189/18493	0.0126585	0.0329734	0.0168969	EGFR/TP63/NFKBIA/MYC	4
BP	GO:0035966	response to topologically incorrect protein	4/88	189/18493	0.0126585	0.0329734	0.0168969	CCND1/HSPB1/NFE2L2/HSF1	4
BP	GO:0032350	regulation of hormone metabolic process	2/88	36/18493	0.0126988	0.0329734	0.0168969	POR/HIF1A	2
BP	GO:0034405	response to fluid shear stress	2/88	36/18493	0.0126988	0.0329734	0.0168969	NOS3/NFE2L2	2
BP	GO:0070884	regulation of calcineurin-NFAT signaling cascade	2/88	36/18493	0.0126988	0.0329734	0.0168969	GSK3B/ERBB3	2
BP	GO:0090313	regulation of protein targeting to membrane	2/88	36/18493	0.0126988	0.0329734	0.0168969	ERBB2/ITGB2	2
BP	GO:0106056	regulation of calcineurin-mediated signaling	2/88	36/18493	0.0126988	0.0329734	0.0168969	GSK3B/ERBB3	2
BP	GO:1901222	regulation of NIK/NF-kappaB signaling	3/88	102/18493	0.0127422	0.033059	0.0169408	RELA/EGFR/NFKBIA	3
BP	GO:0070646	protein modification by small protein removal	5/88	292/18493	0.0128165	0.0332248	0.0170257	ESR1/AR/NFKBIA/HIF1A/MYC	5
BP	GO:1901800	positive regulation of proteasomal protein catabolic process	3/88	103/18493	0.0130801	0.0338805	0.0173617	GSK3B/CAV1/NFE2L2	3
BP	GO:0014037	Schwann cell differentiation	2/88	37/18493	0.0133833	0.0344978	0.017678	RELA/ERBB3	2
BP	GO:0016572	histone phosphorylation	2/88	37/18493	0.0133833	0.0344978	0.017678	PRKCA/CCNB1	2
BP	GO:0048009	insulin-like growth factor receptor signaling pathway	2/88	37/18493	0.0133833	0.0344978	0.017678	AR/IGFBP3	2
BP	GO:0055090	acylglycerol homeostasis	2/88	37/18493	0.0133833	0.0344978	0.017678	LPL/CETP	2
BP	GO:0070328	triglyceride homeostasis	2/88	37/18493	0.0133833	0.0344978	0.017678	LPL/CETP	2
BP	GO:2000648	positive regulation of stem cell proliferation	2/88	37/18493	0.0133833	0.0344978	0.017678	VEGFA/HIF1A	2
BP	GO:0017158	regulation of calcium ion-dependent exocytosis	3/88	104/18493	0.0134231	0.0345443	0.0177019	CHRM2/ADRA1A/GSK3B	3
BP	GO:0045185	maintenance of protein location	3/88	104/18493	0.0134231	0.0345443	0.0177019	NFKBIA/CAV1/HK2	3
BP	GO:0006694	steroid biosynthetic process	4/88	193/18493	0.0135791	0.0349176	0.0178932	AKR1B1/POR/ACACA/CYP3A4	4
BP	GO:0061387	regulation of extent of cell growth	3/88	105/18493	0.0137712	0.035383	0.0181317	GSK3B/BDNF/VEGFA	3
BP	GO:0043588	skin development	6/88	412/18493	0.0138022	0.0354056	0.0181432	BCL2/CASP3/RELA/EGFR/TP63/COL3A1	6
BP	GO:1901987	regulation of cell cycle phase transition	6/88	412/18493	0.0138022	0.0354056	0.0181432	BCL2/CCND1/RB1/CYP1A1/CCNB1/CHEK2	6
BP	GO:0060541	respiratory system development	4/88	194/18493	0.0138157	0.0354118	0.0181464	PGR/EGFR/VEGFA/NOS3	4
BP	GO:0099504	synaptic vesicle cycle	4/88	195/18493	0.014055	0.0359826	0.0184389	CHRM2/ADRA1A/GSK3B/SLC2A4	4
BP	GO:0010664	negative regulation of striated muscle cell apoptotic process	2/88	38/18493	0.0140836	0.0359826	0.0184389	NFE2L2/HSF1	2
BP	GO:0045687	positive regulation of glial cell differentiation	2/88	38/18493	0.0140836	0.0359826	0.0184389	RELA/PPARG	2
BP	GO:1900117	regulation of execution phase of apoptosis	2/88	38/18493	0.0140836	0.0359826	0.0184389	HSF1/CIDEA	2
BP	GO:0014066	regulation of phosphatidylinositol 3-kinase signaling	3/88	106/18493	0.0141244	0.0360003	0.018448	INS/EGFR/ERBB3	3
BP	GO:0046928	regulation of neurotransmitter secretion	3/88	106/18493	0.0141244	0.0360003	0.018448	CHRM2/ADRA1A/GSK3B	3
BP	GO:0050868	negative regulation of T cell activation	3/88	106/18493	0.0141244	0.0360003	0.018448	CASP3/ERBB2/IRF1	3
BP	GO:0003300	cardiac muscle hypertrophy	3/88	107/18493	0.0144828	0.0368253	0.0188707	ADRA1A/PRKCA/PARP1	3
BP	GO:0044774	mitotic DNA integrity checkpoint	3/88	107/18493	0.0144828	0.0368253	0.0188707	CCND1/CCNB1/CHEK2	3
BP	GO:0071156	regulation of cell cycle arrest	3/88	107/18493	0.0144828	0.0368253	0.0188707	CCND1/CCNB1/CHEK2	3
BP	GO:0006575	cellular modified amino acid metabolic process	4/88	197/18493	0.0145414	0.0369448	0.018932	POR/GSTP1/NFE2L2/GSTM1	4
BP	GO:0034341	response to interferon-gamma	4/88	198/18493	0.0147885	0.0374214	0.0191762	PPARG/ICAM1/VCAM1/IRF1	4
BP	GO:0007210	serotonin receptor signaling pathway	2/88	39/18493	0.0147994	0.0374214	0.0191762	CHRM3/CHRM2	2
BP	GO:0010677	negative regulation of cellular carbohydrate metabolic process	2/88	39/18493	0.0147994	0.0374214	0.0191762	GSK3B/INS	2
BP	GO:0043029	T cell homeostasis	2/88	39/18493	0.0147994	0.0374214	0.0191762	BCL2/CASP3	2
BP	GO:0045746	negative regulation of Notch signaling pathway	2/88	39/18493	0.0147994	0.0374214	0.0191762	EGFR/NFKBIA	2
BP	GO:0097300	programmed necrotic cell death	2/88	39/18493	0.0147994	0.0374214	0.0191762	CASP8/CAV1	2
BP	GO:0010948	negative regulation of cell cycle process	5/88	304/18493	0.0150219	0.0379537	0.019449	BCL2/CCND1/RB1/CCNB1/CHEK2	5
BP	GO:0031348	negative regulation of defense response	4/88	199/18493	0.0150383	0.0379652	0.0194548	PPARG/INS/RB1/GSTP1	4
BP	GO:0002688	regulation of leukocyte chemotaxis	3/88	109/18493	0.0152149	0.0382896	0.0196211	F7/VEGFA/IL6	3
BP	GO:0014897	striated muscle hypertrophy	3/88	109/18493	0.0152149	0.0382896	0.0196211	ADRA1A/PRKCA/PARP1	3
BP	GO:0018107	peptidyl-threonine phosphorylation	3/88	109/18493	0.0152149	0.0382896	0.0196211	BCL2/PRKCA/GSK3B	3
BP	GO:0072009	nephron epithelium development	3/88	109/18493	0.0152149	0.0382896	0.0196211	BCL2/VEGFA/MYC	3
BP	GO:0032386	regulation of intracellular transport	6/88	422/18493	0.0153676	0.0386434	0.0198024	CHRM2/ADRA1A/GSK3B/ERBB2/SLC2A4/ITGB2	6
BP	GO:0010828	positive regulation of glucose transmembrane transport	2/88	40/18493	0.0155307	0.038778	0.0198714	INS/NFE2L2	2
BP	GO:0044275	cellular carbohydrate catabolic process	2/88	40/18493	0.0155307	0.038778	0.0198714	INS/MGAM	2
BP	GO:0046006	regulation of activated T cell proliferation	2/88	40/18493	0.0155307	0.038778	0.0198714	CASP3/IGF2	2
BP	GO:0046461	neutral lipid catabolic process	2/88	40/18493	0.0155307	0.038778	0.0198714	LPL/FABP1	2
BP	GO:0046464	acylglycerol catabolic process	2/88	40/18493	0.0155307	0.038778	0.0198714	LPL/FABP1	2
BP	GO:0050873	brown fat cell differentiation	2/88	40/18493	0.0155307	0.038778	0.0198714	INS/SLC2A4	2
BP	GO:0061900	glial cell activation	2/88	40/18493	0.0155307	0.038778	0.0198714	EGFR/ITGB2	2
BP	GO:0090184	positive regulation of kidney development	2/88	40/18493	0.0155307	0.038778	0.0198714	VEGFA/MYC	2
BP	GO:1903146	regulation of autophagy of mitochondrion	2/88	40/18493	0.0155307	0.038778	0.0198714	HIF1A/HK2	2
BP	GO:0050870	positive regulation of T cell activation	4/88	202/18493	0.0158037	0.0394288	0.0202049	IL6/CAV1/VCAM1/IGF2	4
BP	GO:0002065	columnar/cuboidal epithelial cell differentiation	3/88	111/18493	0.0159677	0.0397445	0.0203666	GSK3B/TP63/HIF1A	3
BP	GO:0014896	muscle hypertrophy	3/88	111/18493	0.0159677	0.0397445	0.0203666	ADRA1A/PRKCA/PARP1	3
BP	GO:1904375	regulation of protein localization to cell periphery	3/88	111/18493	0.0159677	0.0397445	0.0203666	AR/INS/EGFR	3
BP	GO:0016485	protein processing	5/88	310/18493	0.0162146	0.0403276	0.0206654	CASP3/CASP8/PLAU/F7/PARP1	5
BP	GO:0035136	forelimb morphogenesis	2/88	41/18493	0.0162772	0.0403887	0.0206967	TP63/RUNX2	2
BP	GO:0043267	negative regulation of potassium ion transport	2/88	41/18493	0.0162772	0.0403887	0.0206967	CAV1/NOS3	2
BP	GO:1904706	negative regulation of vascular smooth muscle cell proliferation	2/88	41/18493	0.0162772	0.0403887	0.0206967	PPARG/GSTP1	2
BP	GO:0017157	regulation of exocytosis	4/88	204/18493	0.0163274	0.0404478	0.020727	CHRM2/ADRA1A/GSK3B/ITGB2	4
BP	GO:0001938	positive regulation of endothelial cell proliferation	3/88	112/18493	0.0163518	0.0404478	0.020727	PRKCA/VEGFA/HIF1A	3
BP	GO:0006304	DNA modification	3/88	112/18493	0.0163518	0.0404478	0.020727	FOS/MYC/PARP1	3
BP	GO:0014013	regulation of gliogenesis	3/88	112/18493	0.0163518	0.0404478	0.020727	RELA/PPARG/IL6	3
BP	GO:0099003	vesicle-mediated transport in synapse	4/88	205/18493	0.0165932	0.0410132	0.0210168	CHRM2/ADRA1A/GSK3B/SLC2A4	4
BP	GO:0007265	Ras protein signal transduction	6/88	430/18493	0.016706	0.0412599	0.0211432	ADRA1A/RB1/RAF1/COL3A1/RASSF1/RASA1	6
BP	GO:0031098	stress-activated protein kinase signaling cascade	5/88	313/18493	0.016834	0.0415439	0.0212887	AKR1B1/EGFR/VEGFA/MYC/GSTP1	5
BP	GO:0051216	cartilage development	4/88	206/18493	0.0168618	0.0415803	0.0213074	RELA/POR/HIF1A/RUNX2	4
BP	GO:0006775	fat-soluble vitamin metabolic process	2/88	42/18493	0.0170388	0.0417902	0.021415	CYP3A4/CYP1A1	2
BP	GO:0042149	cellular response to glucose starvation	2/88	42/18493	0.0170388	0.0417902	0.021415	BCL2/NFE2L2	2
BP	GO:0042551	neuron maturation	2/88	42/18493	0.0170388	0.0417902	0.021415	BCL2/RB1	2
BP	GO:0045429	positive regulation of nitric oxide biosynthetic process	2/88	42/18493	0.0170388	0.0417902	0.021415	ICAM1/ITGB2	2
BP	GO:0045581	negative regulation of T cell differentiation	2/88	42/18493	0.0170388	0.0417902	0.021415	ERBB2/IRF1	2
BP	GO:0097178	ruffle assembly	2/88	42/18493	0.0170388	0.0417902	0.021415	CAV1/ICAM1	2
BP	GO:1904407	positive regulation of nitric oxide metabolic process	2/88	42/18493	0.0170388	0.0417902	0.021415	ICAM1/ITGB2	2
BP	GO:0015849	organic acid transport	5/88	316/18493	0.017469	0.0427797	0.021922	NCOA2/NCOA1/PPARG/FABP1/ACACA	5
BP	GO:0046942	carboxylic acid transport	5/88	316/18493	0.017469	0.0427797	0.021922	NCOA2/NCOA1/PPARG/FABP1/ACACA	5
BP	GO:0003014	renal system process	3/88	115/18493	0.0175352	0.042843	0.0219544	ADRA1A/BCL2/AKR1B1	3
BP	GO:0006282	regulation of DNA repair	3/88	115/18493	0.0175352	0.042843	0.0219544	EGFR/PARP1/HSF1	3
BP	GO:0060968	regulation of gene silencing	3/88	115/18493	0.0175352	0.042843	0.0219544	ESR1/PPARG/EGFR	3
BP	GO:0016051	carbohydrate biosynthetic process	4/88	209/18493	0.0176839	0.0431401	0.0221067	GSK3B/INS/AKR1B1/IGF2	4
BP	GO:0051701	interaction with host	4/88	209/18493	0.0176839	0.0431401	0.0221067	CASP8/EGFR/CAV1/ICAM1	4
BP	GO:0003197	endocardial cushion development	2/88	43/18493	0.0178153	0.0432619	0.0221691	NOS3/ERBB3	2
BP	GO:0010907	positive regulation of glucose metabolic process	2/88	43/18493	0.0178153	0.0432619	0.0221691	INS/IGF2	2
BP	GO:0032965	regulation of collagen biosynthetic process	2/88	43/18493	0.0178153	0.0432619	0.0221691	PPARG/IL6	2
BP	GO:0038084	vascular endothelial growth factor signaling pathway	2/88	43/18493	0.0178153	0.0432619	0.0221691	VEGFA/HSPB1	2
BP	GO:0045912	negative regulation of carbohydrate metabolic process	2/88	43/18493	0.0178153	0.0432619	0.0221691	GSK3B/INS	2
BP	GO:1900087	positive regulation of G1/S transition of mitotic cell cycle	2/88	43/18493	0.0178153	0.0432619	0.0221691	CCND1/CYP1A1	2
BP	GO:0018210	peptidyl-threonine modification	3/88	116/18493	0.0179401	0.0435317	0.0223074	BCL2/PRKCA/GSK3B	3
BP	GO:0050663	cytokine secretion	4/88	210/18493	0.0179634	0.0435552	0.0223194	LPL/CRP/INS/CIDEA	4
BP	GO:0002062	chondrocyte differentiation	3/88	117/18493	0.0183502	0.044459	0.0227825	RELA/POR/RUNX2	3
BP	GO:0033173	calcineurin-NFAT signaling cascade	2/88	44/18493	0.0186066	0.0449437	0.0230309	GSK3B/ERBB3	2
BP	GO:0033628	regulation of cell adhesion mediated by integrin	2/88	44/18493	0.0186066	0.0449437	0.0230309	PLAU/CYP1B1	2
BP	GO:0034105	positive regulation of tissue remodeling	2/88	44/18493	0.0186066	0.0449437	0.0230309	PRKCA/EGFR	2
BP	GO:0050798	activated T cell proliferation	2/88	44/18493	0.0186066	0.0449437	0.0230309	CASP3/IGF2	2
BP	GO:1903052	positive regulation of proteolysis involved in cellular protein catabolic process	3/88	118/18493	0.0187654	0.0452929	0.0232099	GSK3B/CAV1/NFE2L2	3
BP	GO:0010463	mesenchymal cell proliferation	2/88	45/18493	0.0194126	0.0465026	0.0238298	VEGFA/MYC	2
BP	GO:0031018	endocrine pancreas development	2/88	45/18493	0.0194126	0.0465026	0.0238298	GSK3B/IL6	2
BP	GO:0045776	negative regulation of blood pressure	2/88	45/18493	0.0194126	0.0465026	0.0238298	ADRA1A/NOS3	2
BP	GO:0048483	autonomic nervous system development	2/88	45/18493	0.0194126	0.0465026	0.0238298	TP63/VCAM1	2
BP	GO:0048538	thymus development	2/88	45/18493	0.0194126	0.0465026	0.0238298	BCL2/RAF1	2
BP	GO:0048599	oocyte development	2/88	45/18493	0.0194126	0.0465026	0.0238298	BCL2/CCNB1	2
BP	GO:0051932	synaptic transmission, GABAergic	2/88	45/18493	0.0194126	0.0465026	0.0238298	GABRA1/ADRA1A	2
BP	GO:0071827	plasma lipoprotein particle organization	2/88	45/18493	0.0194126	0.0465026	0.0238298	LPL/CETP	2
BP	GO:1900034	regulation of cellular response to heat	2/88	45/18493	0.0194126	0.0465026	0.0238298	GSK3B/HSF1	2
BP	GO:1904036	negative regulation of epithelial cell apoptotic process	2/88	45/18493	0.0194126	0.0465026	0.0238298	ICAM1/NFE2L2	2
BP	GO:0038061	NIK/NF-kappaB signaling	3/88	120/18493	0.0196116	0.0469088	0.0240379	RELA/EGFR/NFKBIA	3
BP	GO:0045727	positive regulation of translation	3/88	120/18493	0.0196116	0.0469088	0.0240379	ERBB2/EIF6/IL6	3
BP	GO:0000075	cell cycle checkpoint	4/88	216/18493	0.0196985	0.0470812	0.0241263	CCND1/RB1/CCNB1/CHEK2	4
BP	GO:0008016	regulation of heart contraction	4/88	217/18493	0.0199973	0.0476532	0.0244194	CHRM2/ADRA1A/CAV1/NOS3	4
BP	GO:0030595	leukocyte chemotaxis	4/88	217/18493	0.0199973	0.0476532	0.0244194	F7/VEGFA/IL6/ITGB2	4
BP	GO:0006874	cellular calcium ion homeostasis	6/88	448/18493	0.0200083	0.0476532	0.0244194	ESR1/ADRA1A/BCL2/CAV1/PTGER3/TBXA2R	6
BP	GO:0032434	regulation of proteasomal ubiquitin-dependent protein catabolic process	3/88	121/18493	0.0200425	0.0476532	0.0244194	GSK3B/CAV1/NFE2L2	3
BP	GO:0045667	regulation of osteoblast differentiation	3/88	121/18493	0.0200425	0.0476532	0.0244194	IL6/TP63/RUNX2	3
BP	GO:0046718	viral entry into host cell	3/88	121/18493	0.0200425	0.0476532	0.0244194	EGFR/CAV1/ICAM1	3
BP	GO:1900180	regulation of protein localization to nucleus	3/88	121/18493	0.0200425	0.0476532	0.0244194	GSK3B/INS/PARP1	3
BP	GO:0051260	protein homooligomerization	5/88	328/18493	0.020168	0.0478918	0.0245416	PAM/TP63/ACACA/CAV1/HSF1	5
BP	GO:0007409	axonogenesis	6/88	449/18493	0.0202039	0.0478918	0.0245416	BCL2/PRKCA/GSK3B/ERBB2/BDNF/VEGFA	6
BP	GO:0006984	ER-nucleus signaling pathway	2/88	46/18493	0.020233	0.0478918	0.0245416	GSK3B/NFE2L2	2
BP	GO:0035196	production of miRNAs involved in gene silencing by miRNA	2/88	46/18493	0.020233	0.0478918	0.0245416	ESR1/EGFR	2
BP	GO:0043330	response to exogenous dsRNA	2/88	46/18493	0.020233	0.0478918	0.0245416	NFKBIA/CAV1	2
BP	GO:0045824	negative regulation of innate immune response	2/88	46/18493	0.020233	0.0478918	0.0245416	PPARG/INS	2
BP	GO:0072331	signal transduction by p53 class mediator	4/88	218/18493	0.020299	0.0480124	0.0246035	BCL2/TP63/CCNB1/CHEK2	4
BP	GO:1903038	negative regulation of leukocyte cell-cell adhesion	3/88	122/18493	0.0204786	0.0484011	0.0248026	CASP3/ERBB2/IRF1	3
BP	GO:0051054	positive regulation of DNA metabolic process	4/88	220/18493	0.0209108	0.0493709	0.0252996	EGFR/MYC/PARP1/HSF1	4
BP	GO:0016079	synaptic vesicle exocytosis	3/88	123/18493	0.0209199	0.0493709	0.0252996	CHRM2/ADRA1A/GSK3B	3
BP	GO:0002067	glandular epithelial cell differentiation	2/88	47/18493	0.0210677	0.0495364	0.0253844	GSK3B/TP63	2
BP	GO:0046580	negative regulation of Ras protein signal transduction	2/88	47/18493	0.0210677	0.0495364	0.0253844	ADRA1A/RASA1	2
BP	GO:0097720	calcineurin-mediated signaling	2/88	47/18493	0.0210677	0.0495364	0.0253844	GSK3B/ERBB3	2
BP	GO:0120163	NA	2/88	47/18493	0.0210677	0.0495364	0.0253844	RB1/CIDEA	2
BP	GO:1901185	negative regulation of ERBB signaling pathway	2/88	47/18493	0.0210677	0.0495364	0.0253844	ERBB2/EGFR	2
CC	GO:0045121	membrane raft	11/88	304/19659	1.12222e-07	1.34736e-05	9.12578e-06	ADRA1A/CASP3/CASP8/EGFR/CAV1/ICAM1/SELE/NOS3/SLC2A4/CTSD/ITGB2	11
CC	GO:0098857	membrane microdomain	11/88	305/19659	1.16e-07	1.34736e-05	9.12578e-06	ADRA1A/CASP3/CASP8/EGFR/CAV1/ICAM1/SELE/NOS3/SLC2A4/CTSD/ITGB2	11
CC	GO:0098589	membrane region	11/88	316/19659	1.65659e-07	1.34736e-05	9.12578e-06	ADRA1A/CASP3/CASP8/EGFR/CAV1/ICAM1/SELE/NOS3/SLC2A4/CTSD/ITGB2	11
CC	GO:0005667	transcription factor complex	9/88	356/19659	3.07284e-05	0.00187444	0.00126957	RELA/PPARG/FOS/RB1/HIF1A/PARP1/AHR/NR1I3/RUNX2	9
CC	GO:0000790	nuclear chromatin	9/88	369/19659	4.06257e-05	0.00198253	0.00134278	ESR1/NCOA1/AR/RELA/RB1/TP63/MYC/RUNX2/IRF1	9
CC	GO:0044853	plasma membrane raft	5/88	102/19659	9.48703e-05	0.00385806	0.00261309	ADRA1A/CAV1/SELE/NOS3/ITGB2	5
CC	GO:0005901	caveola	4/88	77/19659	0.000395384	0.0121555	0.008233	ADRA1A/CAV1/SELE/NOS3	4
CC	GO:0043235	receptor complex	8/88	396/19659	0.00039854	0.0121555	0.008233	GABRA1/CHRNA2/ERBB2/EGFR/IL6/AHR/ERBB3/ITGB2	8
CC	GO:0009925	basal plasma membrane	3/88	34/19659	0.000469089	0.0127175	0.00861368	ERBB2/EGFR/ERBB3	3
CC	GO:0034358	plasma lipoprotein particle	3/88	38/19659	0.000652815	0.0133166	0.00901941	PON1/LPL/CETP	3
CC	GO:1990777	lipoprotein particle	3/88	38/19659	0.000652815	0.0133166	0.00901941	PON1/LPL/CETP	3
CC	GO:0032994	protein-lipid complex	3/88	40/19659	0.000759638	0.0133166	0.00901941	PON1/LPL/CETP	3
CC	GO:0090575	RNA polymerase II transcription factor complex	5/88	161/19659	0.000784577	0.0133166	0.00901941	PPARG/FOS/RB1/HIF1A/NR1I3	5
CC	GO:0000307	cyclin-dependent protein kinase holoenzyme complex	3/88	41/19659	0.000816969	0.0133166	0.00901941	CCND1/RB1/CCNB1	3
CC	GO:0031983	vesicle lumen	7/88	339/19659	0.000818641	0.0133166	0.00901941	INS/EGFR/VEGFA/ALOX5/GSTP1/CTSD/IGF2	7
CC	GO:0005741	mitochondrial outer membrane	5/88	180/19659	0.00129119	0.0196906	0.0133366	PGR/BCL2/CASP8/RAF1/HK2	5
CC	GO:0045177	apical part of cell	7/88	373/19659	0.00142293	0.019756	0.0133809	ERBB2/FABP1/SLC2A2/EGFR/VCAM1/MGAM/ERBB3	7
CC	GO:0101002	ficolin-1-rich granule	5/88	185/19659	0.00145741	0.019756	0.0133809	MGAM/ALOX5/GSTP1/CTSD/ITGB2	5
CC	GO:0045178	basal part of cell	3/88	51/19659	0.00154537	0.0198458	0.0134418	ERBB2/EGFR/ERBB3	3
CC	GO:0099055	integral component of postsynaptic membrane	4/88	117/19659	0.00189131	0.0228101	0.0154495	CHRM3/CHRM2/GABRA1/ADRA1A	4
CC	GO:0044798	nuclear transcription factor complex	5/88	198/19659	0.00196317	0.0228101	0.0154495	PPARG/FOS/RB1/HIF1A/NR1I3	5
CC	GO:0098936	intrinsic component of postsynaptic membrane	4/88	122/19659	0.00220315	0.0237095	0.0160587	CHRM3/CHRM2/GABRA1/ADRA1A	4
CC	GO:0031968	organelle outer membrane	5/88	204/19659	0.00223548	0.0237095	0.0160587	PGR/BCL2/CASP8/RAF1/HK2	5
CC	GO:0019867	outer membrane	5/88	206/19659	0.00233208	0.0237095	0.0160587	PGR/BCL2/CASP8/RAF1/HK2	5
CC	GO:0042383	sarcolemma	4/88	133/19659	0.00301072	0.0293846	0.0199024	ADRA1A/CAV1/VCAM1/SLC2A4	4
CC	GO:0034774	secretory granule lumen	6/88	321/19659	0.00319358	0.0299705	0.0202993	INS/VEGFA/ALOX5/GSTP1/CTSD/IGF2	6
CC	GO:0005819	spindle	6/88	333/19659	0.00382146	0.0345347	0.0233906	RB1/BIRC5/HSPB1/CCNB1/HSF1/RASSF1	6
CC	GO:0060205	cytoplasmic vesicle lumen	6/88	338/19659	0.0041085	0.0358027	0.0242494	INS/VEGFA/ALOX5/GSTP1/CTSD/IGF2	6
CC	GO:0070821	tertiary granule membrane	3/88	73/19659	0.00430035	0.0361822	0.0245065	PLAU/MGAM/ITGB2	3
CC	GO:0099056	integral component of presynaptic membrane	3/88	75/19659	0.00463896	0.0377302	0.025555	CHRM3/CHRM2/ADRA1A	3
CC	GO:0099699	integral component of synaptic membrane	4/88	154/19659	0.00507348	0.0399332	0.0270471	CHRM3/CHRM2/GABRA1/ADRA1A	4
CC	GO:0099568	cytoplasmic region	7/88	479/19659	0.00567967	0.0433075	0.0293325	FABP1/AKR1B1/HIF1A/CAV1/SELE/HSPB1/ITGB2	7
CC	GO:0034364	high-density lipoprotein particle	2/88	26/19659	0.0060042	0.0443382	0.0300306	PON1/CETP	2
CC	GO:0070820	tertiary granule	4/88	164/19659	0.00632452	0.0443382	0.0300306	PLAU/MGAM/CTSD/ITGB2	4
CC	GO:0098889	intrinsic component of presynaptic membrane	3/88	84/19659	0.00635999	0.0443382	0.0300306	CHRM3/CHRM2/ADRA1A	3
CC	GO:0099240	intrinsic component of synaptic membrane	4/88	166/19659	0.00659716	0.0447141	0.0302852	CHRM3/CHRM2/GABRA1/ADRA1A	4
CC	GO:1902554	serine/threonine protein kinase complex	3/88	87/19659	0.00700734	0.0462106	0.0312988	CCND1/RB1/CCNB1	3
MF	GO:0001085	RNA polymerase II transcription factor binding	9/88	140/17632	3.2515e-08	5.58711e-06	3.39482e-06	ESR1/GSK3B/AR/PPARG/FOS/RB1/ELK1/NFE2L2/AHR	9
MF	GO:0000982	transcription factor activity, RNA polymerase II proximal promoter sequence-specific DNA binding	14/88	447/17632	4.29733e-08	5.58711e-06	3.39482e-06	ESR1/PGR/AR/RELA/PPARG/FOS/RB1/TP63/ELK1/HIF1A/MYC/HSF1/RUNX2/IRF1	14
MF	GO:0001228	transcriptional activator activity, RNA polymerase II transcription regulatory region sequence-specific DNA binding	14/88	449/17632	4.54237e-08	5.58711e-06	3.39482e-06	ESR1/PGR/AR/RELA/FOS/TP63/ELK1/HIF1A/MYC/NFE2L2/PARP1/NR1I3/RUNX2/IRF1	14
MF	GO:0004879	nuclear receptor activity	6/88	50/17632	1.73255e-07	1.27862e-05	7.76912e-06	ESR1/PGR/AR/PPARG/AHR/NR1I3	6
MF	GO:0098531	transcription factor activity, direct ligand regulated sequence-specific DNA binding	6/88	50/17632	1.73255e-07	1.27862e-05	7.76912e-06	ESR1/PGR/AR/PPARG/AHR/NR1I3	6
MF	GO:0001077	transcriptional activator activity, RNA polymerase II proximal promoter sequence-specific DNA binding	11/88	298/17632	2.69556e-07	1.57031e-05	9.54149e-06	ESR1/PGR/AR/RELA/FOS/TP63/ELK1/HIF1A/MYC/RUNX2/IRF1	11
MF	GO:0044389	ubiquitin-like protein ligase binding	11/88	301/17632	2.97892e-07	1.57031e-05	9.54149e-06	BCL2/CASP8/GSK3B/RELA/EGFR/RB1/NFKBIA/HIF1A/CCNB1/CHEK2/ERBB3	11
MF	GO:0031625	ubiquitin protein ligase binding	10/88	286/17632	1.59519e-06	7.35782e-05	4.47073e-05	BCL2/CASP8/GSK3B/RELA/EGFR/RB1/NFKBIA/HIF1A/CHEK2/ERBB3	10
MF	GO:0033613	activating transcription factor binding	6/88	76/17632	2.14885e-06	8.81028e-05	5.35327e-05	RELA/PPARG/FOS/RB1/MYC/NFE2L2	6
MF	GO:0005178	integrin binding	7/88	126/17632	3.16194e-06	0.000116676	7.0894e-05	PRKCA/EGFR/ICAM1/VCAM1/COL3A1/IGF2/ITGB2	7
MF	GO:0005496	steroid binding	6/88	89/17632	5.42349e-06	0.000181933	0.000110546	ESR1/PGR/AR/CETP/CYP3A4/CAV1	6
MF	GO:0003707	steroid hormone receptor activity	5/88	54/17632	7.20169e-06	0.000221452	0.000134558	ESR1/PGR/AR/PPARG/NR1I3	5
MF	GO:0035257	nuclear hormone receptor binding	7/88	152/17632	1.09058e-05	0.000309556	0.000188092	ESR1/NCOA2/NCOA1/PPARG/RB1/HIF1A/PARP1	7
MF	GO:0004954	prostanoid receptor activity	3/88	10/17632	1.40554e-05	0.000370461	0.000225098	PPARG/PTGER3/TBXA2R	3
MF	GO:0016705	oxidoreductase activity, acting on paired donors, with incorporation or reduction of molecular oxygen	7/88	161/17632	1.5859e-05	0.000390132	0.00023705	PTGS1/PAM/POR/CYP3A4/CYP1A1/NOS3/CYP1B1	7
MF	GO:0016653	oxidoreductase activity, acting on NAD(P)H, heme protein as acceptor	3/88	13/17632	3.31372e-05	0.000736254	0.00044736	POR/NOS3/NQO1	3
MF	GO:0070405	ammonium ion binding	5/88	74/17632	3.39195e-05	0.000736254	0.00044736	CHRM3/CHRNA2/CRP/CETP/ACHE	5
MF	GO:0051427	hormone receptor binding	7/88	185/17632	3.87585e-05	0.00079455	0.000482782	ESR1/NCOA2/NCOA1/PPARG/RB1/HIF1A/PARP1	7
MF	GO:0004953	icosanoid receptor activity	3/88	14/17632	4.20224e-05	0.00081612	0.000495888	PPARG/PTGER3/TBXA2R	3
MF	GO:0030331	estrogen receptor binding	4/88	40/17632	4.61492e-05	0.000851453	0.000517357	ESR1/NCOA1/PPARG/PARP1	4
MF	GO:0097153	cysteine-type endopeptidase activity involved in apoptotic process	3/88	15/17632	5.23385e-05	0.000919662	0.000558802	CASP9/CASP3/CASP8	3
MF	GO:0042166	acetylcholine binding	3/88	17/17632	7.76569e-05	0.00130252	0.000791431	CHRM3/CHRNA2/ACHE	3
MF	GO:0019207	kinase regulator activity	7/88	208/17632	8.12985e-05	0.00130431	0.000792521	CASP3/CCND1/HSPB1/CCNB1/GSTP1/IGF2/ERBB3	7
MF	GO:0035258	steroid hormone receptor binding	5/88	90/17632	8.69286e-05	0.00133653	0.000812096	ESR1/NCOA1/PPARG/RB1/PARP1	5
MF	GO:0070888	E-box binding	4/88	50/17632	0.000111957	0.00165248	0.00100407	PPARG/HIF1A/MYC/AHR	4
MF	GO:0001091	RNA polymerase II basal transcription factor binding	3/88	20/17632	0.000128786	0.00177925	0.0010811	ESR1/AR/AHR	3
MF	GO:0004497	monooxygenase activity	5/88	98/17632	0.000130189	0.00177925	0.0010811	PAM/CYP3A4/CYP1A1/NOS3/CYP1B1	5
MF	GO:0042165	neurotransmitter binding	4/88	55/17632	0.000162679	0.00214388	0.00130266	CHRM3/CHRNA2/CRP/ACHE	4
MF	GO:0042562	hormone binding	5/88	104/17632	0.000172214	0.00217104	0.00131916	CHRM3/CHRNA2/AR/ACHE/EGFR	5
MF	GO:0048037	cofactor binding	10/88	495/17632	0.000176507	0.00217104	0.00131916	PTGS1/PAM/POR/CYP3A4/CYP1A1/NOS3/CYP1B1/GSTP1/PARP1/GSTM1	10
MF	GO:0015464	acetylcholine receptor activity	3/88	23/17632	0.000197916	0.00235584	0.00143145	CHRM3/CHRM2/CHRNA2	3
MF	GO:0019887	protein kinase regulator activity	6/88	180/17632	0.000282258	0.00325479	0.00197766	CASP3/CCND1/HSPB1/CCNB1/IGF2/ERBB3	6
MF	GO:0030374	ligand-dependent nuclear receptor transcription coactivator activity	4/88	66/17632	0.000329722	0.00368689	0.00224022	NCOA2/NCOA1/PPARG/NR1I3	4
MF	GO:0051059	NF-kappaB binding	3/88	28/17632	0.000359562	0.00389831	0.00236868	GSK3B/RELA/NFKBIA	3
MF	GO:0046934	phosphatidylinositol-4,5-bisphosphate 3-kinase activity	4/88	68/17632	0.000369759	0.00389831	0.00236868	ESR1/ERBB2/EGFR/ERBB3	4
MF	GO:0002020	protease binding	5/88	125/17632	0.000404647	0.00414764	0.00252017	BCL2/CASP3/GSK3B/INS/COL3A1	5
MF	GO:0052813	phosphatidylinositol bisphosphate kinase activity	4/88	71/17632	0.000436168	0.00434989	0.00264307	ESR1/ERBB2/EGFR/ERBB3	4
MF	GO:0020037	heme binding	5/88	131/17632	0.0005016	0.00483181	0.00293589	PTGS1/CYP3A4/CYP1A1/NOS3/CYP1B1	5
MF	GO:0070491	repressing transcription factor binding	4/88	74/17632	0.000510679	0.00483181	0.00293589	RELA/PPARG/MYC/RUNX2	4
MF	GO:0016712	oxidoreductase activity, acting on paired donors, with incorporation or reduction of molecular oxygen, reduced flavin or flavoprotein as one donor, and incorporation of one atom of oxygen	3/88	32/17632	0.000536601	0.00495014	0.00300779	CYP3A4/CYP1A1/CYP1B1	3
MF	GO:0019838	growth factor binding	5/88	137/17632	0.000615089	0.0055358	0.00336365	ERBB2/EGFR/COL3A1/IGFBP3/ERBB3	5
MF	GO:0035004	phosphatidylinositol 3-kinase activity	4/88	79/17632	0.000654344	0.00574888	0.00349311	ESR1/ERBB2/EGFR/ERBB3	4
MF	GO:0051117	ATPase binding	4/88	80/17632	0.00068618	0.00587705	0.00357099	ESR1/PGR/AR/CAV1	4
MF	GO:0046906	tetrapyrrole binding	5/88	141/17632	0.000700787	0.00587705	0.00357099	PTGS1/CYP3A4/CYP1A1/NOS3/CYP1B1	5
MF	GO:0019825	oxygen binding	3/88	36/17632	0.000761401	0.00624348	0.00379365	CYP3A4/CYP1A1/CYP1B1	3
MF	GO:0016248	channel inhibitor activity	3/88	38/17632	0.000893153	0.00692367	0.00420694	BCL2/CAV1/RASA1	3
MF	GO:0051879	Hsp90 protein binding	3/88	38/17632	0.000893153	0.00692367	0.00420694	HIF1A/AHR/HSF1	3
MF	GO:0016209	antioxidant activity	4/88	86/17632	0.00090064	0.00692367	0.00420694	PTGS1/FABP1/GSTP1/NQO1	4
MF	GO:0001162	RNA polymerase II intronic transcription regulatory region sequence-specific DNA binding	2/88	10/17632	0.00107978	0.00813137	0.00494075	NCOA2/HSF1	2
MF	GO:0001221	transcription cofactor binding	3/88	41/17632	0.00111651	0.00823981	0.00500665	ESR1/NFE2L2/AHR	3
MF	GO:0030235	nitric-oxide synthase regulator activity	2/88	11/17632	0.00131545	0.00933461	0.00567186	ESR1/EGFR	2
MF	GO:0043295	glutathione binding	2/88	11/17632	0.00131545	0.00933461	0.00567186	GSTP1/GSTM1	2
MF	GO:0001102	RNA polymerase II activating transcription factor binding	3/88	44/17632	0.00137227	0.00955411	0.00580524	FOS/RB1/NFE2L2	3
MF	GO:1900750	oligopeptide binding	2/88	12/17632	0.00157342	0.0107517	0.00653291	GSTP1/GSTM1	2
MF	GO:0016538	cyclin-dependent protein serine/threonine kinase regulator activity	3/88	48/17632	0.00176655	0.011852	0.00720146	CASP3/CCND1/CCNB1	3
MF	GO:0001161	intronic transcription regulatory region sequence-specific DNA binding	2/88	13/17632	0.00185347	0.0119988	0.00729066	NCOA2/HSF1	2
MF	GO:0044213	intronic transcription regulatory region DNA binding	2/88	13/17632	0.00185347	0.0119988	0.00729066	NCOA2/HSF1	2
MF	GO:0001846	opsonin binding	2/88	14/17632	0.00215538	0.0137127	0.00833204	CRP/ITGB2	2
MF	GO:0042826	histone deacetylase binding	4/88	112/17632	0.00238781	0.0149339	0.00907411	RELA/CCND1/HIF1A/PARP1	4
MF	GO:0010181	FMN binding	2/88	15/17632	0.00247892	0.0152454	0.00926334	POR/NOS3	2
MF	GO:0043621	protein self-association	3/88	55/17632	0.0026131	0.015641	0.0095037	PPARG/ACHE/HSF1	3
MF	GO:0031072	heat shock protein binding	4/88	115/17632	0.00262802	0.015641	0.0095037	HIF1A/AHR/HSF1/ITGB2	4
MF	GO:0031406	carboxylic acid binding	5/88	192/17632	0.00274336	0.016031	0.00974069	PPARG/FABP1/PAM/SELE/NOS3	5
MF	GO:0030594	neurotransmitter receptor activity	4/88	117/17632	0.00279707	0.016031	0.00974069	CHRM3/CHRM2/GABRA1/CHRNA2	4
MF	GO:0005159	insulin-like growth factor receptor binding	2/88	16/17632	0.00282388	0.016031	0.00974069	INS/IGF2	2
MF	GO:0004197	cysteine-type endopeptidase activity	4/88	118/17632	0.00288433	0.016126	0.00979844	CASP9/CASP3/CASP8/CTSD	4
MF	GO:0042277	peptide binding	6/88	285/17632	0.00302855	0.0166796	0.0101348	PPARG/ACHE/NFKBIA/GSTP1/GSTM1/ITGB2	6
MF	GO:0005123	death receptor binding	2/88	17/17632	0.00319005	0.0168261	0.0102238	CASP3/CASP8	2
MF	GO:0035173	histone kinase activity	2/88	17/17632	0.00319005	0.0168261	0.0102238	PRKCA/CCNB1	2
MF	GO:0008227	G-protein coupled amine receptor activity	3/88	59/17632	0.00319193	0.0168261	0.0102238	CHRM3/CHRM2/ADRA1A	3
MF	GO:0043177	organic acid binding	5/88	204/17632	0.00355702	0.0183331	0.0111395	PPARG/FABP1/PAM/SELE/NOS3	5
MF	GO:0005355	glucose transmembrane transporter activity	2/88	18/17632	0.0035772	0.0183331	0.0111395	SLC2A2/SLC2A4	2
MF	GO:0001848	complement binding	2/88	19/17632	0.00398512	0.0192563	0.0117005	CRP/ITGB2	2
MF	GO:0015149	hexose transmembrane transporter activity	2/88	19/17632	0.00398512	0.0192563	0.0117005	SLC2A2/SLC2A4	2
MF	GO:0016922	ligand-dependent nuclear receptor binding	2/88	19/17632	0.00398512	0.0192563	0.0117005	NCOA2/NCOA1	2
MF	GO:0002039	p53 binding	3/88	64/17632	0.00401826	0.0192563	0.0117005	GSK3B/TP63/HIF1A	3
MF	GO:0004714	transmembrane receptor protein tyrosine kinase activity	3/88	64/17632	0.00401826	0.0192563	0.0117005	ERBB2/EGFR/ERBB3	3
MF	GO:0019903	protein phosphatase binding	4/88	133/17632	0.00442537	0.0209354	0.0127207	BCL2/ERBB2/PPARG/EGFR	4
MF	GO:0001098	basal transcription machinery binding	3/88	68/17632	0.00476475	0.0218809	0.0132952	ESR1/AR/AHR	3
MF	GO:0001099	basal RNA polymerase II transcription machinery binding	3/88	68/17632	0.00476475	0.0218809	0.0132952	ESR1/AR/AHR	3
MF	GO:0001223	transcription coactivator binding	2/88	21/17632	0.00486243	0.0218809	0.0132952	ESR1/AHR	2
MF	GO:0015145	monosaccharide transmembrane transporter activity	2/88	21/17632	0.00486243	0.0218809	0.0132952	SLC2A2/SLC2A4	2
MF	GO:0005158	insulin receptor binding	2/88	22/17632	0.0053314	0.0231446	0.014063	INS/IGF2	2
MF	GO:0017025	TBP-class protein binding	2/88	22/17632	0.0053314	0.0231446	0.014063	ESR1/AHR	2
MF	GO:0070330	aromatase activity	2/88	22/17632	0.0053314	0.0231446	0.014063	CYP1A1/CYP1B1	2
MF	GO:0070412	R-SMAD binding	2/88	23/17632	0.00582031	0.0249732	0.0151741	FOS/PARP1	2
MF	GO:0004190	aspartic-type endopeptidase activity	2/88	25/17632	0.00685709	0.02843	0.0172745	CASP3/CTSD	2
MF	GO:0004364	glutathione transferase activity	2/88	25/17632	0.00685709	0.02843	0.0172745	GSTP1/GSTM1	2
MF	GO:0051119	sugar transmembrane transporter activity	2/88	25/17632	0.00685709	0.02843	0.0172745	SLC2A2/SLC2A4	2
MF	GO:0005506	iron ion binding	4/88	152/17632	0.00707019	0.0289878	0.0176135	CYP3A4/CYP1A1/CYP1B1/ALOX5	4
MF	GO:0070001	aspartic-type peptidase activity	2/88	26/17632	0.00740456	0.0296935	0.0180423	CASP3/CTSD	2
MF	GO:0030295	protein kinase activator activity	3/88	80/17632	0.00748373	0.0296935	0.0180423	CCNB1/IGF2/ERBB3	3
MF	GO:0046332	SMAD binding	3/88	80/17632	0.00748373	0.0296935	0.0180423	FOS/PARP1/COL3A1	3
MF	GO:0004674	protein serine/threonine kinase activity	7/88	455/17632	0.0076753	0.0298531	0.0181393	PRKCA/GSK3B/EGFR/CCND1/RAF1/CCNB1/CHEK2	7
MF	GO:0019199	transmembrane receptor protein kinase activity	3/88	81/17632	0.0077439	0.0298531	0.0181393	ERBB2/EGFR/ERBB3	3
MF	GO:0033218	amide binding	6/88	348/17632	0.00790887	0.0298531	0.0181393	PPARG/ACHE/NFKBIA/GSTP1/GSTM1/ITGB2	6
MF	GO:0001968	fibronectin binding	2/88	27/17632	0.00797115	0.0298531	0.0181393	VEGFA/IGFBP3	2
MF	GO:0004709	MAP kinase kinase kinase activity	2/88	27/17632	0.00797115	0.0298531	0.0181393	EGFR/RAF1	2
MF	GO:0008013	beta-catenin binding	3/88	82/17632	0.00800938	0.0298531	0.0181393	ESR1/GSK3B/AR	3
MF	GO:0019209	kinase activator activity	3/88	87/17632	0.00941698	0.0347487	0.0211139	CCNB1/IGF2/ERBB3	3
MF	GO:0008083	growth factor activity	4/88	166/17632	0.00957601	0.0349856	0.0212578	BDNF/VEGFA/IL6/IGF2	4
MF	GO:0001078	transcriptional repressor activity, RNA polymerase II proximal promoter sequence-specific DNA binding	4/88	169/17632	0.0101791	0.0368243	0.022375	RELA/PPARG/RB1/HSF1	4
MF	GO:0050839	cell adhesion molecule binding	7/88	486/17632	0.0107955	0.0384533	0.0233649	PRKCA/EGFR/ICAM1/VCAM1/COL3A1/IGF2/ITGB2	7
MF	GO:0001227	transcriptional repressor activity, RNA polymerase II transcription regulatory region sequence-specific DNA binding	5/88	267/17632	0.0108378	0.0384533	0.0233649	RELA/PPARG/RB1/MYC/HSF1	5
MF	GO:0051213	dioxygenase activity	3/88	92/17632	0.0109602	0.0385174	0.0234038	PTGS1/POR/ALOX5	3
MF	GO:0005504	fatty acid binding	2/88	33/17632	0.0117611	0.0405592	0.0246444	PPARG/FABP1	2
MF	GO:0030291	protein serine/threonine kinase inhibitor activity	2/88	33/17632	0.0117611	0.0405592	0.0246444	CASP3/HSPB1	2
MF	GO:0019902	phosphatase binding	4/88	178/17632	0.0121345	0.0414596	0.0251916	BCL2/ERBB2/PPARG/EGFR	4
MF	GO:0004993	G-protein coupled serotonin receptor activity	2/88	34/17632	0.012456	0.0417841	0.0253887	CHRM3/CHRM2	2
MF	GO:0099589	serotonin receptor activity	2/88	34/17632	0.012456	0.0417841	0.0253887	CHRM3/CHRM2	2
MF	GO:0008395	steroid hydroxylase activity	2/88	35/17632	0.0131684	0.0433852	0.0263616	CYP3A4/CYP1A1	2
MF	GO:0015144	carbohydrate transmembrane transporter activity	2/88	35/17632	0.0131684	0.0433852	0.0263616	SLC2A2/SLC2A4	2
MF	GO:0004693	cyclin-dependent protein serine/threonine kinase activity	2/88	36/17632	0.0138982	0.0453845	0.0275764	CCND1/CCNB1	2
MF	GO:0008200	ion channel inhibitor activity	2/88	37/17632	0.0146452	0.0469921	0.0285532	CAV1/RASA1	2
MF	GO:0097472	cyclin-dependent protein kinase activity	2/88	37/17632	0.0146452	0.0469921	0.0285532	CCND1/CCNB1	2
MF	GO:0001205	transcriptional activator activity, RNA polymerase II distal enhancer sequence-specific DNA binding	2/88	38/17632	0.0154092	0.0490173	0.0297837	RELA/NFE2L2	2
MF	GO:0016504	peptidase activator activity	2/88	39/17632	0.0161901	0.0497621	0.0302363	CASP3/CAV1	2
MF	GO:0016709	oxidoreductase activity, acting on paired donors, with incorporation or reduction of molecular oxygen, NAD(P)H as one donor, and incorporation of one atom of oxygen	2/88	39/17632	0.0161901	0.0497621	0.0302363	CYP1A1/NOS3	2
MF	GO:0042805	actinin binding	2/88	39/17632	0.0161901	0.0497621	0.0302363	RELA/PPARG	2
MF	GO:0016651	oxidoreductase activity, acting on NAD(P)H	3/88	107/17632	0.0164248	0.0497621	0.0302363	POR/NOS3/NQO1	3
MF	GO:0047485	protein N-terminus binding	3/88	107/17632	0.0164248	0.0497621	0.0302363	NCOA1/RELA/PARP1	3
MF	GO:0008234	cysteine-type peptidase activity	4/88	195/17632	0.0164525	0.0497621	0.0302363	CASP9/CASP3/CASP8/CTSD	4
