# Supplementary material for: Network Pharmacology-Based Strategy for the Investigation of the Anti-Obesity Effects of an Ethanolic Extract of Zanthoxylum bungeanum Maxim
Source: Front Pharmacol. 2020 Nov 13;11:572387. doi: 10.3389/fphar.2020.572387 (PMC7751641; doi:10.3389/fphar.2020.572387)
Supplement: Supplementary file 11 [file Table9_v1.XLSX]

## Sheet: Sheet1
Supplementary Table S9 | Details of KEGG pathway enrichment analyses.
ID	Description	GeneRatio	BgRatio	pvalue	p.adjust	qvalue	geneID	Count
hsa05215	Prostate cancer	14/81	97/8038	4.98632e-13	1.13189e-10	5.09129e-11	BCL2/CASP9/GSK3B/AR/RELA/PLAU/ERBB2/INS/EGFR/CCND1/RB1/NFKBIA/RAF1/GSTP1	14
hsa04933	AGE-RAGE signaling pathway in diabetic complications	12/81	100/8038	2.44163e-10	2.6735e-08	1.20255e-08	BCL2/CASP3/PRKCA/RELA/VEGFA/CCND1/IL6/ICAM1/SELE/VCAM1/NOS3/COL3A1	12
hsa05167	Kaposi sarcoma-associated herpesvirus infection	15/81	189/8038	4.4579e-10	2.6735e-08	1.20255e-08	CASP9/CASP3/CASP8/GSK3B/RELA/VEGFA/CCND1/FOS/RB1/IL6/NFKBIA/RAF1/HIF1A/MYC/ICAM1	15
hsa05163	Human cytomegalovirus infection	16/81	225/8038	5.58186e-10	2.6735e-08	1.20255e-08	CASP9/CASP3/CASP8/PRKCA/GSK3B/RELA/EGFR/VEGFA/CCND1/RB1/IL6/ELK1/NFKBIA/RAF1/MYC/PTGER3	16
hsa05161	Hepatitis B	14/81	162/8038	5.88876e-10	2.6735e-08	1.20255e-08	BCL2/CASP9/CASP3/CASP8/PRKCA/RELA/FOS/RB1/IL6/ELK1/NFKBIA/RAF1/MYC/BIRC5	14
hsa05418	Fluid shear stress and atherosclerosis	13/81	139/8038	9.66795e-10	3.65771e-08	1.64525e-08	BCL2/RELA/VEGFA/FOS/CAV1/ICAM1/SELE/VCAM1/NOS3/GSTP1/NFE2L2/NQO1/GSTM1	13
hsa05205	Proteoglycans in cancer	15/81	205/8038	1.39217e-09	4.51462e-08	2.03069e-08	ESR1/CASP3/PRKCA/PLAU/ERBB2/EGFR/VEGFA/CCND1/ELK1/RAF1/HIF1A/CAV1/MYC/IGF2/ERBB3	15
hsa05219	Bladder cancer	8/81	41/8038	5.45944e-09	1.54912e-07	6.96797e-08	ERBB2/EGFR/VEGFA/CCND1/RB1/RAF1/MYC/RASSF1	8
hsa04151	PI3K-Akt signaling pathway	18/81	354/8038	9.09063e-09	2.05975e-07	9.26483e-08	CHRM2/BCL2/CASP9/PRKCA/GSK3B/RELA/ERBB2/BDNF/INS/EGFR/VEGFA/CCND1/IL6/RAF1/MYC/NOS3/IGF2/ERBB3	18
hsa04066	HIF-1 signaling pathway	11/81	109/8038	9.38913e-09	2.05975e-07	9.26483e-08	BCL2/PRKCA/RELA/ERBB2/INS/EGFR/VEGFA/IL6/HIF1A/NOS3/HK2	11
hsa05225	Hepatocellular carcinoma	13/81	168/8038	9.98118e-09	2.05975e-07	9.26483e-08	PRKCA/GSK3B/EGFR/CCND1/RB1/ELK1/RAF1/MYC/GSTP1/NFE2L2/NQO1/IGF2/GSTM1	13
hsa05210	Colorectal cancer	10/81	86/8038	1.16607e-08	2.20582e-07	9.92186e-08	BCL2/CASP9/CASP3/GSK3B/EGFR/CCND1/FOS/RAF1/MYC/BIRC5	10
hsa04010	MAPK signaling pathway	16/81	294/8038	2.67727e-08	4.36521e-07	1.96348e-07	CASP3/PRKCA/RELA/ERBB2/BDNF/INS/EGFR/VEGFA/FOS/ELK1/RAF1/MYC/HSPB1/IGF2/ERBB3/RASA1	16
hsa04917	Prolactin signaling pathway	9/81	70/8038	2.6922e-08	4.36521e-07	1.96348e-07	ESR1/GSK3B/RELA/INS/SLC2A2/CCND1/FOS/RAF1/IRF1	9
hsa01521	EGFR tyrosine kinase inhibitor resistance	9/81	79/8038	7.91973e-08	1.1764e-06	5.29148e-07	BCL2/PRKCA/GSK3B/ERBB2/EGFR/VEGFA/IL6/RAF1/ERBB3	9
hsa05134	Legionellosis	8/81	57/8038	8.2918e-08	1.1764e-06	5.29148e-07	CASP9/CASP3/CASP8/RELA/IL6/NFKBIA/HSF1/ITGB2	8
hsa05213	Endometrial cancer	8/81	58/8038	9.54074e-08	1.20818e-06	5.43442e-07	CASP9/GSK3B/ERBB2/EGFR/CCND1/ELK1/RAF1/MYC	8
hsa04210	Apoptosis	11/81	136/8038	9.58026e-08	1.20818e-06	5.43442e-07	BCL2/CASP9/CASP3/CASP8/RELA/FOS/NFKBIA/RAF1/BIRC5/PARP1/CTSD	11
hsa04668	TNF signaling pathway	10/81	112/8038	1.5097e-07	1.80369e-06	8.11305e-07	CASP3/CASP8/RELA/FOS/IL6/NFKBIA/ICAM1/SELE/VCAM1/IRF1	10
hsa05224	Breast cancer	11/81	147/8038	2.12893e-07	2.41634e-06	1.08688e-06	ESR1/NCOA1/PGR/GSK3B/ERBB2/EGFR/CCND1/FOS/RB1/RAF1/MYC	11
hsa05223	Non-small cell lung cancer	8/81	66/8038	2.67911e-07	2.76693e-06	1.24457e-06	CASP9/PRKCA/ERBB2/EGFR/CCND1/RB1/RAF1/RASSF1	8
hsa04919	Thyroid hormone signaling pathway	10/81	119/8038	2.68161e-07	2.76693e-06	1.24457e-06	ESR1/NCOA2/NCOA1/CASP9/PRKCA/GSK3B/CCND1/RAF1/HIF1A/MYC	10
hsa05160	Hepatitis C	11/81	155/8038	3.64774e-07	3.60016e-06	1.61936e-06	CASP9/CASP3/CASP8/GSK3B/RELA/EGFR/CCND1/RB1/NFKBIA/RAF1/MYC	11
hsa04115	p53 signaling pathway	8/81	72/8038	5.31763e-07	5.02959e-06	2.26232e-06	BCL2/CASP9/CASP3/CASP8/CCND1/CCNB1/CHEK2/IGFBP3	8
hsa01524	Platinum drug resistance	8/81	73/8038	5.92383e-07	5.37884e-06	2.41942e-06	BCL2/CASP9/CASP3/CASP8/ERBB2/BIRC5/GSTP1/GSTM1	8
hsa05212	Pancreatic cancer	8/81	76/8038	8.10975e-07	7.08043e-06	3.1848e-06	CASP9/RELA/ERBB2/EGFR/VEGFA/CCND1/RB1/RAF1	8
hsa04915	Estrogen signaling pathway	10/81	138/8038	1.06803e-06	8.65866e-06	3.89469e-06	ESR1/NCOA2/NCOA1/PGR/BCL2/EGFR/FOS/RAF1/NOS3/CTSD	10
hsa05162	Measles	10/81	138/8038	1.06803e-06	8.65866e-06	3.89469e-06	BCL2/CASP9/CASP3/CASP8/GSK3B/RELA/CCND1/FOS/IL6/NFKBIA	10
hsa04012	ErbB signaling pathway	8/81	85/8038	1.924e-06	1.50603e-05	6.77415e-06	PRKCA/GSK3B/ERBB2/EGFR/ELK1/RAF1/MYC/ERBB3	8
hsa05416	Viral myocarditis	7/81	60/8038	2.03873e-06	1.54264e-05	6.93882e-06	CASP9/CASP3/CASP8/CCND1/CAV1/ICAM1/ITGB2	7
hsa05206	MicroRNAs in cancer	14/81	310/8038	2.11801e-06	1.55093e-05	6.97612e-06	BCL2/CASP3/PRKCA/PLAU/ERBB2/EGFR/VEGFA/CCND1/TP63/RAF1/MYC/CYP1B1/RASSF1/ERBB3	14
hsa05222	Small cell lung cancer	8/81	92/8038	3.51582e-06	2.49404e-05	1.12182e-05	BCL2/CASP9/CASP3/RELA/CCND1/RB1/NFKBIA/MYC	8
hsa05169	Epstein-Barr virus infection	11/81	201/8038	4.77026e-06	3.28136e-05	1.47597e-05	BCL2/CASP9/CASP3/CASP8/RELA/CCND1/RB1/IL6/NFKBIA/MYC/ICAM1	11
hsa04926	Relaxin signaling pathway	9/81	129/8038	5.25362e-06	3.43464e-05	1.54491e-05	PRKCA/RELA/EGFR/VEGFA/FOS/NFKBIA/RAF1/NOS3/COL3A1	9
hsa05230	Central carbon metabolism in cancer	7/81	69/8038	5.2957e-06	3.43464e-05	1.54491e-05	ERBB2/SLC2A2/EGFR/RAF1/HIF1A/MYC/HK2	7
hsa01522	Endocrine resistance	8/81	98/8038	5.6615e-06	3.56989e-05	1.60575e-05	ESR1/BCL2/ERBB2/EGFR/CCND1/FOS/RB1/RAF1	8
hsa05166	Human T-cell leukemia virus 1 infection	11/81	219/8038	1.08393e-05	6.65008e-05	2.99122e-05	RELA/CCND1/FOS/RB1/IL6/ELK1/NFKBIA/MYC/ICAM1/CHEK2/ITGB2	11
hsa04931	Insulin resistance	8/81	108/8038	1.16775e-05	6.97579e-05	3.13773e-05	GSK3B/RELA/INS/SLC2A2/IL6/NFKBIA/NOS3/SLC2A4	8
hsa04215	Apoptosis - multiple species	5/81	32/8038	1.49256e-05	8.68744e-05	3.90764e-05	BCL2/CASP9/CASP3/CASP8/BIRC5	5
hsa04014	Ras signaling pathway	11/81	232/8038	1.86635e-05	0.000105916	4.76412e-05	PRKCA/RELA/BDNF/INS/EGFR/VEGFA/ELK1/RAF1/RASSF1/IGF2/RASA1	11
hsa04020	Calcium signaling pathway	10/81	193/8038	2.15481e-05	0.000119303	5.36628e-05	CHRM3/CHRM2/ADRA1A/PRKCA/ERBB2/EGFR/PTGER3/NOS3/ERBB3/TBXA2R	10
hsa04370	VEGF signaling pathway	6/81	59/8038	2.55645e-05	0.00013817	6.21492e-05	CASP9/PRKCA/VEGFA/RAF1/NOS3/HSPB1	6
hsa04510	Focal adhesion	10/81	199/8038	2.80765e-05	0.000148218	6.66688e-05	BCL2/PRKCA/GSK3B/ERBB2/EGFR/VEGFA/CCND1/ELK1/RAF1/CAV1	10
hsa04218	Cellular senescence	9/81	160/8038	3.00103e-05	0.000154826	6.9641e-05	RELA/CCND1/RB1/IL6/RAF1/MYC/CCNB1/CHEK2/IGFBP3	9
hsa05143	African trypanosomiasis	5/81	37/8038	3.10586e-05	0.000156674	7.04723e-05	PRKCA/IL6/ICAM1/SELE/VCAM1	5
hsa04657	IL-17 signaling pathway	7/81	94/8038	4.1054e-05	0.000202592	9.11266e-05	CASP3/CASP8/GSK3B/RELA/FOS/IL6/NFKBIA	7
hsa05170	Human immunodeficiency virus 1 infection	10/81	212/8038	4.82488e-05	0.00022891	0.000102964	BCL2/CASP9/CASP3/CASP8/PRKCA/RELA/FOS/NFKBIA/RAF1/CCNB1	10
hsa05164	Influenza A	9/81	170/8038	4.84039e-05	0.00022891	0.000102964	CASP9/CASP3/CASP8/PRKCA/RELA/IL6/NFKBIA/RAF1/ICAM1	9
hsa05146	Amoebiasis	7/81	102/8038	6.94345e-05	0.000321666	0.000144686	CASP3/PRKCA/RELA/IL6/HSPB1/COL3A1/ITGB2	7
hsa05152	Tuberculosis	9/81	180/8038	7.55557e-05	0.000343023	0.000154293	BCL2/CASP9/CASP3/CASP8/RELA/IL6/RAF1/CTSD/ITGB2	9
hsa04064	NF-kappa B signaling pathway	7/81	104/8038	7.85945e-05	0.000349823	0.000157351	BCL2/RELA/PLAU/NFKBIA/ICAM1/VCAM1/PARP1	7
hsa05133	Pertussis	6/81	76/8038	0.000108263	0.000463694	0.000208571	CASP3/RELA/FOS/IL6/IRF1/ITGB2	6
hsa05220	Chronic myeloid leukemia	6/81	76/8038	0.000108263	0.000463694	0.000208571	RELA/CCND1/RB1/NFKBIA/RAF1/MYC	6
hsa00980	Metabolism of xenobiotics by cytochrome P450	6/81	77/8038	0.000116477	0.000488582	0.000219765	ADH1B/CYP3A4/CYP1A1/CYP1B1/GSTP1/GSTM1	6
hsa05226	Gastric cancer	8/81	149/8038	0.000118379	0.000488582	0.000219765	BCL2/GSK3B/ERBB2/EGFR/CCND1/RB1/RAF1/MYC	8
hsa05145	Toxoplasmosis	7/81	112/8038	0.000125653	0.000509345	0.000229105	BCL2/CASP9/CASP3/CASP8/RELA/NFKBIA/ALOX5	7
hsa05144	Malaria	5/81	50/8038	0.000136274	0.000542704	0.00024411	IL6/ICAM1/SELE/VCAM1/ITGB2	5
hsa05204	Chemical carcinogenesis	6/81	83/8038	0.000176745	0.000691745	0.000311149	ADH1B/CYP3A4/CYP1A1/CYP1B1/GSTP1/GSTM1	6
hsa05235	PD-L1 expression and PD-1 checkpoint pathway in cancer	6/81	89/8038	0.000259376	0.000997939	0.000448876	RELA/EGFR/FOS/NFKBIA/RAF1/HIF1A	6
hsa05132	Salmonella infection	9/81	214/8038	0.000280996	0.0010631	0.000478187	BCL2/CASP3/CASP8/RELA/FOS/IL6/NFKBIA/RAF1/MYC	9
hsa04068	FoxO signaling pathway	7/81	131/8038	0.000332086	0.0012358	0.000555865	INS/EGFR/CCND1/IL6/RAF1/CCNB1/SLC2A4	7
hsa04910	Insulin signaling pathway	7/81	139/8038	0.000475987	0.00174273	0.000783883	GSK3B/INS/ELK1/RAF1/ACACA/SLC2A4/HK2	7
hsa05202	Transcriptional misregulation in cancer	8/81	186/8038	0.000537472	0.00192762	0.00086705	RELA/PLAU/PPARG/IL6/RUNX1T1/MYC/RUNX2/IGFBP3	8
hsa05221	Acute myeloid leukemia	5/81	67/8038	0.000543471	0.00192762	0.00086705	RELA/CCND1/RAF1/RUNX1T1/MYC	5
hsa04625	C-type lectin receptor signaling pathway	6/81	104/8038	0.000600859	0.00209839	0.00094386	CASP8/RELA/IL6/NFKBIA/RAF1/IRF1	6
hsa04928	Parathyroid hormone synthesis, secretion and action	6/81	106/8038	0.000664822	0.00228658	0.00102851	BCL2/PRKCA/EGFR/FOS/RAF1/RUNX2	6
hsa04659	Th17 cell differentiation	6/81	107/8038	0.000698722	0.00236731	0.00106482	RELA/FOS/IL6/NFKBIA/HIF1A/AHR	6
hsa04921	Oxytocin signaling pathway	7/81	154/8038	0.000877514	0.00292935	0.00131763	PRKCA/EGFR/CCND1/FOS/ELK1/RAF1/NOS3	7
hsa05214	Glioma	5/81	75/8038	0.00091217	0.00300091	0.00134982	PRKCA/EGFR/CCND1/RB1/RAF1	5
hsa04725	Cholinergic synapse	6/81	113/8038	0.000931206	0.00301977	0.0013583	CHRM3/CHRM2/BCL2/PRKCA/ACHE/FOS	6
hsa05140	Leishmaniasis	5/81	77/8038	0.00102797	0.00328661	0.00147833	RELA/FOS/ELK1/NFKBIA/ITGB2	5
hsa04930	Type II diabetes mellitus	4/81	46/8038	0.00113233	0.00356997	0.00160578	INS/SLC2A2/SLC2A4/HK2	4
hsa04071	Sphingolipid signaling pathway	6/81	119/8038	0.00121927	0.00374019	0.00168235	BCL2/PRKCA/RELA/RAF1/NOS3/CTSD	6
hsa04722	Neurotrophin signaling pathway	6/81	119/8038	0.00121927	0.00374019	0.00168235	BCL2/GSK3B/RELA/BDNF/NFKBIA/RAF1	6
hsa04152	AMPK signaling pathway	6/81	120/8038	0.00127326	0.00385373	0.00173342	ADRA1A/PPARG/INS/CCND1/ACACA/SLC2A4	6
hsa04662	B cell receptor signaling pathway	5/81	82/8038	0.00136508	0.00407729	0.00183398	GSK3B/RELA/FOS/NFKBIA/RAF1	5
hsa04110	Cell cycle	6/81	124/8038	0.00150777	0.00444497	0.00199936	GSK3B/CCND1/RB1/MYC/CCNB1/CHEK2	6
hsa05165	Human papillomavirus infection	10/81	330/8038	0.00166709	0.00479639	0.00215743	CASP3/CASP8/GSK3B/RELA/EGFR/VEGFA/CCND1/RB1/RAF1/IRF1	10
hsa04913	Ovarian steroidogenesis	4/81	51/8038	0.00166923	0.00479639	0.00215743	INS/CYP1A1/CYP1B1/ALOX5	4
hsa05010	Alzheimer disease	10/81	334/8038	0.0018233	0.00517362	0.00232711	CHRM3/CASP9/CASP3/CASP8/GSK3B/RELA/LPL/INS/IL6/RAF1	10
hsa05323	Rheumatoid arthritis	5/81	93/8038	0.00238571	0.00668587	0.00300732	VEGFA/FOS/IL6/ICAM1/ITGB2	5
hsa05231	Choline metabolism in cancer	5/81	98/8038	0.00299796	0.00829923	0.00373302	PRKCA/EGFR/FOS/RAF1/HIF1A	5
hsa05142	Chagas disease (American trypanosomiasis)	5/81	102/8038	0.00356389	0.00974704	0.00438425	CASP8/RELA/FOS/IL6/NFKBIA	5
hsa00052	Galactose metabolism	3/81	31/8038	0.00361636	0.00977277	0.00439582	AKR1B1/MGAM/HK2	3
hsa04932	Non-alcoholic fatty liver disease (NAFLD)	6/81	149/8038	0.00379901	0.0101079	0.00454658	CASP3/CASP8/GSK3B/RELA/INS/IL6	6
hsa04620	Toll-like receptor signaling pathway	5/81	104/8038	0.00387397	0.0101079	0.00454658	CASP8/RELA/FOS/IL6/NFKBIA	5
hsa04660	T cell receptor signaling pathway	5/81	104/8038	0.00387397	0.0101079	0.00454658	GSK3B/RELA/FOS/NFKBIA/RAF1	5
hsa05130	Pathogenic Escherichia coli infection	7/81	202/8038	0.00412028	0.0106285	0.00478071	CASP9/CASP3/CASP8/RELA/FOS/IL6/NFKBIA	7
hsa04390	Hippo signaling pathway	6/81	157/8038	0.00490529	0.0125112	0.00562759	GSK3B/CCND1/MYC/BIRC5/RASSF1/ITGB2	6
hsa05120	Epithelial cell signaling in Helicobacter pylori infection	4/81	70/8038	0.00530159	0.0133718	0.00601467	CASP3/RELA/EGFR/NFKBIA	4
hsa04630	JAK-STAT signaling pathway	6/81	162/8038	0.00570755	0.0141551	0.00636699	BCL2/EGFR/CCND1/IL6/RAF1/MYC	6
hsa00982	Drug metabolism - cytochrome P450	4/81	72/8038	0.00585917	0.0141551	0.00636699	ADH1B/CYP3A4/GSTP1/GSTM1	4
hsa05218	Melanoma	4/81	72/8038	0.00585917	0.0141551	0.00636699	EGFR/CCND1/RB1/RAF1	4
hsa04024	cAMP signaling pathway	7/81	216/8038	0.00592739	0.0141551	0.00636699	CHRM2/RELA/BDNF/FOS/NFKBIA/RAF1/PTGER3	7
hsa04726	Serotonergic synapse	5/81	115/8038	0.00593402	0.0141551	0.00636699	PTGS1/CASP3/PRKCA/RAF1/ALOX5	5
hsa05216	Thyroid cancer	3/81	37/8038	0.00598629	0.0141551	0.00636699	PPARG/CCND1/MYC	3
hsa04935	Growth hormone synthesis, secretion and action	5/81	119/8038	0.00684502	0.0160188	0.00720529	PRKCA/GSK3B/FOS/RAF1/IGFBP3	5
hsa05135	Yersinia infection	5/81	120/8038	0.00708727	0.0164164	0.00738416	GSK3B/RELA/FOS/IL6/NFKBIA	5
hsa04650	Natural killer cell mediated cytotoxicity	5/81	131/8038	0.0101605	0.0232973	0.0104792	CASP3/PRKCA/RAF1/ICAM1/ITGB2	5
hsa04911	Insulin secretion	4/81	86/8038	0.01088	0.0246977	0.0111091	CHRM3/PRKCA/INS/SLC2A2	4
hsa04973	Carbohydrate digestion and absorption	3/81	47/8038	0.0116257	0.0261291	0.0117529	SLC2A2/MGAM/HK2	3
hsa04140	Autophagy - animal	5/81	137/8038	0.0121738	0.0270927	0.0121864	BCL2/INS/RAF1/HIF1A/CTSD	5
hsa04340	Hedgehog signaling pathway	3/81	50/8038	0.0137536	0.0303113	0.0136341	BCL2/GSK3B/CCND1	3
hsa04912	GnRH signaling pathway	4/81	93/8038	0.0141908	0.0309741	0.0139322	PRKCA/EGFR/ELK1/RAF1	4
hsa05203	Viral carcinogenesis	6/81	204/8038	0.0166492	0.0359939	0.0161902	CASP3/CASP8/RELA/CCND1/RB1/NFKBIA	6
hsa04914	Progesterone-mediated oocyte maturation	4/81	99/8038	0.0174889	0.0374525	0.0168463	PGR/INS/RAF1/CCNB1	4
hsa04923	Regulation of lipolysis in adipocytes	3/81	56/8038	0.0186339	0.0395317	0.0177815	PTGS1/INS/PTGER3	3
hsa04015	Rap1 signaling pathway	6/81	210/8038	0.0189375	0.0398039	0.0179039	PRKCA/INS/EGFR/VEGFA/RAF1/ITGB2	6
hsa05014	Amyotrophic lateral sclerosis (ALS)	3/81	57/8038	0.0195291	0.0406706	0.0182938	BCL2/CASP9/CASP3	3
hsa04934	Cushing syndrome	5/81	155/8038	0.0198027	0.0408656	0.0183815	GSK3B/EGFR/CCND1/RB1/AHR	5
hsa04810	Regulation of actin cytoskeleton	6/81	213/8038	0.020159	0.0412261	0.0185436	CHRM3/CHRM2/INS/EGFR/RAF1/ITGB2	6
hsa00140	Steroid hormone biosynthesis	3/81	61/8038	0.0233448	0.0473149	0.0212824	CYP3A4/CYP1A1/CYP1B1	3
